# Supplementary material for: Designing Single-Molecule Magnets as Drugs with Dual Anti-Inflammatory and Anti-Diabetic Effects
Source: Int J Mol Sci. 2020 Apr 29;21(9):3146. doi: 10.3390/ijms21093146 (PMC7246571; doi:10.3390/ijms21093146)
Supplement: Supplementary file 1 [file ijms-21-03146-s001.zip]

Archive with 5 entries (3 files):
- ijms-785055-supplementary/
- ijms-785055-supplementary/Supplementary_Files/
- ijms-785055-supplementary/Supplementary_Files/Compound1.cif
- ijms-785055-supplementary/Supplementary_Files/Compound3.cif
- ijms-785055-supplementary/Supplementary_Files/ESI_Article_IJMS.docx
