# Supplementary material for: Designing Single-Molecule Magnets as Drugs with Dual Anti-Inflammatory and Anti-Diabetic Effects
Source: Int J Mol Sci. 2020 Apr 29;21(9):3146. doi: 10.3390/ijms21093146 (PMC7246571; doi:10.3390/ijms21093146)
Supplement: Supplementary file 1 [file ijms-21-03146-s001.zip › ijms-785055-supplementary/Supplementary_Files/Compound1.cif]

data_compound1
_audit_creation_date               2020-04-27
_audit_creation_method
;
Olex2 1.3
(compiled 2020.02.04 svn.rd84adfe8 for OlexSys, GUI svn.r6032)
;
_shelx_SHELXL_version_number       '2018/3'
_audit_contact_author_address      ?
_audit_contact_author_email        ?
_audit_contact_author_name         ''
_audit_contact_author_phone        ?
_publ_contact_author_id_orcid      ?
_publ_section_references
;
Dolomanov, O.V., Bourhis, L.J., Gildea, R.J, Howard, J.A.K. & Puschmann, H.
 (2009), J. Appl. Cryst. 42, 339-341.

Sheldrick, G.M. (2008). Acta Cryst. A64, 112-122.
;
_chemical_name_common              ?
_chemical_name_systematic
;
 ?
;
_chemical_formula_moiety           'C34 H42 Co N4 O12 S2, 2(H2 O)'
_chemical_formula_sum              'C34 H46 Co N4 O14 S2'
_chemical_formula_weight           857.80
_chemical_melting_point            ?
loop_
  _atom_type_symbol
  _atom_type_description
  _atom_type_scat_dispersion_real
  _atom_type_scat_dispersion_imag
  _atom_type_scat_source
 'C' 'C' 0.0033 0.0016 'International Tables Vol C Tables 4.2.6.8 and 6.1.1.4'
 'H' 'H' 0.0000 0.0000 'International Tables Vol C Tables 4.2.6.8 and 6.1.1.4'
 'Co' 'Co' 0.3494 0.9721 'International Tables Vol C Tables 4.2.6.8 and 6.1.1.4'
 'N' 'N' 0.0061 0.0033 'International Tables Vol C Tables 4.2.6.8 and 6.1.1.4'
 'O' 'O' 0.0106 0.0060 'International Tables Vol C Tables 4.2.6.8 and 6.1.1.4'
 'S' 'S' 0.1246 0.1234 'International Tables Vol C Tables 4.2.6.8 and 6.1.1.4'

_shelx_space_group_comment
;
The symmetry employed for this shelxl refinement is uniquely defined
by the following loop, which should always be used as a source of
symmetry information in preference to the above space-group names.
They are only intended as comments.
;
_space_group_crystal_system        'monoclinic'
_space_group_IT_number             13
_space_group_name_H-M_alt          'P2/c'
_space_group_name_Hall             '-P 2yc'
loop_
  _space_group_symop_operation_xyz
 'x, y, z'
 '-x, y, -z+1/2'
 '-x, -y, -z'
 'x, -y, z-1/2'

_cell_length_a                     20.470(3)
_cell_length_b                     5.267(2)
_cell_length_c                     18.294(3)
_cell_angle_alpha                  90
_cell_angle_beta                   96.252(3)
_cell_angle_gamma                  90
_cell_volume                       1960.8(9)
_cell_formula_units_Z              2
_cell_measurement_reflns_used      1818
_cell_measurement_temperature      100(2)
_cell_measurement_theta_max        23.18
_cell_measurement_theta_min        2.83
_shelx_estimated_absorpt_T_max     ?
_shelx_estimated_absorpt_T_min     ?
_exptl_absorpt_coefficient_mu      0.615
_exptl_absorpt_correction_T_max    0.745
_exptl_absorpt_correction_T_min    0.605
_exptl_absorpt_correction_type     multi-scan
_exptl_absorpt_process_details     'Bruker SADABS (Bruker, 2016)'
_exptl_absorpt_special_details     ?
_exptl_crystal_colour              pink
_exptl_crystal_colour_primary      pink
_exptl_crystal_density_diffrn      1.453
_exptl_crystal_density_meas        ?
_exptl_crystal_density_method      ?
_exptl_crystal_description         Prismatic
_exptl_crystal_F_000               898
_exptl_crystal_size_max            0.18
_exptl_crystal_size_mid            0.12
_exptl_crystal_size_min            0.1
_exptl_special_details
;
 ?
;
_exptl_transmission_factor_max     ?
_exptl_transmission_factor_min     ?
_diffrn_reflns_av_R_equivalents    0.1135
_diffrn_reflns_av_unetI/netI       0.1096
_diffrn_reflns_Laue_measured_fraction_full  0.988
_diffrn_reflns_Laue_measured_fraction_max  0.988
_diffrn_reflns_limit_h_max         22
_diffrn_reflns_limit_h_min         -22
_diffrn_reflns_limit_k_max         5
_diffrn_reflns_limit_k_min         -5
_diffrn_reflns_limit_l_max         20
_diffrn_reflns_limit_l_min         -20
_diffrn_reflns_number              9784
_diffrn_reflns_point_group_measured_fraction_full  0.988
_diffrn_reflns_point_group_measured_fraction_max  0.988
_diffrn_reflns_theta_full          23.365
_diffrn_reflns_theta_max           23.365
_diffrn_reflns_theta_min           2.240
_diffrn_ambient_temperature        100(2)
_diffrn_detector_area_resol_mean   ?
_diffrn_measured_fraction_theta_full  0.988
_diffrn_measured_fraction_theta_max  0.988
_diffrn_measurement_device_type    'Bruker D8 Venture'
_diffrn_measurement_method         'phi and omega scans'
_diffrn_radiation_type             MoK\a
_diffrn_radiation_wavelength       0.71069
_diffrn_source                     ?
_reflns_Friedel_coverage           0.000
_reflns_Friedel_fraction_full      .
_reflns_Friedel_fraction_max       .
_reflns_number_gt                  2044
_reflns_number_total               2814
_reflns_special_details
;
 Reflections were merged by SHELXL according to the crystal
 class for the calculation of statistics and refinement.
 
 _reflns_Friedel_fraction is defined as the number of unique
 Friedel pairs measured divided by the number that would be
 possible theoretically, ignoring centric projections and
 systematic absences.
;
_reflns_threshold_expression       'I > 2\s(I)'
_computing_cell_refinement         'SAINT v8.37A (Bruker, 2015)'
_computing_data_collection         'Bruker Apex2'
_computing_data_reduction          'SAINT v8.37A (Bruker, 2015)'
_computing_molecular_graphics      'Olex2 1.3 (Dolomanov et al., 2009)'
_computing_publication_material    'Olex2 1.3 (Dolomanov et al., 2009)'
_computing_structure_refinement    'XL  (Sheldrick, 2008)'
_computing_structure_solution      'SIR97 (Altomare et al., 1999)'
_refine_diff_density_max           0.736
_refine_diff_density_min           -0.488
_refine_diff_density_rms           0.101
_refine_ls_extinction_coef         .
_refine_ls_extinction_method       none
_refine_ls_goodness_of_fit_ref     1.061
_refine_ls_hydrogen_treatment      mixed
_refine_ls_matrix_type             full
_refine_ls_number_parameters       220
_refine_ls_number_reflns           2814
_refine_ls_number_restraints       0
_refine_ls_R_factor_all            0.0971
_refine_ls_R_factor_gt             0.0616
_refine_ls_restrained_S_all        1.061
_refine_ls_shift/su_max            0.000
_refine_ls_shift/su_mean           0.000
_refine_ls_structure_factor_coef   Fsqd
_refine_ls_weighting_details      
 'w=1/[\s^2^(Fo^2^)+(0.0429P)^2^+4.5399P] where P=(Fo^2^+2Fc^2^)/3'
_refine_ls_weighting_scheme        calc
_refine_ls_wR_factor_gt            0.1269
_refine_ls_wR_factor_ref           0.1420
_refine_special_details            ?
_olex2_refinement_description
;
1. Fixed Uiso
 At 1.2 times of:
  All C(H) groups, All C(H,H) groups, All N(H) groups, All N(H,H) groups
 At 1.5 times of:
  All C(H,H,H) groups, All O(H,H) groups, All S(H) groups
2. Others
 Sof(H2WB)=1-FVAR(1)
 Sof(H2WA)=FVAR(1)
3.a Riding coordinates:
 N2(H2A,H2B), O2W(H2WA,H2W)
3.b Rotating group:
 C17(H17A,H17B,H17C), O1W(H1WA,H1WB)
3.c Secondary CH2 refined with riding coordinates:
 C14(H14A,H14B), C15(H15A,H15B), C16(H16A,H16B)
3.d Aromatic/amide H refined with riding coordinates:
 C3(H3), C7(H7), C9(H9), C10(H10), C11(H11), C12(H12), C13(H13), N1(H1)
;
_atom_sites_solution_hydrogens     mixed
_atom_sites_solution_primary       ?
_atom_sites_solution_secondary     ?
loop_
  _atom_site_label
  _atom_site_type_symbol
  _atom_site_fract_x
  _atom_site_fract_y
  _atom_site_fract_z
  _atom_site_U_iso_or_equiv
  _atom_site_adp_type
  _atom_site_occupancy
  _atom_site_site_symmetry_order
  _atom_site_calc_flag
  _atom_site_refinement_flags_posn
  _atom_site_refinement_flags_adp
  _atom_site_refinement_flags_occupancy
  _atom_site_disorder_assembly
  _atom_site_disorder_group
 Co1 Co 0.500000 0.1510(2) 0.250000 0.0067(3) Uani 1 2 d S T P . .
 C1 C 0.4132(2) -0.1277(10) 0.2943(3) 0.0056(12) Uiso 1 1 d . . . . .
 C2 C 0.3668(2) -0.3036(10) 0.3272(3) 0.0075(12) Uiso 1 1 d . . . . .
 C3 C 0.3631(2) -0.2901(10) 0.4027(3) 0.0058(12) Uiso 1 1 d . . . . .
 H3 H 0.387719 -0.167639 0.432170 0.007 Uiso 1 1 calc R U . . .
 C4 C 0.3227(2) -0.4590(10) 0.4331(3) 0.0051(11) Uiso 1 1 d . . . . .
 C5 C 0.2863(2) -0.6378(10) 0.3910(3) 0.0078(12) Uiso 1 1 d . . . . .
 C6 C 0.2901(2) -0.6575(11) 0.3152(3) 0.0080(12) Uani 1 1 d . . . . .
 C7 C 0.3303(2) -0.4826(9) 0.2841(3) 0.0043(11) Uiso 1 1 d . . . . .
 H7 H 0.332901 -0.485934 0.232591 0.005 Uiso 1 1 calc R U . . .
 C8 C 0.1806(2) -0.7892(10) 0.4183(3) 0.0099(13) Uani 1 1 d . . . . .
 C9 C 0.1477(3) -0.9728(12) 0.4531(3) 0.0208(15) Uani 1 1 d . . . . .
 H9 H 0.170974 -1.105283 0.479826 0.025 Uiso 1 1 calc R U . . .
 C10 C 0.0791(3) -0.9600(13) 0.4483(4) 0.0278(16) Uani 1 1 d . . . . .
 H10 H 0.055359 -1.085043 0.471935 0.033 Uiso 1 1 calc R U . . .
 C11 C 0.0456(3) -0.7651(12) 0.4091(4) 0.0273(16) Uani 1 1 d . . . . .
 H11 H -0.000934 -0.755879 0.405996 0.033 Uiso 1 1 calc R U . . .
 C12 C 0.0806(3) -0.5849(12) 0.3748(3) 0.0253(16) Uani 1 1 d . . . . .
 H12 H 0.057765 -0.451420 0.348065 0.030 Uiso 1 1 calc R U . . .
 C13 C 0.1482(3) -0.5956(11) 0.3786(3) 0.0169(14) Uani 1 1 d . . . . .
 H13 H 0.172013 -0.472179 0.354352 0.020 Uiso 1 1 calc R U . . .
 C14 C 0.2556(3) -0.8881(10) 0.1983(3) 0.0110(13) Uani 1 1 d . . . . .
 H14A H 0.300481 -0.941511 0.189495 0.013 Uiso 1 1 calc R U . . .
 H14B H 0.244646 -0.731325 0.169801 0.013 Uiso 1 1 calc R U . . .
 C15 C 0.2067(2) -1.0965(11) 0.1732(3) 0.0154(14) Uani 1 1 d . . . . .
 H15A H 0.212823 -1.143583 0.121957 0.019 Uiso 1 1 calc R U . . .
 H15B H 0.216703 -1.248290 0.204275 0.019 Uiso 1 1 calc R U . . .
 C16 C 0.1351(3) -1.0251(12) 0.1762(4) 0.0262(16) Uani 1 1 d . . . . .
 H16A H 0.123499 -0.883350 0.141691 0.031 Uiso 1 1 calc R U . . .
 H16B H 0.129162 -0.965705 0.226388 0.031 Uiso 1 1 calc R U . . .
 C17 C 0.0889(3) -1.2494(14) 0.1562(4) 0.042(2) Uani 1 1 d . . . . .
 H17A H 0.094643 -1.306802 0.107485 0.064 Uiso 1 1 d R U . . .
 H17B H 0.044265 -1.195842 0.157749 0.064 Uiso 1 1 d R U . . .
 H17C H 0.098817 -1.385484 0.190504 0.064 Uiso 1 1 d R U . . .
 N1 N 0.2536(2) -0.8383(9) 0.2763(2) 0.0104(10) Uani 1 1 d . . . . .
 H1 H 0.227056 -0.931352 0.299876 0.013 Uiso 1 1 calc R U . . .
 N2 N 0.3491(2) -0.7150(8) 0.5623(2) 0.0109(11) Uiso 1 1 d . . . . .
 H2A H 0.324501 -0.852202 0.561426 0.013 Uiso 1 1 d R U . . .
 H2B H 0.390471 -0.751732 0.558156 0.013 Uiso 1 1 d R U . . .
 O1 O 0.44382(17) 0.0403(7) 0.33373(18) 0.0120(9) Uani 1 1 d . . . . .
 O2 O 0.42267(16) -0.1470(7) 0.22715(17) 0.0083(8) Uani 1 1 d . . . . .
 O1W O 0.54561(16) 0.4046(7) 0.32147(18) 0.0099(9) Uani 1 1 d . . . . .
 H1WA H 0.564095 0.518941 0.297785 0.015 Uiso 1 1 d R U . . .
 H1WB H 0.577415 0.332221 0.347625 0.015 Uiso 1 1 d R U . . .
 O3 O 0.24988(16) -0.8180(7) 0.42524(17) 0.0090(8) Uani 1 1 d . . . . .
 O2W O 0.47042(18) 0.2465(10) 0.4835(2) 0.0172(10) Uani 1 1 d . . . . .
 H2WA H 0.485939 0.395850 0.488735 0.026 Uiso 0.44(9) 1 d R U P A 1
 H2W H 0.464739 0.224080 0.437225 0.026 Uiso 1 1 d R U . . .
 O4 O 0.25082(16) -0.4420(7) 0.54345(19) 0.0137(9) Uani 1 1 d . . . . .
 O5 O 0.36216(17) -0.2530(7) 0.55790(18) 0.0104(9) Uani 1 1 d . . . . .
 S1 S 0.31833(6) -0.4535(3) 0.52936(7) 0.0073(3) Uani 1 1 d . . . . .
 H2WB H 0.486(5) 0.10(2) 0.496(6) 0.011 Uiso 0.56(9) 1 d . U P A 2

loop_
  _atom_site_aniso_label
  _atom_site_aniso_U_11
  _atom_site_aniso_U_22
  _atom_site_aniso_U_33
  _atom_site_aniso_U_23
  _atom_site_aniso_U_13
  _atom_site_aniso_U_12
 Co1 0.0060(6) 0.0067(6) 0.0078(6) 0.000 0.0025(4) 0.000
 C6 0.006(3) 0.010(3) 0.009(3) -0.002(3) 0.000(2) 0.001(2)
 C8 0.010(3) 0.010(3) 0.009(3) -0.003(2) 0.003(2) -0.004(2)
 C9 0.019(4) 0.023(4) 0.020(3) 0.002(3) 0.002(3) 0.000(3)
 C10 0.015(4) 0.026(4) 0.044(4) 0.000(3) 0.013(3) -0.007(3)
 C11 0.010(3) 0.027(4) 0.044(4) -0.006(3) 0.003(3) -0.001(3)
 C12 0.011(3) 0.024(4) 0.039(4) 0.003(3) -0.005(3) 0.001(3)
 C13 0.018(3) 0.016(4) 0.017(3) 0.001(3) 0.002(2) 0.002(3)
 C14 0.014(3) 0.008(3) 0.011(3) 0.001(2) 0.002(2) 0.006(2)
 C15 0.012(3) 0.015(4) 0.017(3) -0.006(3) -0.005(2) -0.001(3)
 C16 0.018(3) 0.021(4) 0.038(4) -0.003(3) -0.002(3) -0.002(3)
 C17 0.023(4) 0.040(5) 0.060(5) 0.000(4) -0.012(3) -0.018(3)
 N1 0.013(2) 0.013(3) 0.006(2) -0.003(2) 0.0037(18) -0.009(2)
 O1 0.016(2) 0.011(2) 0.009(2) -0.0025(16) 0.0006(15) -0.0072(17)
 O2 0.0095(19) 0.008(2) 0.0078(19) -0.0003(16) 0.0019(14) -0.0031(17)
 O1W 0.0080(19) 0.010(2) 0.011(2) 0.0019(16) -0.0020(14) -0.0016(16)
 O3 0.0049(19) 0.012(2) 0.010(2) 0.0032(16) 0.0008(14) -0.0015(16)
 O2W 0.018(2) 0.016(2) 0.018(2) -0.004(2) 0.0025(17) 0.005(2)
 O4 0.010(2) 0.019(2) 0.013(2) -0.0045(17) 0.0061(15) 0.0017(17)
 O5 0.017(2) 0.007(2) 0.0066(19) 0.0004(16) -0.0017(15) -0.0038(17)
 S1 0.0137(8) 0.0049(8) 0.0034(7) 0.0004(6) 0.0009(5) -0.0003(6)

_geom_special_details
;
 All esds (except the esd in the dihedral angle between two l.s. planes)
 are estimated using the full covariance matrix.  The cell esds are taken
 into account individually in the estimation of esds in distances, angles
 and torsion angles; correlations between esds in cell parameters are only
 used when they are defined by crystal symmetry.  An approximate (isotropic)
 treatment of cell esds is used for estimating esds involving l.s. planes.
;
loop_
  _geom_bond_atom_site_label_1
  _geom_bond_atom_site_label_2
  _geom_bond_distance
  _geom_bond_site_symmetry_2
  _geom_bond_publ_flag
 Co1 O1 2.096(3) . y
 Co1 O1 2.096(3) 2_655 y
 Co1 O2 2.236(3) . y
 Co1 O2 2.236(3) 2_655 y
 Co1 O1W 2.025(3) . y
 Co1 O1W 2.025(3) 2_655 y
 C1 C2 1.498(7) . ?
 C1 O1 1.264(6) . ?
 C1 O2 1.270(6) . ?
 C2 C3 1.393(7) . ?
 C2 C7 1.392(7) . ?
 C3 H3 0.9500 . ?
 C3 C4 1.373(7) . ?
 C4 C5 1.382(7) . ?
 C4 S1 1.773(5) . ?
 C5 C6 1.402(7) . ?
 C5 O3 1.396(6) . ?
 C6 C7 1.398(7) . ?
 C6 N1 1.362(7) . ?
 C7 H7 0.9500 . ?
 C8 C9 1.374(8) . ?
 C8 C13 1.379(8) . ?
 C8 O3 1.418(6) . ?
 C9 H9 0.9500 . ?
 C9 C10 1.398(8) . ?
 C10 H10 0.9500 . ?
 C10 C11 1.390(9) . ?
 C11 H11 0.9500 . ?
 C11 C12 1.381(9) . ?
 C12 H12 0.9500 . ?
 C12 C13 1.379(8) . ?
 C13 H13 0.9500 . ?
 C14 H14A 0.9900 . ?
 C14 H14B 0.9900 . ?
 C14 C15 1.524(7) . ?
 C14 N1 1.454(6) . ?
 C15 H15A 0.9900 . ?
 C15 H15B 0.9900 . ?
 C15 C16 1.519(8) . ?
 C16 H16A 0.9900 . ?
 C16 H16B 0.9900 . ?
 C16 C17 1.533(8) . ?
 C17 H17A 0.9604 . ?
 C17 H17B 0.9591 . ?
 C17 H17C 0.9599 . ?
 N1 H1 0.8800 . ?
 N2 H2A 0.8801 . ?
 N2 H2B 0.8800 . ?
 N2 S1 1.605(4) . ?
 O1W H1WA 0.8542 . ?
 O1W H1WB 0.8545 . ?
 O2W H2WA 0.8499 . ?
 O2W H2W 0.8496 . ?
 O2W H2WB 0.87(10) . ?
 O4 S1 1.434(4) . ?
 O5 S1 1.446(4) . ?

loop_
  _geom_angle_atom_site_label_1
  _geom_angle_atom_site_label_2
  _geom_angle_atom_site_label_3
  _geom_angle
  _geom_angle_site_symmetry_1
  _geom_angle_site_symmetry_3
  _geom_angle_publ_flag
 O1 Co1 O1 147.7(2) . 2_655 y
 O1 Co1 O2 60.51(13) 2_655 2_655 y
 O1 Co1 O2 60.51(13) . . y
 O1 Co1 O2 95.83(13) 2_655 . y
 O1 Co1 O2 95.83(13) . 2_655 y
 O2 Co1 O2 90.82(18) 2_655 . y
 O1W Co1 O1 113.86(14) 2_655 . y
 O1W Co1 O1 113.86(14) . 2_655 y
 O1W Co1 O1 87.86(13) . . y
 O1W Co1 O1 87.86(13) 2_655 2_655 y
 O1W Co1 O2 148.33(13) 2_655 2_655 y
 O1W Co1 O2 94.31(13) 2_655 . y
 O1W Co1 O2 94.31(13) . 2_655 y
 O1W Co1 O2 148.33(13) . . y
 O1W Co1 O1W 97.4(2) 2_655 . y
 O1 C1 C2 120.1(4) . . ?
 O1 C1 O2 119.3(5) . . ?
 O2 C1 C2 120.6(4) . . ?
 C3 C2 C1 118.1(4) . . ?
 C7 C2 C1 121.1(4) . . ?
 C7 C2 C3 120.8(5) . . ?
 C2 C3 H3 121.0 . . ?
 C4 C3 C2 118.0(5) . . ?
 C4 C3 H3 121.0 . . ?
 C3 C4 C5 121.8(5) . . ?
 C3 C4 S1 119.3(4) . . ?
 C5 C4 S1 118.8(4) . . ?
 C4 C5 C6 121.1(5) . . ?
 C4 C5 O3 119.7(4) . . ?
 O3 C5 C6 118.9(5) . . ?
 C7 C6 C5 116.9(5) . . ?
 N1 C6 C5 118.9(5) . . ?
 N1 C6 C7 124.2(5) . . ?
 C2 C7 C6 121.3(5) . . ?
 C2 C7 H7 119.3 . . ?
 C6 C7 H7 119.3 . . ?
 C9 C8 C13 122.2(5) . . ?
 C9 C8 O3 114.8(5) . . ?
 C13 C8 O3 123.0(5) . . ?
 C8 C9 H9 120.8 . . ?
 C8 C9 C10 118.5(6) . . ?
 C10 C9 H9 120.8 . . ?
 C9 C10 H10 119.9 . . ?
 C11 C10 C9 120.2(6) . . ?
 C11 C10 H10 119.9 . . ?
 C10 C11 H11 120.3 . . ?
 C12 C11 C10 119.4(6) . . ?
 C12 C11 H11 120.3 . . ?
 C11 C12 H12 119.5 . . ?
 C13 C12 C11 121.1(6) . . ?
 C13 C12 H12 119.5 . . ?
 C8 C13 C12 118.6(6) . . ?
 C8 C13 H13 120.7 . . ?
 C12 C13 H13 120.7 . . ?
 H14A C14 H14B 108.2 . . ?
 C15 C14 H14A 109.7 . . ?
 C15 C14 H14B 109.7 . . ?
 N1 C14 H14A 109.7 . . ?
 N1 C14 H14B 109.7 . . ?
 N1 C14 C15 109.8(4) . . ?
 C14 C15 H15A 108.6 . . ?
 C14 C15 H15B 108.6 . . ?
 H15A C15 H15B 107.6 . . ?
 C16 C15 C14 114.6(5) . . ?
 C16 C15 H15A 108.6 . . ?
 C16 C15 H15B 108.6 . . ?
 C15 C16 H16A 109.2 . . ?
 C15 C16 H16B 109.2 . . ?
 C15 C16 C17 111.9(5) . . ?
 H16A C16 H16B 107.9 . . ?
 C17 C16 H16A 109.2 . . ?
 C17 C16 H16B 109.2 . . ?
 C16 C17 H17A 109.2 . . ?
 C16 C17 H17B 109.4 . . ?
 C16 C17 H17C 109.7 . . ?
 H17A C17 H17B 109.5 . . ?
 H17A C17 H17C 109.4 . . ?
 H17B C17 H17C 109.6 . . ?
 C6 N1 C14 124.5(4) . . ?
 C6 N1 H1 117.7 . . ?
 C14 N1 H1 117.7 . . ?
 H2A N2 H2B 111.8 . . ?
 S1 N2 H2A 119.9 . . ?
 S1 N2 H2B 119.9 . . ?
 C1 O1 Co1 93.2(3) . . ?
 C1 O2 Co1 86.7(3) . . ?
 Co1 O1W H1WA 109.6 . . ?
 Co1 O1W H1WB 109.7 . . ?
 H1WA O1W H1WB 104.2 . . ?
 C5 O3 C8 117.7(4) . . ?
 H2WA O2W H2W 104.5 . . ?
 H2W O2W H2WB 98.2 . . ?
 N2 S1 C4 107.4(2) . . ?
 O4 S1 C4 109.4(2) . . ?
 O4 S1 N2 108.4(2) . . ?
 O4 S1 O5 118.5(2) . . ?
 O5 S1 C4 105.9(2) . . ?
 O5 S1 N2 106.8(2) . . ?

loop_
  _geom_hbond_atom_site_label_D
  _geom_hbond_atom_site_label_H
  _geom_hbond_atom_site_label_A
  _geom_hbond_distance_DH
  _geom_hbond_distance_HA
  _geom_hbond_distance_DA
  _geom_hbond_angle_DHA
  _geom_hbond_site_symmetry_A
  _geom_hbond_publ_flag
 N2 H2A O5 0.88 2.25 2.848(6) 125.0 1_545 yes
 N2 H2B O2W 0.88 2.24 3.011(6) 145.7 1_545 yes
 O1W H1WA O2 0.85 1.84 2.630(5) 152.0 2_665 yes
 O1W H1WB O5 0.85 2.06 2.857(5) 156.0 3_656 yes
 O2W H2WA O2W 0.85 2.12 2.967(10) 172.2 3_666 yes
 O2W H2W O1 0.85 2.13 2.942(5) 160.3 . yes
 O2W H2W O1W 0.85 2.98 3.583(5) 129.5 . yes
 O2W H2WB O1 0.87(10) 3.37(10) 3.907(5) 123(8) 3_656 yes
 O2W H2WB O2W 0.87(10) 2.04(10) 2.901(10) 173(10) 3_656 yes

loop_
  _geom_torsion_atom_site_label_1
  _geom_torsion_atom_site_label_2
  _geom_torsion_atom_site_label_3
  _geom_torsion_atom_site_label_4
  _geom_torsion
  _geom_torsion_site_symmetry_1
  _geom_torsion_site_symmetry_2
  _geom_torsion_site_symmetry_3
  _geom_torsion_site_symmetry_4
  _geom_torsion_publ_flag
 C1 C2 C3 C4 -177.2(5) . . . . ?
 C1 C2 C7 C6 176.0(5) . . . . ?
 C2 C1 O1 Co1 173.9(4) . . . . ?
 C2 C1 O2 Co1 -174.3(4) . . . . ?
 C2 C3 C4 C5 -0.2(8) . . . . ?
 C2 C3 C4 S1 178.3(4) . . . . ?
 C3 C2 C7 C6 -1.4(8) . . . . ?
 C3 C4 C5 C6 1.2(8) . . . . ?
 C3 C4 C5 O3 175.1(4) . . . . ?
 C3 C4 S1 N2 -113.6(4) . . . . ?
 C3 C4 S1 O4 129.0(4) . . . . ?
 C3 C4 S1 O5 0.2(5) . . . . ?
 C4 C5 C6 C7 -2.2(8) . . . . ?
 C4 C5 C6 N1 179.5(5) . . . . ?
 C4 C5 O3 C8 106.6(5) . . . . ?
 C5 C4 S1 N2 64.9(5) . . . . ?
 C5 C4 S1 O4 -52.5(5) . . . . ?
 C5 C4 S1 O5 178.7(4) . . . . ?
 C5 C6 C7 C2 2.3(7) . . . . ?
 C5 C6 N1 C14 -176.5(5) . . . . ?
 C6 C5 O3 C8 -79.4(6) . . . . ?
 C7 C2 C3 C4 0.3(7) . . . . ?
 C7 C6 N1 C14 5.3(8) . . . . ?
 C8 C9 C10 C11 -0.1(9) . . . . ?
 C9 C8 C13 C12 0.9(8) . . . . ?
 C9 C8 O3 C5 179.9(5) . . . . ?
 C9 C10 C11 C12 0.3(10) . . . . ?
 C10 C11 C12 C13 0.1(10) . . . . ?
 C11 C12 C13 C8 -0.7(9) . . . . ?
 C13 C8 C9 C10 -0.6(9) . . . . ?
 C13 C8 O3 C5 1.2(7) . . . . ?
 C14 C15 C16 C17 -175.4(5) . . . . ?
 C15 C14 N1 C6 -178.0(5) . . . . ?
 N1 C6 C7 C2 -179.5(5) . . . . ?
 N1 C14 C15 C16 65.7(6) . . . . ?
 O1 C1 C2 C3 -5.4(7) . . . . ?
 O1 C1 C2 C7 177.1(5) . . . . ?
 O1 C1 O2 Co1 5.0(4) . . . . ?
 O2 C1 C2 C3 173.9(4) . . . . ?
 O2 C1 C2 C7 -3.6(7) . . . . ?
 O2 C1 O1 Co1 -5.3(5) . . . . ?
 O3 C5 C6 C7 -176.1(4) . . . . ?
 O3 C5 C6 N1 5.5(7) . . . . ?
 O3 C8 C9 C10 -179.3(5) . . . . ?
 O3 C8 C13 C12 179.6(5) . . . . ?
 S1 C4 C5 C6 -177.3(4) . . . . ?
 S1 C4 C5 O3 -3.4(7) . . . . ?

_shelx_res_file
;
TITL anc31 in P2/c
    compound1.res
    created by SHELXL-2018/3 at 21:46:11 on 27-Apr-2020
CELL 0.71069 20.4701 5.2674 18.2935 90 96.252 90
ZERR 2 0.0031 0.0022 0.0026 0 0.003 0
LATT 1
SYMM -X,+Y,0.5-Z
SFAC C H Co N O S
UNIT 68 92 2 8 28 4
EQIV $1 1-X,+Y,0.5-Z
EQIV $2 1-X,-Y,1-Z
EQIV $3 +X,-1+Y,+Z
EQIV $4 1-X,1+Y,0.5-Z
EQIV $5 1-X,1-Y,1-Z

L.S. 10
PLAN  1
TEMP -173(2)
CONF
HTAB N2 O2W_$3
HTAB N2 O5_$3
HTAB O1W O2_$4
HTAB O1W O5_$2
HTAB O2W O1
HTAB O2W O1_$2
HTAB O2W O1W
HTAB O2W O2W_$2
HTAB O2W O2W_$5
FREE Co1 C1_$1
FREE Co1 C1
BOND $H
list 4
MORE -1
fmap 2
acta
MERG 2
OMIT 3 1 0
OMIT 15 4 5
OMIT 11 5 3
OMIT -20 1 11
OMIT 21 1 5
OMIT 0 1 20
REM <olex2.extras>
REM <selected_cif_records
REM  <bonds
REM   <row "$M">
REM  >
REM  <angles
REM   <row "$* $M $*">
REM  >
REM >
REM <HklSrc "%.\\compound1.hkl">
REM </olex2.extras>

WGHT    0.042900    4.539900
FVAR       0.31517   0.44231
CO1   3    0.500000    0.151000    0.250000    10.50000    0.00602    0.00672 =
         0.00784    0.00000    0.00251    0.00000
C1    1    0.413155   -0.127730    0.294346    11.00000    0.00561
C2    1    0.366808   -0.303613    0.327165    11.00000    0.00745
C3    1    0.363071   -0.290055    0.402658    11.00000    0.00585
AFIX  43
H3    2    0.387719   -0.167639    0.432170    11.00000   -1.20000
AFIX   0
C4    1    0.322687   -0.458961    0.433126    11.00000    0.00510
C5    1    0.286304   -0.637824    0.391049    11.00000    0.00776
C6    1    0.290069   -0.657459    0.315180    11.00000    0.00550    0.00952 =
         0.00894   -0.00207    0.00013    0.00130
C7    1    0.330349   -0.482591    0.284125    11.00000    0.00428
AFIX  43
H7    2    0.332901   -0.485934    0.232591    11.00000   -1.20000
AFIX   0
C8    1    0.180584   -0.789154    0.418282    11.00000    0.01032    0.01030 =
         0.00934   -0.00250    0.00290   -0.00416
C9    1    0.147680   -0.972783    0.453114    11.00000    0.01942    0.02297 =
         0.02004    0.00198    0.00193    0.00015
AFIX  43
H9    2    0.170974   -1.105283    0.479826    11.00000   -1.20000
AFIX   0
C10   1    0.079124   -0.960047    0.448322    11.00000    0.01508    0.02615 =
         0.04440    0.00046    0.01285   -0.00652
AFIX  43
H10   2    0.055359   -1.085043    0.471935    11.00000   -1.20000
AFIX   0
C11   1    0.045636   -0.765111    0.409127    11.00000    0.01022    0.02713 =
         0.04446   -0.00553    0.00285   -0.00121
AFIX  43
H11   2   -0.000934   -0.755879    0.405996    11.00000   -1.20000
AFIX   0
C12   1    0.080637   -0.584923    0.374766    11.00000    0.01121    0.02398 =
         0.03891    0.00284   -0.00548    0.00096
AFIX  43
H12   2    0.057765   -0.451420    0.348065    11.00000   -1.20000
AFIX   0
C13   1    0.148241   -0.595572    0.378571    11.00000    0.01783    0.01613 =
         0.01688    0.00056    0.00248    0.00168
AFIX  43
H13   2    0.172013   -0.472179    0.354352    11.00000   -1.20000
AFIX   0
C14   1    0.255641   -0.888147    0.198346    11.00000    0.01443    0.00756 =
         0.01109    0.00134    0.00202    0.00564
AFIX  23
H14A  2    0.300481   -0.941511    0.189495    11.00000   -1.20000
H14B  2    0.244646   -0.731325    0.169801    11.00000   -1.20000
AFIX   0
C15   1    0.206670   -1.096507    0.173151    11.00000    0.01224    0.01535 =
         0.01732   -0.00642   -0.00479   -0.00146
AFIX  23
H15A  2    0.212823   -1.143583    0.121957    11.00000   -1.20000
H15B  2    0.216703   -1.248290    0.204275    11.00000   -1.20000
AFIX   0
C16   1    0.135138   -1.025097    0.176204    11.00000    0.01846    0.02114 =
         0.03774   -0.00314   -0.00230   -0.00152
AFIX  23
H16A  2    0.123499   -0.883350    0.141691    11.00000   -1.20000
H16B  2    0.129162   -0.965705    0.226388    11.00000   -1.20000
AFIX   0
C17   1    0.088875   -1.249379    0.156196    11.00000    0.02259    0.04039 =
         0.06048    0.00020   -0.01168   -0.01831
AFIX   7
H17A  2    0.094643   -1.306802    0.107485    11.00000   -1.50000
H17B  2    0.044265   -1.195842    0.157749    11.00000   -1.50000
H17C  2    0.098817   -1.385484    0.190504    11.00000   -1.50000
AFIX   0
N1    4    0.253639   -0.838278    0.276255    11.00000    0.01250    0.01302 =
         0.00635   -0.00323    0.00374   -0.00921
AFIX  43
H1    2    0.227056   -0.931352    0.299876    11.00000   -1.20000
AFIX   0
N2    4    0.349101   -0.714982    0.562296    11.00000    0.01091
AFIX   3
H2A   2    0.324501   -0.852202    0.561426    11.00000   -1.20000
H2B   2    0.390471   -0.751732    0.558156    11.00000   -1.20000
AFIX   0
O1    5    0.443824    0.040287    0.333730    11.00000    0.01551    0.01128 =
         0.00904   -0.00248    0.00057   -0.00722
O2    5    0.422675   -0.147042    0.227147    11.00000    0.00946    0.00787 =
         0.00778   -0.00030    0.00190   -0.00307
O1W   5    0.545605    0.404571    0.321475    11.00000    0.00795    0.00979 =
         0.01113    0.00195   -0.00202   -0.00159
AFIX   7
H1WA  2    0.564095    0.518941    0.297785    11.00000   -1.50000
H1WB  2    0.577415    0.332221    0.347625    11.00000   -1.50000
AFIX   0
O3    5    0.249875   -0.818044    0.425235    11.00000    0.00493    0.01224 =
         0.00989    0.00317    0.00084   -0.00154

O2W   5    0.470419    0.246500    0.483475    11.00000    0.01783    0.01621 =
         0.01762   -0.00409    0.00246    0.00459
PART 1
AFIX   3
H2WA  2    0.485939    0.395850    0.488735    21.00000   -1.50000
PART 0
H2W   2    0.464739    0.224080    0.437225    11.00000   -1.50000
AFIX   0

O4    5    0.250816   -0.442024    0.543447    11.00000    0.01042    0.01862 =
         0.01301   -0.00446    0.00609    0.00175
O5    5    0.362160   -0.252977    0.557904    11.00000    0.01667    0.00719 =
         0.00656    0.00039   -0.00175   -0.00380
S1    6    0.318330   -0.453472    0.529363    11.00000    0.01370    0.00493 =
         0.00335    0.00040    0.00090   -0.00028
PART 2
H2WB  2    0.485526    0.096695    0.495981   -21.00000   -1.50000
HKLF 4


REM  anc31 in P2/c
REM wR2 = 0.142041, GooF = S = 1.06131, Restrained GooF = 1.06131 for all data
REM R1 = 0.061597 for 2044 Fo > 4sig(Fo) and 0.097124 for all 2814 data
REM 220 parameters refined using 0 restraints

END

WGHT      0.0429      4.5399

REM Highest difference peak  0.736,  deepest hole -0.488,  1-sigma level  0.101
Q1    1   0.5000  0.3623  0.2500  10.50000  0.05    0.74
;
_shelx_res_checksum                67261
_shelx_hkl_file
;
   0   0  -2   -6.83   17.13
   0   0   3   -0.76    1.50
   0   0   3   -1.05    1.40
   0   0   4  208.65   16.05
   0   0   4  192.01   16.07
   0   0   5    1.06    2.23
   0   0   5    0.67    2.33
   0   0   6  102.60    9.66
   0   0   6   98.36    9.70
   0   0   7    1.95    3.25
   0   0   7    4.38    3.44
   0   0   8  950.29   72.90
   0   0   9   -0.94    4.55
   0   0   9    0.69    4.08
   0   0  10  230.26   21.38
   0   0  10  243.46   21.40
   0   0  11    2.23    6.07
   0   0  11   -1.97    5.11
   0   0  12   27.15    7.58
   0   0  13    9.53    8.15
   0   0  13    9.89    8.36
   0   0  14  389.75   34.13
   0   0  14  343.78   33.90
   0   0  15    8.39   11.16
   0   0  15   -9.35    9.29
   0   0  16   13.98   11.23
   0   0  16    5.52   12.53
   0   0  17  -12.39   14.95
   0   0  17    4.29   12.98
   0   0  18   25.64   15.41
   0   0  18   10.50   17.85
   0   0  19   -5.05   20.03
   0   0  19    2.79   17.89
   0  -1   0    2.42    3.57
   0   1   1  593.08   46.79
   0  -1  -1  600.08   46.65
   0  -1  -1  580.87   46.78
   0   1   2 1141.91   86.84
   0   1   2 1123.35   87.03
   0  -1  -2 1137.34   86.86
   0  -1  -2 1110.55   86.96
   0   1   3  257.22   22.13
   0   1   3  243.76   22.47
   0  -1  -3  246.81   22.13
   0  -1  -3  238.30   21.99
   0   1   4  126.94   15.33
   0   1   4  134.78   14.81
   0  -1  -4  147.88   14.92
   0  -1  -4  144.49   14.96
   0   1   5  735.15   59.58
   0   1   5  737.13   59.26
   0  -1  -5  762.74   59.07
   0  -1  -5  755.03   59.13
   0   1   6   46.09    9.97
   0   1   6   57.62   10.00
   0  -1  -6   75.15   10.27
   0  -1  -6   71.73   10.28
   0   1   7   25.54    8.73
   0   1   7   15.31    7.31
   0  -1  -7   15.82    6.09
   0  -1  -7   17.66    6.39
   0   1   8    4.77    7.35
   0   1   8   12.08    7.70
   0  -1  -8   13.17    6.16
   0  -1  -8    9.93    5.87
   0   1   9   76.98   12.80
   0   1   9   86.64   13.33
   0  -1  -9   86.54   11.67
   0  -1  -9   73.82   11.56
   0   1  10   35.47   10.05
   0   1  10   38.04   10.23
   0  -1 -10   44.47    7.80
   0  -1 -10   30.17    6.92
   0   1  11    8.51    7.92
   0   1  11   13.62    9.02
   0  -1 -11    9.00    5.55
   0  -1 -11    5.44    5.09
   0   1  12  356.14   34.23
   0   1  12  330.05   34.46
   0  -1 -12  348.57   28.95
   0  -1 -12  362.29   29.32
   0   1  13  133.38   19.88
   0   1  13  134.06   19.86
   0  -1 -13  119.20   12.95
   0  -1 -13  131.39   12.50
   0   1  14   63.38   15.24
   0   1  14   32.60   13.60
   0   1  15   44.28   15.44
   0   1  15   36.41   16.19
   0  -1  15   46.37    8.76
   0   1  16   49.58   16.55
   0   1  16   26.30   17.99
   0  -1  16   63.63   11.47
   0  -1  16   62.15   11.16
   0   1  17  144.86   27.49
   0   1  17  258.71   33.20
   0  -1  17  161.15   22.46
   0  -1  17  156.13   21.71
   0   1  18   17.35   21.64
   0   1  18   -3.09   18.61
   0  -1  18   20.01   12.54
   0  -1  18   50.66   14.08
   0   1  19   14.14   25.60
   0  -1  19   -1.21   15.20
   0  -1  19   23.24   15.90
   0   1  20 -955.93  883.58
   0  -2   0   16.07    7.47
   0  -2   1   -9.85    5.28
   0  -2  -1    0.48    5.88
   0  -2   1    4.91    6.55
   0  -2  -1   -7.03    5.90
   0   2   2    8.44    6.06
   0  -2  -2   -4.01    5.63
   0  -2   2   -3.29    5.12
   0   2   3   57.79   11.51
   0  -2  -3   88.13   13.70
   0  -2  -3   95.87   14.24
   0   2   4   38.15   11.00
   0  -2  -4   41.30   10.30
   0  -2  -4   45.42   10.57
   0   2   5  368.23   35.11
   0   2   5  357.57   34.71
   0  -2  -5  396.94   34.70
   0  -2  -5  382.22   35.11
   0   2   6  644.91   54.44
   0   2   6  638.73   53.71
   0  -2  -6  638.09   53.74
   0  -2  -6  612.97   53.22
   0   2   7  320.21   32.28
   0   2   7  323.30   31.67
   0  -2  -7  328.99   31.30
   0  -2  -7  306.15   31.05
   0   2   8   10.02    8.91
   0   2   8   24.40   10.20
   0  -2  -8   16.44    8.68
   0  -2  -8   13.61    9.08
   0   2   9   22.21   12.10
   0   2   9   11.19    9.81
   0  -2  -9   19.17    8.67
   0  -2  -9   25.81   10.06
   0   2  10   70.65   15.16
   0   2  10   54.47   15.34
   0  -2 -10   47.02   11.24
   0  -2 -10   43.17   11.58
   0   2  11  509.68   53.51
   0   2  11  592.49   53.88
   0  -2 -11  614.40   51.25
   0  -2 -11  629.41   51.41
   0   2  12  334.95   36.76
   0   2  12  292.30   38.98
   0  -2 -12  325.07   32.36
   0  -2 -12  333.05   32.85
   0   2  13   27.48   16.02
   0   2  13   18.08   13.62
   0  -2 -13    5.52   10.44
   0  -2 -13    1.42   11.18
   0   2  14  128.01   23.63
   0   2  14   96.02   23.52
   0  -2 -14  160.48   22.01
   0  -2 -14  134.84   18.70
   0   2  15   13.47   18.23
   0   2  15   -5.21   16.19
   0  -2 -15   -2.05   11.03
   0  -2 -15    8.64   11.64
   0   2  16   87.62   25.42
   0  -2 -16   99.54   15.92
   0  -2 -16  118.66   17.54
   0   2  17   59.26   26.19
   0  -2 -17   87.65   13.67
   0   2  18   16.40   27.30
   0  -2 -18   10.29    9.05
   0  -2 -18  -13.60    9.68
   0   2  19   62.59   33.21
   0  -3   0  425.31   39.65
   0  -3   0  402.76   38.11
   0  -3  -1  213.76   24.62
   0  -3  -1  208.17   25.92
   0  -3   1  211.81   25.02
   0  -3   1  197.23   23.68
   0  -3   2   74.68   14.05
   0  -3   2   80.20   14.59
   0  -3  -2   98.36   16.15
   0  -3  -2   70.48   15.26
   0  -3  -3    5.00    9.61
   0  -3   3   28.88    9.90
   0  -3   3   17.64    9.03
   0  -3  -3   24.88   11.37
   0  -3   4  935.66   73.77
   0  -3  -4  906.89   75.94
   0  -3   4  911.15   74.27
   0  -3  -4  892.47   76.69
   0   3   5    3.83   10.11
   0  -3  -5   22.15   11.87
   0  -3   5   11.63    9.59
   0  -3  -5   -1.27    9.82
   0   3   6  505.79   47.45
   0  -3  -6  522.40   47.88
   0  -3  -6  493.80   46.46
   0  -3   6  486.58   43.46
   0   3   7  107.05   20.90
   0  -3  -7   97.48   17.64
   0  -3  -7   92.90   19.61
   0   3   8  140.70   24.79
   0  -3  -8  143.90   22.75
   0  -3  -8  120.48   19.82
   0   3   9  241.06   31.93
   0  -3  -9  205.46   29.30
   0  -3  -9  172.76   26.18
   0   3  10   42.08   17.51
   0  -3 -10   46.48   18.62
   0  -3 -10   66.17   16.80
   0   3  11   48.68   18.09
   0  -3 -11   28.92   15.82
   0   3  12   12.82   19.23
   0  -3 -12   -2.00   14.23
   0  -3 -12    1.38   17.70
   0   3  13   24.55   20.71
   0  -3 -13   32.74   16.34
   0  -3 -13   49.14   20.03
   0   3  14   44.20   24.53
   0  -3 -14   52.62   18.02
   0  -3 -14    5.47   19.15
   0   3  15  109.27   28.36
   0  -3 -15  150.39   28.81
   0  -3 -15  109.22   23.26
   0   3  16   50.04   30.31
   0  -3 -16   61.70   19.77
   0   3  17   26.39   31.20
   0  -3 -17   22.38   19.12
   0  -4   0   17.75   14.96
   0  -4   0    1.28   13.24
   0  -4   1  134.02   23.61
   0  -4  -1  151.64   23.67
   0  -4  -1  153.18   25.24
   0  -4   2  803.10   70.80
   0  -4  -2  787.30   70.48
   0  -4  -2  823.84   72.28
   0  -4   2  780.45   71.62
   0  -4   3   69.35   16.63
   0  -4  -3   82.83   19.63
   0  -4  -3   81.34   19.73
   0  -4   3   94.17   19.27
   0  -4   4    9.43   13.13
   0  -4   4    6.54   13.09
   0  -4  -4   10.45   15.04
   0  -4  -4    1.19   13.84
   0  -4  -5  191.08   28.72
   0  -4  -5  149.33   24.92
   0  -4   5  154.26   24.44
   0  -4   5  178.25   26.87
   0  -4   6   31.38   13.52
   0  -4  -6   40.46   17.27
   0  -4   6   32.04   14.79
   0  -4  -6   27.94   17.90
   0  -4  -7   25.62   18.02
   0  -4  -7   -1.02   15.48
   0  -4   7    0.38   12.98
   0  -4   7  -13.22   12.59
   0  -4  -8  126.06   26.47
   0  -4   8  159.23   24.00
   0  -4   8  171.96   23.84
   0  -4  -8  179.44   27.67
   0  -4   9   71.48   17.05
   0  -4  -9   84.72   23.35
   0  -4  -9   83.71   21.61
   0  -4   9   80.69   18.12
   0  -4  10   22.24   14.53
   0  -4  10   42.45   16.28
   0  -4 -10   11.25   18.91
   0  -4 -10   12.74   19.88
   0  -4  11   -0.54   13.32
   0  -4 -11    8.91   19.80
   0  -4 -11  -36.05   21.01
   0  -4  11  -14.75   14.32
   0  -4 -12   23.15   21.36
   0  -4  12  -21.17   14.04
   0  -4  12   23.55   14.57
   0  -4 -12   14.03   23.64
   0  -4 -13  171.81   31.28
   0  -4 -13  204.52   35.40
   0  -4  13  187.84   27.42
   0  -4  13  167.14   24.71
   0  -4  14   44.31   17.49
   0  -4  14   71.83   16.85
   0  -4 -14   93.20   28.95
   0  -4 -14   39.53   24.50
   0  -5   0  -38.05   19.58
   0  -5   0   20.78   21.25
   0  -5  -1   59.64   23.30
   0  -5  -1   32.53   22.25
   0  -5   1   26.83   22.51
   0  -5   1   50.93   21.04
   0  -5   2   57.76   23.33
   0  -5  -2   16.84   20.50
   0  -5  -2    8.88   22.70
   0  -5   2   70.79   21.40
   0  -5  -3  195.75   32.60
   0  -5  -3  273.46   40.25
   0  -5   3  200.01   31.96
   0  -5   3  215.14   34.54
   0  -5   4   -6.04   20.16
   0  -5   4   32.78   21.55
   0  -5  -4   36.84   22.56
   0  -5  -4   28.16   23.39
   0  -5   5   16.99   20.43
   0  -5  -5   51.53   25.25
   0  -5   5   56.39   20.80
   0  -5  -5   36.08   24.17
   0  -5   6   -8.97   19.46
   0  -5   6   15.97   19.82
   0  -5  -6  -15.35   22.29
   0  -5  -6   16.80   23.55
   0  -5  -7  404.30   54.89
   0  -5   7  351.53   46.99
   0  -5   7  382.28   48.78
   0  -5   8   65.86   23.58
   0  -5   8    6.63   20.65
   0  -5  -8   12.10   23.33
   0  -5  -8   -1.33   26.56
   0  -5  -9   57.76   30.07
   0  -5  -9  -28.21   27.87
   0  -5   9   71.85   22.32
   0  -5   9   39.14   23.11
   0  -5 -10    1.84   29.30
   0  -5 -10  -11.13   25.52
   0  -5  10   30.56   22.12
   0  -5  10   22.69   23.47
  -1   0  19   16.00   19.40
  -1   0  18    6.64   16.09
  -1   0  17  -16.02   13.95
  -1   0  17  -12.39   13.13
  -1   0  16   82.61   15.98
  -1   0  16   63.40   14.58
  -1   0  15   24.36   11.14
  -1   0  15    0.61   10.18
  -1   0  14   69.55   13.59
  -1   0  14   86.06   13.25
  -1   0  13   -0.38    7.86
  -1   0  13   10.83    7.92
  -1   0  12   62.79   11.04
  -1   0  11    2.85    5.63
  -1   0  11    3.40    5.77
  -1   0  10  239.98   22.40
  -1   0  10  255.71   21.98
  -1   0   9   -3.14    4.04
  -1   0   9   -2.93    4.22
  -1   0   8 1488.91  112.87
  -1   0   7    1.03    2.96
  -1   0   7   -2.45    3.34
  -1   0   6  599.23   50.43
  -1   0   6  708.07   50.27
  -1   0   5    0.82    2.74
  -1   0   5   -1.97    2.24
  -1   0   4 2684.76  182.40
  -1   0   4 2182.33  182.49
   1   0  -3    0.25    1.21
  -1   0   3   -4.53    2.03
  -1   0   3   -0.42    1.67
   1   0  -3   -0.39    1.79
   1   0  -2   -3.10    0.78
   1   0   2 1521.23  133.90
  -1   0  -2 1941.03  133.68
   1   0   2 1876.10  133.69
   1   0   3   -2.11    2.43
  -1   0  -3   -0.77    1.27
   1   0   3    0.12    1.65
   1   0   4 1503.60  125.82
   1   0   4 1838.39  125.64
   1   0   6  401.75   30.75
   1   0   6  383.83   31.24
   1   0   7   -1.13    3.04
   1   0   7   -3.90    3.57
   1   0   8 1119.46   85.87
   1   0   9    1.60    3.94
   1   0   9   -8.70    4.92
   1   0  10   -1.81    4.80
   1   0  10    1.36    5.41
   1   0  11   -3.40    6.34
   1   0  11    1.90    5.79
   1   0  12  295.23   26.62
   1   0  13    4.81    7.33
   1   0  13    3.64    8.88
   1   0  14  162.42   22.34
   1   0  14  190.26   21.71
   1   0  15  -11.34   11.18
   1   0  15   -7.96    9.13
   1   0  16   25.63   14.44
   1   0  16   28.89   12.46
   1   0  17  -17.73   13.00
   1   0  17  -20.75   14.88
   1   0  18   89.31   21.09
   1   0  18   58.22   17.46
   1   0  19    9.08   20.48
   1   0  19   12.51   16.65
   1   0  20   51.44   22.28
  -1   1  20-1000.00  911.98
  -1   1  19    7.05   24.36
  -1  -1  19   22.99   15.03
  -1   1  18   65.46   24.14
  -1  -1  18   72.67   14.99
  -1   1  17   10.74   18.81
  -1  -1  17   21.47   10.72
  -1   1  16    4.22   16.49
  -1  -1  16   19.16    9.68
  -1  -1  16   27.23    9.26
  -1   1  15   86.45   19.27
  -1   1  15  112.64   20.69
  -1  -1  15  102.79   13.37
  -1   1  14   40.21   14.26
  -1   1  14   74.12   15.87
  -1   1  13   -4.46    9.72
  -1   1  13   15.27   11.17
   1  -1 -13   21.38    4.82
   1  -1 -13   12.31    5.78
  -1   1  12   52.90   13.08
  -1   1  12   53.90   13.19
   1  -1 -12   63.09    9.01
   1  -1 -12   51.28    8.48
  -1   1  11   98.11   15.53
  -1   1  11   89.50   14.97
   1  -1 -11   91.06   11.24
   1  -1 -11   85.65   12.32
  -1   1  10   20.43    9.08
  -1   1  10   49.05   11.09
   1  -1 -10   42.85    7.56
   1  -1 -10   41.61    7.92
  -1   1   9  163.31   19.27
  -1   1   9  145.87   19.31
   1  -1  -9  172.57   17.36
   1  -1  -9  174.20   16.71
  -1   1   8 1524.18  123.26
  -1   1   8 1480.38  123.01
   1  -1  -8 1586.65  122.23
   1  -1  -8 1775.73  122.22
  -1   1   7  377.78   33.87
  -1   1   7  368.26   35.24
   1  -1  -7  396.93   33.07
   1  -1  -7  405.17   32.68
  -1   1   6  189.92   19.73
  -1   1   6  183.69   19.89
   1  -1  -6  209.01   18.86
   1  -1  -6  205.81   19.41
  -1   1   5  134.98   15.92
  -1   1   5  143.66   15.81
   1  -1  -5  160.28   15.17
   1  -1  -5  142.04   15.82
  -1   1   4  948.49   76.92
   1  -1  -4  992.97   76.88
   1  -1  -4 1018.76   76.75
  -1   1   3    2.39    4.79
   1  -1  -3   -4.47    4.73
   1  -1  -3    4.40    4.29
  -1   1   2  890.53   70.45
   1  -1  -2  934.80   70.49
   1  -1  -2  908.49   70.40
  -1  -1   2  892.53   69.14
  -1   1   1   75.41   10.16
  -1  -1   1   88.22    9.22
   1  -1  -1   71.18    9.84
  -1   1   0   54.72    8.23
   1   1   0   53.57    7.75
  -1  -1   0   52.10    8.08
  -1   1  -1  296.73   23.99
   1   1   1  289.90   24.59
   1  -1   1  282.51   24.23
  -1  -1  -1  315.79   25.32
  -1  -1  -1  284.02   24.62
   1   1   2  262.42   23.64
  -1  -1  -2  264.91   23.68
   1  -1   2  281.45   22.44
  -1  -1  -2  285.28   24.28
   1   1   3  733.17   58.43
   1   1   3  752.19   57.94
  -1  -1  -3  736.43   57.77
  -1  -1  -3  724.13   58.21
   1   1   4 1131.18   88.91
   1   1   4 1152.26   89.50
  -1  -1  -4 1164.59   88.73
  -1  -1  -4 1156.68   89.23
   1   1   5   70.44   11.23
   1   1   5   69.36   10.44
  -1  -1  -5   74.22   10.14
  -1  -1  -5   58.60    9.71
   1   1   6 1023.18   79.65
   1   1   6  986.78   78.63
  -1  -1  -6 1013.11   77.97
  -1  -1  -6  994.29   78.53
   1   1   7   -2.74    6.16
   1   1   7   -6.93    5.30
  -1  -1  -7    1.34    5.12
  -1  -1  -7   -0.81    5.05
   1   1   8   -5.03    7.08
   1   1   8    8.83    6.67
  -1  -1  -8   -9.03    5.34
  -1  -1  -8    0.98    5.15
   1   1   9  637.24   53.74
   1   1   9  612.04   54.35
  -1  -1  -9  665.36   52.48
  -1  -1  -9  689.23   51.96
   1   1  10  179.50   22.58
   1   1  10  171.98   21.38
  -1  -1 -10  212.57   18.41
  -1  -1 -10  188.90   18.73
   1   1  11   37.64   11.22
   1   1  11   25.68   10.00
  -1  -1 -11   28.02    7.04
  -1  -1 -11   44.12    7.36
   1   1  12   42.03   11.62
   1   1  12   36.08   12.42
  -1  -1 -12   38.81    6.88
  -1  -1 -12   30.13    6.70
   1   1  13  556.65   51.12
   1   1  13  557.76   50.21
  -1  -1 -13  568.38   44.33
  -1  -1 -13  578.89   44.37
   1   1  14   37.57   13.62
   1   1  14   -0.06   11.90
   1  -1  14   10.63    6.54
   1   1  15   75.60   19.13
   1   1  15   29.79   14.18
   1  -1  15   34.87    9.58
   1   1  16   41.79   20.17
   1   1  16   28.01   16.13
   1  -1  16   21.12   10.84
   1  -1  16   32.69    9.45
   1   1  17  233.98   33.74
   1   1  17  190.72   30.61
   1  -1  17  201.06   25.33
   1  -1  17  237.60   24.54
   1   1  18   31.36   19.64
   1   1  18   77.45   24.57
   1  -1  18   43.38   14.71
   1  -1  18   40.92   14.02
   1   1  19  112.57   28.08
   1   1  19   56.15   24.20
   1  -1  19   61.77   17.78
   1  -1  19   85.17   17.60
  -1   2  19   27.62   31.71
  -1   2  18    4.44   26.89
   1  -2 -18  -21.57   10.37
   1  -2 -18   -2.87    8.81
  -1   2  17   81.77   26.79
   1  -2 -17  105.22   14.84
  -1   2  16  131.06   28.18
   1  -2 -16  139.98   20.12
   1  -2 -16  135.68   19.60
  -1   2  15   16.38   18.50
   1  -2 -15   11.05   10.94
   1  -2 -15    4.85   12.70
   1  -2 -14  136.34   18.01
   1  -2 -14   94.84   17.19
  -1   2  13   33.49   15.86
   1  -2 -13   21.23   12.27
   1  -2 -13    6.05    9.88
  -1   2  12  249.40   33.27
   1  -2 -12  239.64   27.95
   1  -2 -12  235.04   26.35
  -1   2  11   69.52   16.34
   1  -2 -11   81.63   15.31
   1  -2 -11   74.53   13.65
  -1   2  10   22.66   12.32
   1  -2 -10   13.42   10.02
   1  -2 -10   12.20    9.07
  -1   2   9  401.33   41.18
   1  -2  -9  423.96   39.56
   1  -2  -9  466.02   39.41
  -1   2   8   37.58   11.62
   1  -2  -8   62.64   12.38
   1  -2  -8   54.55   12.31
  -1   2   7   35.44   11.59
   1  -2  -7   40.71   10.93
   1  -2  -7   55.07   11.59
  -1   2   6    9.62    8.77
   1  -2  -6    8.49    7.98
   1  -2  -6    5.31    8.34
  -1   2   5   38.19    9.62
   1  -2  -5   19.55    8.91
   1  -2  -5   36.90   10.25
  -1   2   4  115.09   18.12
   1  -2  -4  141.11   18.42
   1  -2  -4  142.23   18.32
  -1  -2   4  151.74   15.37
  -1   2   3  138.74   18.97
   1  -2  -3  152.68   18.48
  -1  -2   3  169.04   16.82
   1  -2  -3  171.81   19.39
  -1   2   2  202.28   20.22
   1  -2  -2  182.20   19.79
  -1  -2   2  167.75   18.26
   1  -2  -2  175.58   20.30
  -1   2   1  131.01   18.00
   1  -2  -1   99.91   15.31
  -1  -2   1  134.10   15.24
   1  -2  -1  125.13   16.26
  -1  -2   0  183.85   24.21
  -1  -2   0  165.27   18.36
   1  -2   0  137.52   17.77
  -1  -2  -1  388.17   34.93
   1  -2   1  398.19   34.86
  -1  -2  -1  418.07   35.91
   1   2   2   24.85    7.54
   1  -2   2   13.24    6.65
  -1  -2  -2   23.03    7.43
  -1  -2  -2   17.42    7.77
   1   2   3   49.86    9.83
  -1  -2  -3   47.61   10.41
   1  -2   3   56.14    9.53
  -1  -2  -3   47.45   11.07
   1   2   4  106.64   16.49
   1   2   4  103.26   16.02
   1  -2   4  106.00   13.13
  -1  -2  -4  103.72   16.06
  -1  -2  -4  111.71   17.15
   1   2   5   61.83   12.96
   1   2   5   48.76   11.15
  -1  -2  -5   72.40   12.28
  -1  -2  -5   61.02   12.49
   1   2   6  164.39   20.05
   1   2   6  138.22   20.84
  -1  -2  -6  170.88   19.88
  -1  -2  -6  154.05   20.31
   1   2   7  471.68   44.25
   1   2   7  488.19   43.47
  -1  -2  -7  481.54   42.89
  -1  -2  -7  504.12   43.59
   1   2   8   -5.47    7.77
   1   2   8    5.45    9.77
  -1  -2  -8    4.97    8.22
  -1  -2  -8   -5.70    7.56
   1   2   9   15.69   11.10
   1   2   9    6.38    8.67
  -1  -2  -9    4.15    8.58
  -1  -2  -9   -3.09    8.27
   1   2  10  105.68   19.67
   1   2  10  116.77   19.21
  -1  -2 -10  147.65   18.83
  -1  -2 -10   90.14   16.61
   1   2  11  346.61   36.39
   1   2  11  314.01   34.66
  -1  -2 -11  300.95   31.87
  -1  -2 -11  323.21   32.68
   1   2  12  295.52   37.61
  -1  -2 -12  383.47   34.53
  -1  -2 -12  357.49   34.65
   1   2  13  247.49   33.56
   1   2  13  244.74   33.18
  -1  -2 -13  286.47   29.19
  -1  -2 -13  256.71   28.91
   1   2  14  159.05   29.34
   1   2  14  205.03   29.49
  -1  -2 -14  201.61   23.96
  -1  -2 -14  153.19   23.72
   1   2  15  457.77   49.22
   1   2  15  402.73   50.68
  -1  -2 -15  438.42   41.10
  -1  -2 -15  476.31   41.28
   1   2  16  125.27   26.07
   1   2  16   80.38   25.38
  -1  -2 -16  101.08   16.36
  -1  -2 -16   92.57   15.50
   1   2  17   34.60   24.69
   1   2  17   23.76   21.84
  -1  -2 -17   13.56   10.61
   1   2  18   35.99   25.44
   1   2  18   29.60   27.38
  -1  -2 -18   24.98    9.34
  -1   3  17  169.26   39.95
   1  -3 -17  197.26   28.53
  -1   3  16  185.47   37.66
   1  -3 -16  197.87   44.05
   1  -3 -16  152.29   25.61
  -1   3  15  -18.50   24.19
   1  -3 -15   24.40   17.85
   1  -3 -15   19.59   20.28
  -1   3  14    3.07   21.95
   1  -3 -14   32.76   16.43
   1  -3 -14   33.00   19.75
  -1   3  13  212.19   32.37
  -1  -3  13  145.92   19.75
   1  -3 -13  168.54   24.71
   1  -3 -13  125.96   26.72
  -1   3  12  260.14   39.38
  -1  -3  12  244.60   26.51
   1  -3 -12  284.17   41.49
   1  -3 -12  310.96   35.16
  -1   3  11   85.96   22.81
   1  -3 -11  105.18   19.62
  -1  -3  11  110.81   16.21
  -1   3  10  264.33   36.85
   1  -3 -10  281.49   33.79
   1  -3 -10  286.25   38.05
  -1   3   9   88.66   19.94
  -1  -3   9   56.14   11.99
   1  -3  -9   72.27   16.54
   1  -3  -9   77.63   18.29
  -1   3   8   12.57   15.75
   1  -3  -8   12.83   12.45
   1  -3  -8   15.53   12.75
  -1  -3   8   16.35    9.02
  -1   3   7   10.88   12.60
   1  -3  -7    9.45   10.92
  -1  -3   7   12.16    8.59
   1  -3  -7   -7.28   10.40
  -1   3   6  237.52   28.92
   1  -3  -6  215.58   27.62
  -1  -3   6  219.29   23.76
   1  -3  -6  199.40   27.27
  -1   3   5    7.73   11.48
   1  -3  -5   26.79   12.14
  -1  -3   5   27.45    9.56
   1  -3  -5   27.34   12.63
  -1   3   4  572.95   54.09
   1  -3  -4  611.65   54.57
  -1  -3   4  640.17   51.75
   1  -3  -4  608.07   53.93
  -1  -3   4  619.09   52.17
  -1   3   3  140.28   20.88
  -1  -3   3  139.43   19.13
   1  -3  -3  108.32   18.60
  -1  -3   3  114.01   18.26
   1  -3  -3  150.41   21.85
  -1  -3   2  183.21   22.98
   1  -3  -2  206.59   23.64
  -1  -3   2  185.63   21.99
   1  -3  -2  164.54   24.30
   1  -3  -1  202.01   27.25
  -1  -3   1  256.91   26.45
   1  -3  -1  237.95   26.72
  -1  -3   1  254.95   27.11
   1  -3   0  227.68   25.99
   1  -3   0  236.35   26.86
  -1  -3   0  255.54   26.21
  -1  -3   0  208.46   26.64
  -1  -3  -1   20.02   11.34
   1  -3   1   32.52   10.38
  -1  -3  -1   27.17   10.31
   1  -3   1   21.33   10.29
  -1  -3  -2   49.95   13.38
  -1  -3  -2   49.38   13.38
   1  -3   2   72.28   13.61
  -1  -3  -3  242.93   29.37
   1  -3   3  307.04   29.29
  -1  -3  -3  281.79   31.43
  -1  -3  -4  472.77   44.45
   1  -3   4  487.95   42.65
  -1  -3  -4  473.75   45.64
   1  -3   5  136.64   19.31
  -1  -3  -5  162.00   23.77
  -1  -3  -5  127.91   19.72
  -1  -3  -6  199.49   25.69
   1  -3   6  189.68   22.31
  -1  -3  -6  183.79   27.11
  -1  -3  -7   64.87   16.24
   1  -3   7   93.16   14.06
  -1  -3  -7   74.56   16.42
   1   3   8  592.62   56.21
  -1  -3  -8  626.08   56.83
   1  -3   8  597.66   51.00
  -1  -3  -8  644.32   56.01
   1   3   9    6.96   13.46
   1   3   9    2.09   13.07
  -1  -3  -9    0.52   13.54
   1  -3   9   -0.31    8.10
  -1  -3  -9   -9.12   12.20
   1   3  10   17.65   13.81
   1   3  10   19.02   16.34
  -1  -3 -10   22.25   17.86
  -1  -3 -10   10.59   14.24
   1  -3  10    5.36    8.52
   1   3  11  -12.97   13.33
   1   3  11   15.48   18.13
  -1  -3 -11   -4.16   13.97
   1  -3  11   -6.25    8.51
   1   3  12  248.25   33.86
   1   3  12  147.15   26.31
  -1  -3 -12  124.97   26.25
  -1  -3 -12  188.03   27.37
   1  -3  12  149.03   18.81
   1   3  13  273.70   40.52
  -1  -3 -13  263.53   39.33
  -1  -3 -13  317.11   37.33
   1   3  14   32.41   22.74
  -1  -3 -14   57.69   18.96
  -1  -3 -14   22.82   18.56
  -1  -3 -15   -5.04   17.17
  -1  -3 -15   18.24   22.72
  -1  -3 -16   14.35   18.68
  -1  -3 -17  125.72   25.50
  -1   4  14   50.78   32.09
  -1  -4  14   53.15   16.65
   1  -4 -14   59.68   28.79
   1  -4 -14   67.26   24.61
  -1  -4  14   60.65   17.77
  -1   4  13   44.81   28.94
   1  -4 -13   26.15   25.80
  -1  -4  13   35.25   15.33
   1  -4 -13    8.37   22.27
  -1  -4  13  -23.78   15.56
  -1   4  12   42.00   27.13
   1  -4 -12   15.13   24.54
  -1  -4  12   42.65   15.75
   1  -4 -12   60.67   21.53
  -1  -4  12   62.69   16.92
  -1   4  11   76.39   28.47
   1  -4 -11   82.76   23.59
  -1  -4  11   65.07   16.49
  -1  -4  11   56.85   16.97
   1  -4 -11   72.87   25.16
  -1   4  10  -12.32   20.33
  -1  -4  10   11.45   14.17
   1  -4 -10    4.21   19.84
  -1  -4  10   14.26   13.12
   1  -4 -10   22.69   17.93
  -1   4   9   24.98   19.36
   1  -4  -9    2.34   17.77
   1  -4  -9   32.98   19.11
  -1  -4   9   35.61   13.76
  -1  -4   9   12.31   13.73
  -1  -4   8   56.81   15.83
  -1  -4   8   33.36   15.00
   1  -4  -8   58.13   20.71
   1  -4  -8   51.12   19.83
   1  -4  -7   31.97   17.73
  -1  -4   7   34.32   14.90
   1  -4  -7   17.99   16.12
  -1  -4   7   42.77   15.63
  -1  -4   6   62.18   16.14
   1  -4  -6   50.05   17.62
  -1  -4   6   64.54   16.66
   1  -4  -6   69.18   19.27
  -1  -4   5  401.93   41.06
   1  -4  -5  401.56   45.30
  -1  -4   5  436.14   42.53
   1  -4  -5  382.95   44.62
  -1  -4   4  111.69   20.15
  -1  -4   4  116.64   21.53
   1  -4  -4  121.72   23.70
   1  -4  -4  142.10   23.87
  -1  -4   3   69.12   17.16
   1  -4  -3   57.51   18.81
  -1  -4   3   34.33   15.82
   1  -4  -3   63.20   19.36
   1  -4  -2  227.10   30.71
  -1  -4   2  209.68   31.79
  -1  -4   2  267.64   38.93
   1  -4  -2  214.23   32.45
  -1  -4   1  213.35   29.57
   1  -4  -1  140.91   23.02
   1  -4  -1  138.15   24.18
  -1  -4   0   53.55   17.44
  -1  -4   0   40.89   15.86
   1  -4   0   61.61   17.55
   1  -4   0   67.62   18.33
   1  -4   1   85.76   19.55
  -1  -4  -1   56.33   17.55
  -1  -4  -1   61.57   17.57
  -1  -4  -2  441.20   44.79
  -1  -4  -2  422.17   46.27
   1  -4   2  378.71   46.18
   1  -4   2  451.06   44.57
  -1  -4  -3  158.99   25.09
  -1  -4  -3  169.83   27.80
   1  -4   3  158.72   24.95
   1  -4   3  142.41   22.61
   1  -4   4    0.40   13.43
  -1  -4  -4   19.25   16.13
  -1  -4  -4   13.84   15.12
   1  -4   4    3.27   13.16
  -1  -4  -5   -4.35   15.63
   1  -4   5  -21.83   13.07
  -1  -4  -5   13.29   16.04
   1  -4   5   20.69   13.79
  -1  -4  -6   92.09   20.29
   1  -4   6   57.04   16.48
   1  -4   6   75.16   17.26
  -1  -4  -6   54.23   20.88
  -1  -4  -7   21.03   16.95
  -1  -4  -7  -17.52   16.21
   1  -4   7  -17.18   13.15
   1  -4   7    2.44   13.20
   1  -4   8   17.09   13.65
   1  -4   8    7.69   14.14
  -1  -4  -8    2.02   17.33
  -1  -4  -8  -14.48   17.00
   1  -4   9  316.72   34.97
   1  -4   9  246.80   32.10
  -1  -4  -9  265.92   38.78
  -1  -4  -9  278.36   40.91
   1  -4  10   52.30   16.33
  -1  -4 -10  100.50   23.66
  -1  -4 -10   70.53   22.26
  -1  -4 -11   24.12   21.55
   1  -4  11   -8.33   13.40
  -1  -4 -11  -16.35   21.21
  -1  -4 -12   11.91   21.11
   1  -4  12   44.96   15.36
  -1  -4 -12   39.76   23.70
   1  -4  13  243.07   33.26
  -1  -4 -13  347.69   43.64
   1  -4  13  253.89   36.44
  -1  -4 -13  330.65   43.15
  -1  -4 -14   22.63   24.08
   1  -4  14   20.06   15.77
   1  -4  14   12.50   18.14
  -1  -4 -14    1.64   26.29
   1  -5 -10  -11.69   29.61
  -1  -5  10   29.82   21.15
  -1  -5  10   41.36   23.10
   1  -5 -10   50.54   28.01
   1  -5  -9    0.98   25.17
  -1  -5   9  -29.58   21.04
   1  -5  -9  -48.71   27.31
  -1  -5   9  -24.88   19.07
   1  -5  -8  -11.71   23.12
   1  -5  -8   22.46   28.07
  -1  -5   8   30.95   22.12
  -1  -5   8   -6.30   20.04
  -1  -5   7  110.05   26.36
   1  -5  -7  113.27   30.58
  -1  -5   7   89.88   24.02
  -1  -5   6   68.92   21.80
   1  -5  -6   25.64   24.43
   1  -5  -6   22.38   24.45
  -1  -5   6   15.73   21.42
   1  -5  -5   47.10   24.75
  -1  -5   5   24.62   20.41
   1  -5  -5  -11.70   20.17
  -1  -5   5   21.45   20.16
  -1  -5   4   75.03   23.25
   1  -5  -4   67.95   25.40
  -1  -5   4   71.47   23.29
   1  -5  -4  104.15   29.26
  -1  -5   3  139.51   27.50
   1  -5  -3  146.23   31.10
   1  -5  -3  126.24   28.79
  -1  -5   3  168.63   29.19
   1  -5  -2    9.39   21.20
  -1  -5   2   21.44   20.44
   1  -5  -2   11.03   19.77
  -1  -5   2   22.83   20.49
  -1  -5   1   95.71   24.45
   1  -5  -1  112.21   27.11
  -1  -5   1   66.36   24.28
   1  -5  -1  124.03   29.24
   1  -5   0   69.57   23.22
  -1  -5   0   42.95   22.89
   1  -5   0   51.86   23.96
  -1  -5   0  100.68   25.79
   1  -5   1  205.49   32.72
  -1  -5  -1  242.55   38.92
   1  -5   1  274.57   39.72
  -1  -5  -1  257.94   35.65
  -1  -5  -2   23.93   22.87
  -1  -5  -2   49.12   23.09
   1  -5   2  108.11   25.21
   1  -5   2   55.52   21.57
   1  -5   3   56.77   20.95
  -1  -5  -3   29.41   23.24
  -1  -5  -3   21.29   22.55
   1  -5   3   36.55   20.22
   1  -5   4    6.07   20.15
  -1  -5  -4   19.87   22.84
  -1  -5  -4   32.65   23.50
   1  -5   4   65.59   22.25
  -1  -5  -5   85.32   28.68
  -1  -5  -5   74.47   26.66
   1  -5   5  111.99   26.12
   1  -5   5   71.88   23.34
  -1  -5  -6   -3.68   24.35
   1  -5   6   22.86   20.87
  -1  -5  -6   19.14   25.83
   1  -5   6   14.14   19.96
  -1  -5  -7  399.57   54.79
   1  -5   7  367.56   48.78
   1  -5   7  392.00   48.10
  -1  -5  -8   14.78   25.61
  -1  -5  -8   -1.49   24.11
   1  -5   8   -8.63   20.89
   1  -5   8   48.66   21.81
  -1  -5  -9   10.23   26.50
   1  -5   9   22.49   21.22
   1  -5   9   -0.82   22.87
  -1  -5  -9   39.36   29.72
  -1  -5 -10   33.29   30.05
   1  -5  10  -13.74   21.52
   1  -5  10  -26.11   22.45
  -1  -5 -10   11.11   27.70
  -2   0  19  -19.27   18.11
  -2   0  18   -8.32   15.43
  -2   0  17   -3.71   14.01
  -2   0  16  144.81   20.10
  -2   0  15   -8.56    9.65
  -2   0  14    3.93    8.63
  -2   0  13   -4.10    7.15
  -2   0  12  915.36   75.39
  -2   0  12  945.56   73.81
  -2   0  11    0.01    5.90
  -2   0  11   -1.32    5.57
  -2   0  10  741.30   59.55
  -2   0  10  762.87   58.86
  -2   0   9    5.64    5.21
  -2   0   9   -4.16    4.02
  -2   0   8  610.70   49.54
  -2   0   8  642.03   48.87
  -2   0   7    4.18    3.17
  -2   0   6  120.03   11.03
   2   0  -5    3.41    2.43
  -2   0   5   -1.31    2.44
   2   0  -5    1.65    1.91
  -2   0   4 2691.58  188.54
   2   0  -4 2219.31  188.45
   2   0  -4 2621.90  188.25
   2   0  -3    0.40    1.87
  -2   0   3   -2.71    1.93
   2   0  -2 1081.08   82.13
  -2   0   2 1091.29   82.18
   2   0  -1   -0.78    1.66
   2   0   1   -0.13    1.47
  -2   0  -1    0.99    1.73
  -2   0  -2  665.47   50.60
   2   0   2  670.58   50.69
  -2   0  -3   -0.53    2.66
  -2   0  -3   -0.64    1.85
   2   0   3   -0.62    2.00
   2   0   4 4058.72  287.58
  -2   0  -4 3297.67  287.40
  -2   0  -4 4169.40  287.24
   2   0   5   -2.61    3.72
   2   0   5   -2.59    2.45
  -2   0  -5    2.53    1.77
   2   0   6  517.57   43.13
   2   0   6  576.20   42.51
   2   0   7   -0.91    4.61
   2   0   8 1467.05  106.92
   2   0   8 1343.80  107.60
   2   0   9    4.62    6.02
   2   0   9    2.98    4.01
   2   0  10   66.37    9.75
   2   0  10   62.50   10.68
   2   0  11   11.92    7.89
   2   0  11    4.04    5.34
   2   0  12  156.22   16.88
   2   0  12  136.13   19.21
   2   0  13    6.16    9.66
   2   0  13   -2.68    7.03
   2   0  14  196.35   22.29
   2   0  14  177.10   24.35
   2   0  15    1.43   11.90
   2   0  15   13.48   10.11
   2   0  16  115.93   19.79
   2   0  16   97.31   16.57
   2   0  17  -14.35   13.14
   2   0  17    1.92   15.48
   2   0  18   35.75   18.98
   2   0  18   19.70   15.75
   2   0  19    0.66   17.47
  -2   1  20  -46.54   26.29
  -2  -1  20   28.47   18.02
  -2   1  19    5.53   24.30
  -2  -1  19  -15.75   14.46
  -2   1  18    3.80   20.47
  -2  -1  18   18.88   12.16
  -2   1  17   19.82   18.46
  -2  -1  17   17.00    9.90
  -2   1  16   23.60   16.43
  -2   1  15  104.26   19.58
  -2  -1  15   91.21   12.90
  -2   1  14   63.98   15.49
  -2  -1  14   63.13    8.39
  -2   1  13  102.18   18.41
   2  -1 -13  119.76   12.19
   2  -1 -13  126.24   13.65
  -2   1  12   98.57   15.86
   2  -1 -12  116.99   13.15
   2  -1 -12   80.10   11.11
  -2   1  11    8.53    9.33
   2  -1 -11   18.01    6.69
   2  -1 -11   23.51    5.74
  -2   1  10  166.24   21.35
   2  -1 -10  204.34   17.97
   2  -1 -10  186.10   19.22
  -2   1   9   34.93    9.16
   2  -1  -9   44.96    7.69
   2  -1  -9   43.59    8.60
  -2   1   8  632.43   54.57
   2  -1  -8  691.59   53.25
   2  -1  -8  683.86   54.16
  -2   1   7  102.53   13.58
   2  -1  -7   83.63   13.01
   2  -1  -7   89.08   11.47
  -2   1   6  275.61   26.88
   2  -1  -6  280.65   24.12
   2  -1  -6  269.36   25.01
  -2   1   5   72.14   11.11
   2  -1  -5   73.02   10.05
  -2  -1   5   70.11    7.06
   2  -1  -5   77.43   10.80
  -2   1   4   15.15    5.55
   2  -1  -4   12.43    5.56
   2  -1  -4    7.16    4.54
  -2  -1   4   11.35    3.25
  -2   1   3  514.34   41.45
   2  -1  -3  511.22   41.09
  -2  -1   3  508.55   39.73
   2   1  -2  542.37   46.52
  -2   1   2  622.39   47.73
   2  -1  -2  621.49   47.55
  -2  -1   2  614.28   46.60
  -2   1   1  399.16   34.01
   2   1  -1  412.92   33.43
   2  -1  -1  442.14   34.10
  -2  -1   1  423.44   33.53
   2   1   0  647.01   50.54
  -2   1   0  618.07   50.50
  -2  -1   0  673.97   50.62
   2  -1   0  647.13   50.61
   2   1   1  930.26   73.53
  -2   1  -1  962.65   73.08
  -2  -1  -1  968.33   73.57
  -2   1  -2   -1.41    3.01
   2   1   2    0.15    3.81
   2  -1   2   -4.26    3.19
  -2  -1  -2    1.41    3.97
   2   1   3   75.54   10.46
  -2  -1  -3   85.84   11.74
   2  -1   3   85.63    8.85
  -2  -1  -3   85.07   10.52
   2   1   4 1108.07   89.00
  -2  -1  -4 1122.98   89.57
   2  -1   4 1173.25   87.01
  -2  -1  -4 1200.44   88.82
   2   1   5   52.89    8.61
   2   1   5   64.13   10.10
  -2  -1  -5   51.88    8.53
  -2  -1  -5   47.49    9.07
   2   1   6    4.56    5.22
  -2  -1  -6    3.07    4.76
  -2  -1  -6   -3.93    5.31
   2   1   7   12.20    7.57
   2   1   7    4.60    6.19
  -2  -1  -7    4.88    6.51
  -2  -1  -7   11.43    5.65
   2   1   8   57.76   10.95
   2   1   8   69.61   13.23
  -2  -1  -8   70.06    9.79
  -2  -1  -8   74.47   11.13
   2   1   9  493.69   41.72
   2   1   9  479.30   42.71
  -2  -1  -9  500.49   39.51
  -2  -1  -9  467.94   40.39
   2   1  10  303.05   29.93
   2   1  10  297.41   31.59
  -2  -1 -10  319.92   28.23
  -2  -1 -10  345.84   27.32
   2   1  11  157.68   22.00
   2   1  11  169.28   23.79
  -2  -1 -11  210.12   19.12
  -2  -1 -11  205.22   18.15
   2   1  12  208.13   26.79
   2   1  12  179.55   24.63
  -2  -1 -12  234.43   19.31
  -2  -1 -12  214.11   19.90
   2   1  13  351.55   34.93
   2   1  13  343.86   36.59
  -2  -1 -13  341.11   28.01
  -2  -1 -13  348.93   28.23
   2   1  14  194.52   29.48
   2   1  14  182.16   25.93
   2  -1  14  187.18   19.87
   2   1  15   50.59   15.19
   2   1  15   27.10   17.92
   2  -1  15   52.78    9.06
   2  -1  15   53.59   11.06
   2   1  16   23.76   15.41
   2  -1  16   27.96    9.20
   2   1  17  153.10   27.29
   2   1  17  123.56   23.68
   2  -1  17  117.61   17.41
   2   1  18   38.74   23.43
   2   1  18   47.48   19.88
   2  -1  18   31.12   14.04
   2   1  19   32.65   22.13
   2  -1  19    4.99   15.61
  -2   2  19  -12.21   29.90
  -2   2  18  116.35   31.50
   2  -2 -18  132.03   19.25
   2  -2 -18  129.49   17.84
  -2   2  17   -0.89   23.80
   2  -2 -17   18.68   10.09
   2  -2 -17    1.08   12.89
  -2   2  16   80.47   23.26
   2  -2 -16   55.62   12.47
   2  -2 -16   18.68   13.82
  -2   2  15   77.37   21.96
   2  -2 -15   56.11   14.79
   2  -2 -15   59.08   13.20
  -2   2  14   -1.76   15.94
   2  -2 -14   25.29   10.84
   2  -2 -14  -15.43   11.55
  -2   2  13  284.56   35.07
   2  -2 -13  319.13   29.74
   2  -2 -13  241.16   31.28
  -2   2  12   73.15   23.68
   2  -2 -12   97.97   16.91
   2  -2 -12   84.27   14.83
  -2   2  11    4.88   12.59
   2  -2 -11   32.06   11.92
   2  -2 -11   -3.16    8.64
  -2   2  10  128.60   20.77
   2  -2 -10  142.25   19.33
   2  -2 -10  138.73   20.16
  -2   2   9  260.47   28.55
   2  -2  -9  223.12   26.75
  -2  -2   9  237.53   20.70
   2  -2  -9  254.62   25.98
  -2   2   8  553.32   50.39
   2  -2  -8  576.55   49.89
  -2  -2   8  582.49   45.24
   2  -2  -8  585.62   49.37
  -2   2   7   65.62   13.70
   2  -2  -7   88.90   14.19
   2  -2  -7   79.98   13.94
  -2  -2   7   76.19    9.69
  -2   2   6    8.62    8.67
   2  -2  -6    4.52    7.69
  -2  -2   6    3.14    5.05
   2  -2  -6    8.26    8.47
  -2   2   5   17.89    8.59
   2  -2  -5    9.48    7.75
   2  -2  -5    7.93    7.65
  -2  -2   5   11.92    5.75
  -2   2   4  309.92   30.77
   2  -2  -4  329.11   30.45
   2  -2  -4  326.89   30.45
  -2  -2   4  314.42   27.95
  -2   2   3   19.70    8.98
   2  -2  -3   37.26    9.96
  -2  -2   3   20.14    6.65
   2  -2  -3   29.02    9.45
  -2   2   2  125.05   16.63
  -2  -2   2  121.28   15.02
   2  -2  -2  145.62   17.13
  -2   2   1   35.89   13.74
   2  -2  -1   38.37    9.28
  -2   2   0  218.85   21.78
   2   2   0  215.55   21.43
   2  -2   0  208.86   22.17
  -2  -2   0  234.71   22.16
  -2   2  -1   95.81   13.09
   2   2   1   84.11   13.18
  -2  -2  -1   89.38   13.08
  -2  -2  -1  105.45   14.99
   2  -2   1   89.83   13.67
   2   2   2  121.09   14.97
   2  -2   2  112.36   14.37
  -2  -2  -2  127.39   15.60
  -2  -2  -2   82.34   14.22
   2   2   3    5.33    6.72
   2  -2   3   -1.56    5.49
  -2  -2  -3   13.97    8.12
  -2  -2  -3   13.62    7.92
   2   2   4  367.12   35.48
  -2  -2  -4  405.46   35.60
  -2  -2  -4  417.16   36.96
   2  -2   4  394.34   33.49
   2   2   5   63.99   12.31
  -2  -2  -5   72.54   12.24
   2  -2   5   64.07    9.64
  -2  -2  -5   67.25   13.51
   2   2   6   39.21   10.68
  -2  -2  -6   40.57   10.13
  -2  -2  -6   45.71   12.08
   2   2   7   18.05    9.28
   2  -2   7   24.20    6.18
  -2  -2  -7   31.70    9.78
  -2  -2  -7   16.99    8.74
   2   2   8    8.46    8.96
   2   2   8   21.60   10.60
  -2  -2  -8   14.59    8.35
  -2  -2  -8   11.48    9.25
   2   2   9  624.56   55.91
   2   2   9  657.86   57.38
  -2  -2  -9  667.47   54.70
  -2  -2  -9  643.64   55.79
   2   2  10  308.38   32.74
   2   2  10  292.65   34.19
  -2  -2 -10  316.93   30.51
  -2  -2 -10  307.26   31.70
   2   2  11   73.98   16.56
   2   2  11   87.31   17.56
  -2  -2 -11   76.40   15.50
  -2  -2 -11   95.07   15.24
   2   2  12  451.42   45.63
  -2  -2 -12  463.37   41.53
  -2  -2 -12  458.20   42.58
   2   2  13  270.85   37.02
   2   2  13  296.69   35.20
  -2  -2 -13  293.56   29.97
  -2  -2 -13  261.99   30.43
   2   2  14  138.24   25.10
   2   2  14  137.00   26.44
  -2  -2 -14  186.80   22.49
  -2  -2 -14  132.27   19.92
   2   2  15  455.61   49.82
   2   2  15  443.10   53.33
  -2  -2 -15  477.08   43.49
  -2  -2 -15  506.26   43.22
   2   2  16   23.01   17.94
  -2  -2 -16   28.79   12.66
  -2  -2 -16   51.47   13.19
   2   2  17   14.07   20.84
  -2  -2 -17    4.03   10.50
   2   2  18    2.02   23.27
  -2   3  17  -61.06   29.48
   2  -3 -17    0.71   17.75
  -2   3  16  251.72   42.07
   2  -3 -16  249.26   34.84
   2  -3 -16  218.97   35.96
  -2   3  15   27.83   27.21
   2  -3 -15   45.40   20.43
   2  -3 -15   -5.41   16.22
  -2   3  14  321.31   51.89
  -2  -3  14  435.06   36.17
   2  -3 -14  384.53   47.12
   2  -3 -14  447.56   44.51
  -2   3  13   70.05   24.88
  -2  -3  13   70.26   13.66
   2  -3 -13   52.11   20.35
   2  -3 -13   84.37   18.46
  -2   3  12  -12.95   17.15
   2  -3 -12    3.27   18.63
   2  -3 -12   15.91   14.47
  -2   3  11  494.45   53.58
  -2  -3  11  467.21   50.52
   2  -3 -11  604.90   51.10
  -2   3  10   16.30   15.31
  -2  -3  10   30.82    9.59
   2  -3 -10   13.47   13.12
  -2   3   9   36.19   15.78
   2  -3  -9   22.84   12.70
  -2  -3   9   48.89   10.41
   2  -3  -9   27.19   14.27
  -2   3   8  101.75   24.56
  -2  -3   8  118.63   16.46
   2  -3  -8  146.36   22.13
   2  -3  -8  142.82   22.35
  -2   3   7    7.96   12.40
  -2  -3   7    3.00    8.23
   2  -3  -7   18.49   11.50
   2  -3  -7    9.44   11.24
  -2   3   6   65.00   15.88
   2  -3  -6   28.34   11.92
  -2  -3   6   42.40   10.68
   2  -3  -6   40.32   13.54
  -2   3   5  -12.02   10.71
  -2  -3   5    4.29    8.61
   2  -3  -5   17.11   10.40
   2  -3  -5    4.93    9.84
  -2   3   4  150.90   23.10
  -2  -3   4  129.51   19.45
   2  -3  -4  161.87   22.27
   2  -3  -4  145.36   22.22
  -2   3   3    6.67    9.83
  -2  -3   3   19.52    9.58
   2  -3  -3   -1.88    8.99
   2  -3  -3    8.48    9.43
  -2   3   2  470.59   46.77
  -2  -3   2  535.64   46.74
   2  -3  -2  543.67   47.95
   2  -3  -2  556.30   47.43
  -2  -3   2  515.30   45.67
  -2   3   1  155.48   21.67
  -2  -3   1  178.22   21.60
  -2  -3   1  141.12   22.05
   2  -3  -1  159.60   22.79
   2  -3  -1  190.65   22.87
   2  -3   0   22.44   10.24
  -2  -3   0    6.27    9.14
  -2  -3   0    4.61    7.90
  -2  -3  -1   25.68   10.00
  -2  -3  -1    1.09    9.86
   2  -3   1   24.36    9.85
  -2  -3  -2  121.61   19.26
  -2  -3  -2   88.59   16.58
   2  -3   2  120.18   17.91
  -2  -3  -3  146.62   22.92
   2  -3   3  152.74   20.68
  -2  -3  -3  151.04   21.65
   2   3   4    5.28    9.77
  -2  -3  -4   -6.47   10.06
  -2  -3  -4  -15.59   10.42
   2  -3   4    6.35    8.65
   2   3   5  388.34   39.57
  -2  -3  -5  392.07   39.80
   2  -3   5  425.86   37.79
  -2  -3  -5  447.89   41.92
   2   3   6   93.99   17.03
  -2  -3  -6   81.32   16.34
  -2  -3  -6   93.11   18.45
   2  -3   6   86.83   14.02
   2   3   7   53.70   15.49
  -2  -3  -7   66.29   15.10
  -2  -3  -7   52.72   14.93
   2  -3   7   62.27   12.48
   2   3   8  376.30   37.38
  -2  -3  -8  333.74   36.45
  -2  -3  -8  309.40   37.26
   2  -3   8  326.55   31.22
   2   3   9   20.09   12.69
  -2  -3  -9   20.04   14.17
   2  -3   9   26.68    9.77
  -2  -3  -9   43.47   14.62
   2   3  10    2.18   13.83
  -2  -3 -10    5.26   14.23
   2  -3  10    7.11    8.20
   2   3  11  197.63   29.07
   2  -3  11  140.76   19.73
  -2  -3 -11  191.19   27.67
   2   3  12  298.52   39.40
   2  -3  12  280.34   27.40
  -2  -3 -12  273.54   37.57
  -2  -3 -12  299.20   37.03
   2   3  13  164.30   29.18
   2  -3  13  132.40   19.70
  -2  -3 -13  160.01   25.17
  -2  -3 -13   90.21   21.95
   2   3  14   51.56   20.48
  -2  -3 -14  -10.48   17.91
  -2  -3 -14    7.17   17.67
   2   3  15   67.24   25.15
  -2  -3 -15   31.62   20.24
  -2  -3 -15   68.19   22.80
   2   3  16   62.75   27.33
  -2  -3 -16   71.09   21.05
  -2  -3 -17  -10.23   19.99
  -2   4  14   45.96   32.09
   2  -4 -14   62.50   23.75
  -2  -4  14  113.43   19.46
   2  -4 -14   42.87   29.70
  -2   4  13   -0.15   28.37
   2  -4 -13    2.79   26.37
   2  -4 -13  -18.65   20.48
  -2  -4  13   13.39   15.81
  -2   4  12   52.10   29.02
   2  -4 -12    6.21   23.80
  -2  -4  12   15.89   16.17
   2  -4 -12    1.15   19.32
  -2   4  11   19.82   25.52
   2  -4 -11   48.24   21.17
  -2  -4  11   41.95   16.13
   2  -4 -11   63.31   24.17
  -2   4  10  165.04   31.29
  -2  -4  10  165.36   23.86
   2  -4 -10  163.40   28.66
   2  -4 -10  181.78   29.25
  -2   4   9  -15.39   18.11
  -2  -4   9   15.02   14.24
   2  -4  -9   17.98   18.52
   2  -4  -9   12.08   17.18
  -2   4   8   66.50   21.49
  -2  -4   8   33.91   14.83
   2  -4  -8   51.91   20.18
   2  -4  -8   41.98   18.88
  -2  -4   8   27.56   14.89
  -2   4   7  108.43   24.51
   2  -4  -7  100.52   22.97
  -2  -4   7   99.54   18.80
   2  -4  -7   69.87   19.89
  -2  -4   7  103.78   19.04
  -2   4   6    6.06   15.94
   2  -4  -6   11.21   15.48
  -2  -4   6  -15.85   12.38
   2  -4  -6   11.32   15.80
  -2  -4   6   34.19   13.87
  -2  -4   5   41.76   15.52
  -2  -4   5   51.89   14.62
   2  -4  -5   33.54   17.00
   2  -4  -5   19.39   16.82
   2  -4  -4  559.14   54.48
  -2  -4   4  560.52   51.53
   2  -4  -4  578.29   53.66
  -2  -4   4  496.97   51.56
  -2  -4   3   39.39   15.99
  -2  -4   3   75.44   17.73
   2  -4  -3   75.73   18.57
   2  -4  -3   55.93   18.06
   2  -4  -2  101.48   21.02
  -2  -4   2   68.09   18.32
   2  -4  -2   26.91   15.44
  -2  -4   1  103.59   20.39
   2  -4  -1   59.31   17.33
   2  -4  -1  117.79   20.99
  -2  -4   1   94.82   21.10
  -2  -4   0   -3.46   13.10
  -2  -4   0   29.13   16.02
   2  -4   0   25.39   15.79
   2  -4   0    9.82   13.76
  -2  -4  -1  103.65   20.62
  -2  -4  -1   66.99   19.13
   2  -4   1   84.38   19.85
   2  -4   2   59.13   27.07
  -2  -4  -2   53.73   16.18
  -2  -4  -2   59.89   18.12
   2  -4   2   19.20   15.12
  -2  -4  -3  229.61   37.76
   2  -4   3  314.60   35.85
  -2  -4  -3  322.07   37.10
   2  -4   3  316.12   35.96
  -2  -4  -4  -14.46   15.09
   2  -4   4  -11.19   13.16
   2  -4   4  -22.46   13.65
  -2  -4  -4    4.45   15.18
  -2  -4  -5   64.49   18.57
  -2  -4  -5   53.59   19.74
   2  -4   5   46.84   15.43
  -2  -4  -6  296.91   38.71
  -2  -4  -6  273.26   40.23
   2  -4   6  320.79   35.35
   2  -4   7   97.47   20.42
  -2  -4  -7  103.74   22.77
  -2  -4  -7  140.80   23.42
  -2  -4  -8   15.29   17.64
  -2  -4  -8  -33.09   17.48
   2  -4   8    2.50   13.73
   2  -4   9   -3.49   13.05
  -2  -4  -9   -2.17   18.89
  -2  -4  -9   -4.29   19.08
  -2  -4 -10   96.37   25.50
  -2  -4 -10  107.12   23.24
   2  -4  10   66.05   17.60
  -2  -4 -11    7.87   21.19
   2  -4  11   20.28   14.07
  -2  -4 -11  -31.98   20.38
   2  -4  12   22.89   14.58
  -2  -4 -12   -5.99   23.90
  -2  -4 -12   13.09   23.15
   2  -4  13   42.68   15.04
  -2  -4 -13  -34.78   23.59
  -2  -4 -13    6.71   23.28
  -2  -4 -14  -31.41   26.36
  -2  -4 -14   32.79   25.28
   2  -4  14   22.80   16.01
  -2  -5  10   27.85   20.92
   2  -5 -10   10.76   29.28
  -2  -5  10   27.11   23.64
   2  -5 -10    6.25   25.11
  -2  -5   9  268.60   38.42
   2  -5  -9  339.50   46.26
  -2  -5   9  269.93   37.59
   2  -5  -9  276.93   43.80
   2  -5  -8  -38.35   22.80
   2  -5  -8  -11.34   27.29
  -2  -5   8   -9.68   20.14
  -2  -5   8    2.58   21.20
  -2  -5   7   27.11   20.58
   2  -5  -7   65.70   26.82
  -2  -5   7   -3.52   20.92
  -2  -5   6   88.26   23.74
   2  -5  -6   22.52   26.04
  -2  -5   6   73.63   22.47
   2  -5  -6   93.62   28.91
   2  -5  -5   81.54   27.46
  -2  -5   5   39.03   22.74
   2  -5  -5   51.96   23.98
  -2  -5   5   66.50   24.01
  -2  -5   4   46.70   21.16
  -2  -5   4   25.93   21.15
   2  -5  -4   22.31   23.48
   2  -5  -4   40.26   23.57
   2  -5  -3   67.22   24.54
   2  -5  -3   99.87   26.50
  -2  -5   3   40.76   21.70
  -2  -5   3  103.24   26.70
   2  -5  -2  186.93   31.76
   2  -5  -2  174.32   30.82
  -2  -5   2  190.85   33.60
  -2  -5   2  173.64   31.03
   2  -5  -1  243.98   36.17
  -2  -5   1  228.38   36.22
   2  -5  -1  286.81   42.28
  -2  -5   1  204.34   35.25
   2  -5   0   34.31   20.91
  -2  -5   0   33.30   22.21
  -2  -5   0   13.64   21.43
   2  -5   0   45.32   22.12
   2  -5   1  137.06   28.41
   2  -5   1  152.72   28.22
  -2  -5  -1  120.85   28.12
  -2  -5  -1  121.08   29.28
   2  -5   2    2.84   19.83
  -2  -5  -2   -8.78   21.44
  -2  -5  -2   13.37   21.59
   2  -5   2   19.37   21.02
  -2  -5  -3    3.28   21.89
   2  -5   3   19.95   20.47
   2  -5   3   -4.39   18.81
  -2  -5  -3    4.21   23.22
   2  -5   4   26.33   19.77
  -2  -5  -4   40.19   23.86
   2  -5   4  -25.18   19.10
  -2  -5  -4   22.76   24.88
   2  -5   5  115.32   25.81
  -2  -5  -5  132.21   28.87
   2  -5   5  113.91   26.79
  -2  -5  -5   81.44   27.97
   2  -5   6   91.24   24.14
   2  -5   6   43.87   22.45
  -2  -5  -6   84.90   45.08
  -2  -5  -6    8.72   24.10
  -2  -5  -7   56.22   27.61
   2  -5   7   66.40   22.27
  -2  -5  -7   53.53   28.46
   2  -5   7   24.27   23.63
   2  -5   8   81.59   25.87
  -2  -5  -8   39.77   27.94
  -2  -5  -8   73.97   28.78
   2  -5   8    1.79   20.64
  -2  -5  -9  217.78   39.45
   2  -5   9  202.71   34.95
   2  -5   9  207.68   32.78
  -2  -5  -9  255.13   40.13
   2  -5  10  -10.59   20.89
   2  -5  10  -25.62   24.13
  -2  -5 -10   91.06   30.93
  -2  -5 -10   27.67   29.23
  -3   0  19   31.32   19.43
  -3   0  18  206.32   30.50
  -3   0  17    3.79   13.83
  -3   0  16  219.46   26.58
  -3   0  15  -20.47    9.68
  -3   0  14  152.01   19.42
  -3   0  13    7.75    7.68
  -3   0  12 1352.39  104.34
  -3   0  11 -195.55  174.59
   3   0 -11  113.57  113.95
  -3   0  10   13.97    5.35
  -3   0   9   -1.01    4.25
  -3   0   8 2680.97  201.95
  -3   0   7   -4.64    3.10
   3   0  -7    2.51    2.15
   3   0  -7   -0.23    2.86
   3   0  -6  194.56   17.22
  -3   0   6  233.01   17.26
   3   0  -6  178.26   16.94
  -3   0   5   -0.47    2.69
  -3   0   4  381.95   30.06
  -3   0   3   -1.14    2.36
  -3   0   2  980.72   74.47
   3   0  -1    0.34    2.57
  -3   0   1    1.15    2.34
   3   0   0   69.87    7.29
  -3   0   0   74.65    7.24
  -3   0  -1   -0.02    2.27
   3   0   1   -0.72    2.28
   3   0   2 1890.05  144.26
  -3   0  -2 1942.93  144.08
  -3   0  -3    2.06    2.50
   3   0   3    2.80    3.06
  -3   0  -4   59.32    6.35
  -3   0  -5   -2.46    2.05
  -3   0  -5   -1.87    3.33
  -3   0  -6   97.22    9.79
  -3   0  -6  113.47    9.10
   3   0   6  100.58   10.31
   3   0   7   -0.59    2.96
   3   0   8    1.49    3.62
   3   0   9   -4.01    6.00
   3   0   9    4.52    4.07
   3   0  10  237.14   22.91
   3   0  10  225.16   20.65
   3   0  11    3.63    5.27
   3   0  11  -28.67   12.51
   3   0  12   26.91    7.88
   3   0  12   21.84   10.02
   3   0  13  -15.66    9.69
   3   0  13    3.61    7.98
   3   0  14   14.53    9.11
   3   0  15    2.52    9.91
   3   0  16  209.65   27.04
   3   0  17   12.02   13.86
   3   0  18   15.97   15.96
   3   0  19  -16.70   18.18
  -3   1  20   41.04   27.79
  -3  -1  20    2.18   16.97
  -3   1  19   38.77   24.40
  -3  -1  19   -0.03   14.39
  -3   1  18   35.22   21.58
  -3  -1  18   62.84   13.86
  -3   1  17  137.00   25.76
  -3  -1  17  123.79   18.61
  -3   1  16   37.56   20.66
  -3  -1  16   27.99    8.86
  -3   1  15   15.83   14.11
  -3  -1  15   11.65    8.51
  -3   1  14  248.15   30.08
  -3  -1  14  256.15   22.07
   3  -1 -14  272.68   22.49
   3  -1 -14  240.59   21.26
  -3   1  13  131.58   19.58
  -3  -1  13  129.57   12.65
   3  -1 -13  136.88   13.27
   3  -1 -13  118.03   15.20
  -3   1  12   78.98   15.41
   3  -1 -12   89.56   13.44
   3  -1 -12   90.75   11.17
  -3  -1  12   91.00    9.52
  -3   1  11   15.58    8.85
  -3  -1  11    8.22    3.43
   3  -1 -11   13.47    5.05
   3  -1 -11    2.80    6.86
  -3   1  10  808.37   71.86
   3  -1 -10  876.19   70.86
   3  -1 -10  927.34   69.79
  -3  -1  10  949.25   67.99
  -3   1   9    7.65    6.77
   3  -1  -9    4.97    6.18
  -3  -1   9   18.40    3.44
   3  -1  -9   10.88    5.11
  -3   1   8    3.80    6.33
   3  -1  -8   -2.00    4.36
  -3  -1   8    0.86    2.69
   3  -1  -8    1.91    6.66
  -3   1   7  550.87   48.58
   3  -1  -7  603.03   47.62
  -3  -1   7  634.78   45.67
   3  -1  -7  575.71   48.68
  -3   1   6    4.09    9.47
  -3  -1   6    5.87    3.20
   3  -1  -6    6.92    4.60
   3  -1  -6    1.50    5.91
  -3   1   5   62.43    9.71
  -3  -1   5   52.25    6.64
   3  -1  -5   52.64    9.11
   3  -1  -5   41.53    7.27
  -3   1   4   28.15    6.95
   3   1  -4   14.75    3.40
  -3  -1   4   20.58    4.35
   3  -1  -4   25.41    5.76
  -3   1   3  135.98   14.66
   3  -1  -3  132.33   13.94
  -3  -1   3  147.62   12.95
  -3   1   2   93.82   11.64
   3   1  -2   91.32    9.98
   3  -1  -2   97.48   10.99
  -3  -1   2   99.25   10.22
   3   1  -1  282.65   23.49
  -3   1   1  291.11   24.17
   3  -1  -1  281.48   23.85
  -3  -1   1  268.58   23.40
   3   1   0 2516.81  191.15
  -3   1   0 2560.57  191.18
   3  -1   0 2515.94  191.07
  -3  -1   0 2537.59  191.07
  -3   1  -1  342.01   27.66
   3   1   1  316.59   27.93
   3  -1   1  341.94   27.53
  -3  -1  -1  345.43   27.95
   3   1   2   10.76    4.61
  -3   1  -2    9.92    3.85
  -3  -1  -2    8.87    4.43
   3   1   3   47.16    7.81
  -3   1  -3   35.83    5.08
   3  -1   3   29.52    5.39
  -3  -1  -3   46.09    7.39
   3   1   4 1387.48  105.36
  -3  -1  -4 1391.01  104.89
   3  -1   4 1305.81  103.49
  -3  -1  -4 1398.63  106.21
   3   1   5  207.06   20.57
  -3  -1  -5  224.90   21.44
  -3  -1  -5  238.49   20.04
   3  -1   5  210.29   17.92
   3   1   6   19.51    6.70
  -3  -1  -6   30.58    8.22
  -3  -1  -6   30.73    6.67
   3  -1   6   30.97    4.33
   3   1   7   11.37    6.35
  -3  -1  -7    9.39    6.59
  -3  -1  -7   16.82    5.32
   3   1   8   59.99   10.69
  -3  -1  -8   50.28    8.23
  -3  -1  -8   36.38    8.69
   3   1   9   84.36   13.10
  -3  -1  -9   79.67   12.00
  -3  -1  -9   84.10   11.26
   3   1  10   33.54   11.02
   3   1  10   30.91    8.94
   3  -1  10   41.69    5.28
  -3  -1 -10   22.56    6.61
  -3  -1 -10   32.39    8.44
   3   1  11  366.95   35.50
   3   1  11  345.68   36.93
  -3  -1 -11  424.93   31.89
  -3  -1 -11  382.82   32.97
   3  -1  11  378.81   29.97
   3   1  12   11.18   11.81
   3   1  12   12.12   10.06
   3  -1  12   15.40    4.47
  -3  -1 -12    5.22    6.61
  -3  -1 -12   26.70    5.71
   3   1  13   58.33   14.55
   3   1  13   94.82   18.69
  -3  -1 -13   82.68    9.98
  -3  -1 -13   87.84   11.19
   3   1  14   56.51   14.66
   3  -1  14   54.19    8.26
   3   1  15   33.88   15.00
   3  -1  15   39.70    8.26
   3   1  16   27.02   16.28
   3  -1  16   24.94    9.17
   3   1  17   31.67   18.84
   3  -1  17   43.80   11.32
   3   1  18   66.66   21.39
   3  -1  18   25.39   14.23
   3   1  19   -8.64   21.27
   3  -1  19   11.91   15.85
  -3   2  19  213.77   38.90
  -3   2  18  154.34   34.77
   3  -2 -18  169.07   26.29
   3  -2 -18  153.00   19.57
  -3   2  17  -14.65   23.61
   3  -2 -17    2.14   13.76
   3  -2 -17    3.18   10.12
  -3   2  16    4.69   20.19
   3  -2 -16   52.27   14.82
   3  -2 -16   15.44   10.84
  -3   2  15    9.68   18.32
   3  -2 -15    8.11   13.09
   3  -2 -15   -3.61    9.80
  -3   2  14  -14.28   15.73
   3  -2 -14    5.74   13.08
   3  -2 -14   20.87   10.96
  -3   2  13  144.20   23.86
   3  -2 -13  163.47   21.08
   3  -2 -13  139.13   21.29
   3  -2 -12   52.92   14.44
   3  -2 -12   52.49   12.04
  -3   2  11  147.16   22.50
   3  -2 -11  132.31   20.05
   3  -2 -11  113.49   16.59
  -3   2  10    2.90   10.75
   3  -2 -10   10.63    8.68
   3  -2 -10  -14.31    9.86
  -3  -2  10    3.18    5.13
  -3   2   9  307.67   34.99
   3  -2  -9  381.88   35.17
  -3  -2   9  351.02   29.19
   3  -2  -9  364.90   33.23
  -3   2   8  124.74   18.04
   3  -2  -8   68.65   13.13
   3  -2  -8  115.32   16.52
  -3  -2   8   70.03   10.02
  -3   2   7  122.65   18.06
   3  -2  -7  111.90   16.09
   3  -2  -7  105.87   16.42
  -3  -2   7   83.01   12.16
  -3   2   6  137.19   20.64
  -3  -2   6  170.46   16.37
   3  -2  -6  166.94   21.16
   3  -2  -6  148.06   19.20
  -3   2   5  138.23   18.48
  -3  -2   5  131.15   14.80
   3  -2  -5  136.53   17.60
   3  -2  -5  121.04   17.91
  -3   2   4  222.22   23.90
   3  -2  -4  219.27   23.10
  -3  -2   4  210.60   20.88
  -3   2   3   11.77    8.19
   3  -2  -3   24.63    8.56
  -3  -2   3   18.27    6.67
   3   2  -2  156.45   16.86
  -3   2   2  162.17   18.97
   3  -2  -2  172.94   18.85
   3   2  -1   95.84   13.21
  -3   2   1  103.55   19.27
  -3  -2   1   90.83   13.41
   3  -2  -1   94.27   14.05
   3   2   0   15.30    6.46
  -3   2   0    0.44    6.23
  -3  -2   0   14.44    6.87
   3  -2   0    9.05    6.78
  -3   2  -1    5.91    6.34
   3   2   1   13.74    6.44
   3  -2   1   -4.47    5.66
  -3  -2  -1   10.53    6.48
   3   2   2  462.05   41.37
  -3   2  -2  477.24   40.19
  -3  -2  -2  518.85   41.76
  -3  -2  -2  495.54   42.98
   3  -2   2  487.68   40.89
   3   2   3  432.48   38.12
   3  -2   3  421.71   36.50
  -3  -2  -3  434.87   39.51
  -3  -2  -3  444.31   38.03
   3   2   4 1171.35   95.41
  -3  -2  -4 1212.81   96.61
  -3  -2  -4 1236.81   95.18
   3  -2   4 1207.62   93.62
   3   2   5  625.55   57.28
   3  -2   5  730.16   55.25
  -3  -2  -5  678.22   58.75
  -3  -2  -5  724.56   57.34
   3   2   6  131.81   17.98
  -3  -2  -6  133.28   19.04
   3  -2   6  106.09   13.34
  -3  -2  -6  113.57   16.02
   3   2   7   26.22   10.34
  -3  -2  -7    5.16    9.26
  -3  -2  -7   26.93    8.98
   3   2   8  530.93   49.16
  -3  -2  -8  590.44   48.18
   3  -2   8  545.54   44.96
  -3  -2  -8  583.30   49.90
   3   2   9  239.13   26.73
  -3  -2  -9  242.21   26.96
   3  -2   9  228.88   20.23
  -3  -2  -9  207.09   24.58
   3   2  10    1.07    9.75
  -3  -2 -10   15.94    9.41
  -3  -2 -10   13.92   10.28
   3   2  11   51.43   14.69
  -3  -2 -11   52.20   12.46
  -3  -2 -11   38.67   13.33
   3   2  12  215.63   29.45
  -3  -2 -12  189.90   23.98
  -3  -2 -12  198.46   26.20
   3   2  13   63.31   18.04
  -3  -2 -13   92.50   15.49
  -3  -2 -13   71.31   16.03
   3   2  14   25.92   15.37
  -3  -2 -14    8.47   11.07
  -3  -2 -14   11.53   12.23
   3   2  15   52.10   19.76
  -3  -2 -15   96.75   15.76
  -3  -2 -15  107.97   17.41
   3   2  16  187.46   29.75
  -3  -2 -16  171.81   23.40
  -3  -2 -16  144.08   19.30
   3   2  17  112.86   27.66
  -3  -2 -17  121.76   16.93
   3   2  18  245.90   37.53
  -3   3  17   34.99   32.13
   3  -3 -17  -19.16   17.29
   3  -3 -17    6.27   36.69
  -3   3  16  240.52   42.49
   3  -3 -16  223.80   34.54
   3  -3 -16  269.45   36.45
  -3   3  15    9.67   25.13
   3  -3 -15   70.32   18.88
   3  -3 -15   65.40   22.81
  -3   3  14  176.85   33.56
   3  -3 -14  244.90   32.22
  -3  -3  14  168.75   26.04
   3  -3 -14  208.04   30.83
  -3   3  13   36.23   22.64
  -3  -3  13   35.40   11.09
   3  -3 -13   41.14   19.30
   3  -3 -13   34.89   15.64
  -3   3  12  630.98   68.58
  -3  -3  12  735.49   59.58
   3  -3 -12  779.34   67.55
   3  -3 -12  778.34   65.61
  -3   3  11    7.11   16.92
   3  -3 -11   11.93   16.93
  -3  -3  11   20.28    9.73
   3  -3 -11   25.36   14.68
  -3   3  10   13.76   16.16
   3  -3 -10   14.89   12.92
  -3  -3  10   13.46    9.49
  -3   3   9   -3.05   14.44
   3  -3  -9    2.85   11.79
   3  -3  -9   17.36   14.17
  -3  -3   9    1.22    8.68
  -3   3   8  184.05   30.13
   3  -3  -8  263.43   30.89
  -3  -3   8  214.36   23.97
   3  -3  -8  233.62   28.53
  -3   3   7   24.00   15.36
  -3  -3   7   43.92   10.38
   3  -3  -7   27.66   13.27
   3  -3  -7   24.63   11.54
  -3   3   6  230.94   29.17
  -3  -3   6  234.79   24.57
   3  -3  -6  203.39   27.76
   3  -3  -6  226.14   27.78
  -3   3   5   -3.19   10.93
  -3  -3   5   11.07    8.57
   3  -3  -5    3.99    9.85
   3  -3  -5    5.54    8.96
  -3   3   4    0.59    9.90
   3  -3  -4    7.70    9.51
   3  -3  -4    5.76   10.17
  -3  -3   4   14.50    9.06
  -3   3   3  157.02   22.19
   3  -3  -3  153.77   20.91
  -3  -3   3  134.84   20.02
   3  -3  -3  145.89   21.85
  -3   3   2  208.59   26.12
  -3  -3   2  211.38   24.41
   3  -3  -2  214.16   26.07
  -3   3   1   49.10   11.42
  -3  -3   1   32.97   10.50
   3  -3  -1   26.55   11.21
  -3   3   0   25.58    9.72
  -3  -3   0   16.25    9.50
  -3  -3   0   17.16    9.97
   3  -3   0   -3.76    9.26
   3   3   1  133.72   21.04
  -3  -3  -1  144.84   22.71
   3  -3   1  163.63   21.25
  -3  -3  -1  163.75   21.68
   3   3   2  126.42   19.17
  -3  -3  -2  143.28   22.00
   3  -3   2  147.09   20.51
  -3  -3  -2  118.16   18.54
   3   3   3    6.80    9.20
   3  -3   3    4.73    9.12
  -3  -3  -3    0.59   10.16
  -3  -3  -3   16.83    9.83
   3   3   4    5.40    9.66
  -3  -3  -4   13.26    9.80
   3  -3   4    5.59    9.40
  -3  -3  -4    9.57   11.95
   3   3   5   27.69   11.48
  -3  -3  -5   38.23   14.67
   3  -3   5   20.78   10.01
  -3  -3  -5   30.20   11.84
   3   3   6  199.58   25.38
  -3  -3  -6  193.85   27.88
   3  -3   6  163.00   21.68
  -3  -3  -6  173.39   25.69
   3   3   7  199.66   29.08
  -3  -3  -7  221.32   31.23
   3  -3   7  242.88   25.54
  -3  -3  -7  261.50   29.80
   3   3   8   26.33   13.25
   3  -3   8   24.78    9.88
  -3  -3  -8   18.81   14.05
  -3  -3  -8   26.83   13.51
   3   3   9   39.12   15.45
  -3  -3  -9   55.18   17.26
   3  -3   9   64.08   11.87
   3   3  10   20.55   14.52
  -3  -3 -10   31.76   16.29
   3  -3  10   19.27    9.49
   3   3  11  315.72   40.05
   3  -3  11  329.39   31.68
  -3  -3 -11  388.26   41.90
  -3  -3 -11  368.54   41.17
   3   3  12    1.59   15.58
  -3  -3 -12   34.25   17.81
  -3  -3 -12   27.95   15.20
   3  -3  12   13.77    9.76
   3   3  13  180.16   31.42
   3  -3  13  160.28   19.59
  -3  -3 -13  167.97   25.84
  -3  -3 -13  136.22   25.34
   3   3  14   30.45   20.95
  -3  -3 -14   17.59   18.63
  -3  -3 -14   22.34   19.20
   3   3  15  113.98   26.94
  -3  -3 -15   78.54   23.41
  -3  -3 -15   49.75   21.70
   3   3  16   96.06   29.17
  -3  -3 -16  136.40   25.95
  -3  -3 -16  133.56   30.62
  -3   4  14  192.62   40.91
   3  -4 -14  161.87   30.87
  -3  -4  14  173.58   23.71
   3  -4 -14  119.85   34.30
  -3   4  13   10.78   28.95
   3  -4 -13   67.24   22.86
   3  -4 -13   63.20   26.62
  -3  -4  13   30.99   16.27
  -3   4  12   24.18   26.19
   3  -4 -12   -3.50   23.70
  -3  -4  12    9.82   15.19
   3  -4 -12  -20.01   19.42
  -3   4  11   34.94   25.10
   3  -4 -11   60.00   25.04
   3  -4 -11   92.62   22.51
  -3  -4  11   74.82   18.20
  -3   4  10  117.25   27.55
  -3  -4  10  165.11   22.94
   3  -4 -10  174.44   30.07
   3  -4 -10  131.66   25.31
  -3   4   9   75.05   23.54
  -3  -4   9  120.61   18.98
   3  -4  -9   54.05   22.74
   3  -4  -9   79.52   20.96
  -3   4   8   -8.26   19.81
   3  -4  -8    5.97   19.25
  -3  -4   8   17.58   14.05
   3  -4  -8   17.48   16.46
  -3   4   7  305.51   40.56
   3  -4  -7  307.49   39.35
  -3  -4   7  322.91   35.79
   3  -4  -7  280.39   41.16
  -3   4   6  131.88   26.38
  -3  -4   6  195.31   28.90
   3  -4  -6  203.02   30.16
   3  -4  -6  195.84   30.46
  -3   4   5  -23.27   14.99
   3  -4  -5    8.31   15.43
  -3  -4   5    2.35   13.32
  -3  -4   5   22.01   14.53
   3  -4  -5   17.18   15.28
  -3   4   4   32.52   16.91
   3  -4  -4   42.55   16.56
  -3  -4   4   37.23   15.32
   3  -4  -4   36.32   16.57
  -3  -4   4   15.85   14.09
  -3  -4   3  153.51   24.21
   3  -4  -3  155.27   26.14
   3  -4  -3  210.84   30.17
  -3  -4   2   64.48   19.03
   3  -4  -2   33.84   16.45
   3  -4  -2   51.95   17.10
  -3  -4   2   37.95   16.43
  -3  -4   1    8.86   14.96
  -3  -4   1   25.64   15.48
   3  -4  -1    5.65   14.49
   3  -4  -1    6.37   13.35
   3  -4   0  290.24   34.84
   3  -4   0  252.89   33.12
  -3  -4   0  251.49   34.97
  -3  -4   0  206.56   32.88
   3  -4   1   93.07   20.98
  -3  -4  -1   77.02   20.57
  -3  -4  -1  101.64   20.42
   3  -4   1   87.96   19.55
   3  -4   2    5.19   13.55
  -3  -4  -2   -8.62   14.21
  -3  -4  -2    4.76   15.19
   3  -4   3   59.04   16.50
  -3  -4  -3   60.17   19.39
  -3  -4  -3   37.13   16.79
  -3  -4  -4  101.63   20.63
   3  -4   4   85.41   19.00
  -3  -4  -4   73.75   21.59
  -3  -4  -5   -4.81   16.66
   3  -4   5    3.52   13.48
  -3  -4  -5   11.39   16.34
  -3  -4  -6   93.50   20.69
   3  -4   6   93.61   19.37
  -3  -4  -6   94.00   23.53
  -3  -4  -7   77.97   20.07
   3  -4   7   79.74   17.72
  -3  -4  -8  -10.02   18.91
   3  -4   8   20.14   14.23
  -3  -4  -8   15.76   18.22
  -3  -4  -9   51.92   21.04
  -3  -4  -9    8.03   20.38
   3  -4   9   33.70   14.79
  -3  -4 -10   53.31   23.49
   3  -4  10   51.28   16.29
  -3  -4 -10   50.00   21.21
  -3  -4 -11  150.83   31.70
  -3  -4 -11  201.51   32.23
   3  -4  11  209.56   28.38
  -3  -4 -12   16.67   23.26
   3  -4  12   19.07   15.58
  -3  -4 -12   34.11   23.67
  -3  -4 -13   70.73   26.64
  -3  -4 -13   51.47   26.37
   3  -4  13   78.36   17.49
  -3  -4 -14  -25.61   25.30
   3  -4  14   45.31   16.76
  -3  -4 -14   21.55   26.33
  -3  -5  10   72.99   25.02
   3  -5 -10   37.20   27.54
  -3  -5  10   77.23   24.88
   3  -5 -10  161.37   33.65
  -3  -5   9  150.01   28.35
   3  -5  -9  162.27   34.88
  -3  -5   9  140.39   27.38
   3  -5  -9  116.04   30.72
   3  -5  -8   68.12   29.30
  -3  -5   8   -1.58   21.76
   3  -5  -8    2.47   23.70
  -3  -5   8    3.45   19.79
  -3  -5   7   -9.36   20.06
  -3  -5   7    9.01   21.39
   3  -5  -7   51.99   26.73
  -3  -5   6   17.83   20.05
   3  -5  -6   16.37   25.37
   3  -5  -6    0.02   23.42
  -3  -5   6    4.41   20.91
   3  -5  -5  135.57   31.16
  -3  -5   5  219.64   33.92
   3  -5  -5  180.25   33.47
  -3  -5   5  179.53   32.27
  -3  -5   4   -9.17   20.68
   3  -5  -4   81.31   26.50
  -3  -5   4   23.69   21.21
   3  -5  -4   43.62   22.60
   3  -5  -3   73.30   23.93
   3  -5  -3   -3.28   20.99
  -3  -5   3   11.77   20.59
  -3  -5   3   26.03   21.76
   3  -5  -2   53.76   22.37
  -3  -5   2   14.82   21.39
   3  -5  -2   35.19   21.16
  -3  -5   2   29.89   22.45
  -3  -5   1  264.36   39.60
  -3  -5   1  261.22   36.53
   3  -5  -1  249.32   36.60
   3  -5  -1  271.54   38.56
   3  -5   0  185.81   33.09
   3  -5   0  185.30   33.10
  -3  -5   0  277.57   40.18
  -3  -5   0  217.44   33.65
  -3  -5  -1   73.44   23.86
   3  -5   1   82.63   25.37
  -3  -5  -1   44.14   23.77
   3  -5   1   76.07   23.41
  -3  -5  -2    8.57   22.30
   3  -5   2   47.72   21.19
  -3  -5  -2   48.83   22.76
   3  -5   2    4.63   19.79
  -3  -5  -3   53.51   25.21
   3  -5   3   41.36   21.98
  -3  -5  -3    6.09   21.53
   3  -5   3    0.88   19.33
  -3  -5  -4   45.12   24.48
   3  -5   4   35.18   23.07
   3  -5   4   56.31   22.49
  -3  -5  -4   96.04   26.16
   3  -5   5   93.68   24.31
   3  -5   5   43.67   24.10
  -3  -5  -5   76.33   29.34
  -3  -5  -5   46.52   24.97
  -3  -5  -6   51.49   26.40
   3  -5   6  -19.29   19.50
   3  -5   6  -22.35   22.63
   3  -5   7   15.42   21.18
  -3  -5  -7   52.41   29.67
   3  -5   7    5.45   23.80
  -3  -5  -7   16.76   25.81
   3  -5   8  109.36   25.88
   3  -5   8   53.07   27.62
  -3  -5  -8  114.47   30.54
  -3  -5  -8   36.68   27.77
   3  -5   9  324.07   46.01
   3  -5   9  355.87   44.94
  -3  -5  -9  296.82   50.60
  -3  -5  -9  449.04   57.95
   3   5  10  242.87  615.86
  -3  -5 -10  -38.81  562.35
  -4   0  20   22.43   22.59
  -4   0  19    3.85   19.58
  -4   0  18  315.15   36.70
  -4   0  17   -4.21   13.44
  -4   0  16  257.05   28.95
  -4   0  15    0.46   10.05
  -4   0  14   29.58   10.22
  -4   0  13   -2.13    7.52
  -4   0  12  381.73   32.90
  -4   0  11    4.79    5.56
  -4   0  10  389.28  184.37
   4   0 -10  106.15  109.97
  -4   0   9  -11.30    4.34
  -4   0   8 1928.65  139.24
   4   0  -8 1742.76  138.34
   4   0  -7    3.56    4.03
   4   0  -7    2.77    2.79
  -4   0   7   -4.29    3.21
  -4   0   6   17.95    4.63
   4   0  -6   14.01    3.62
   4   0  -5   -0.84    2.53
  -4   0   5   -3.91    2.74
  -4   0   4 3047.34  230.10
   4   0  -4 3078.84  229.96
   4   0  -3    4.32    3.06
  -4   0   3   -2.94    2.71
   4   0  -2  860.90   65.69
  -4   0   2  856.80   65.72
   4   0  -1    0.68    2.78
  -4   0   1   -0.42    2.57
   4   0   0   30.10    4.54
  -4   0   0   25.42    4.27
   4   0   1    1.22    2.80
  -4   0  -1    0.29    2.87
   4   0   2  152.66   13.35
  -4   0  -2  147.77   13.28
   4   0   3   -1.21    2.66
  -4   0  -3    0.56    2.87
   4   0   4    7.43    3.26
  -4   0  -4   12.73    3.46
  -4   0  -5   -1.08    2.59
   4   0   5    0.38    2.78
  -4   0  -5    2.56    4.09
  -4   0  -6  274.42   20.41
  -4   0  -6  206.49   21.76
   4   0   6  268.74   21.34
  -4   0  -7   -1.00    2.47
   4   0   7    6.83    3.73
   4   0   8  173.42   15.95
   4   0   9    1.04    4.15
   4   0  10   73.39   10.01
   4   0  11   11.00    5.99
   4   0  12   76.74   11.80
   4   0  13    8.81    7.93
   4   0  14  233.29   24.93
   4   0  15    6.35    9.93
   4   0  16   30.82   13.61
   4   0  17    3.25   13.82
   4   0  18   75.23   19.55
   4   0  19   13.88   20.23
  -4   1  19   16.89   24.57
  -4  -1  19   12.72   14.44
  -4   1  18   39.09   21.69
  -4  -1  18   18.51   12.68
  -4   1  17  101.76   22.29
  -4  -1  17   67.81   13.17
  -4  -1  16   19.22    8.87
  -4   1  15   21.50   14.51
  -4  -1  15   20.75    7.87
  -4   1  14   16.77   12.74
   4  -1 -14   16.55    7.38
  -4  -1  14   28.98   10.82
   4  -1 -14   15.27    5.46
  -4   1  13   90.89   15.72
   4  -1 -13  106.26   11.43
  -4  -1  13   97.99   11.00
   4  -1 -13   71.94   12.45
  -4   1  12   21.78   10.69
   4  -1 -12   31.66    6.59
  -4  -1  12   28.43    5.60
   4  -1 -12   23.47    8.54
  -4   1  11    5.99    8.65
  -4  -1  11    8.13    4.00
   4  -1 -11    7.89    7.69
   4  -1 -11   10.91    5.30
  -4   1  10  265.22   27.66
   4  -1 -10  248.94   26.47
   4  -1 -10  291.83   24.54
  -4  -1  10  300.65   23.01
  -4   1   9   32.60    9.22
  -4  -1   9   53.32    6.93
   4  -1  -9   52.68    8.29
   4  -1  -9   46.87   10.06
  -4   1   8    5.67    6.88
   4  -1  -8   15.65    7.59
  -4  -1   8   18.96    4.04
   4  -1  -8    0.07    4.84
  -4   1   7   19.15    7.04
   4  -1  -7   12.81    5.43
   4  -1  -7    6.48    7.08
  -4  -1   7   18.82    4.43
  -4   1   6  315.25   30.02
   4  -1  -6  356.11   29.18
  -4  -1   6  355.38   27.67
   4   1  -5  102.18   10.65
  -4  -1   5  138.23   11.63
   4  -1  -5  120.79   13.05
   4   1  -4  326.76   29.60
  -4   1   4  377.48   31.38
   4  -1  -4  395.13   30.75
  -4  -1   4  375.34   29.55
  -4   1   3  524.43   42.47
   4   1  -3  497.19   41.05
   4  -1  -3  544.20   42.07
  -4  -1   3  530.10   41.26
  -4   1   2    6.06    4.95
   4   1  -2    2.07    3.59
  -4  -1   2    8.13    3.84
   4  -1  -2    8.71    3.79
   4   1  -1 1636.92  125.59
  -4   1   1 1664.93  125.98
   4  -1  -1 1656.98  125.73
  -4  -1   1 1651.10  125.51
   4   1   0   91.52   10.62
  -4   1   0   84.37   10.83
  -4  -1   0   92.89   10.74
   4  -1   0   91.06   10.36
  -4   1  -1 2425.61  187.10
   4   1   1 2431.23  187.54
  -4  -1  -1 2619.86  187.48
   4  -1   1 2439.32  187.00
   4   1   2  961.48   75.16
  -4   1  -2  946.45   74.26
  -4  -1  -2  993.25   74.95
   4  -1   2  969.16   74.23
  -4   1  -3   67.13    8.77
   4   1   3   78.28   10.75
   4  -1   3   81.32    8.67
  -4  -1  -3   82.04   10.23
  -4   1  -4  399.14   32.76
   4   1   4  430.57   35.30
  -4  -1  -4  445.42   34.79
   4  -1   4  420.10   36.02
   4   1   5  552.45   47.18
  -4  -1  -5  624.47   46.74
  -4  -1  -5  564.89   48.18
   4   1   6   22.14    7.27
  -4  -1  -6   21.86    8.07
  -4  -1  -6   30.66    6.79
   4  -1   6   24.05    5.28
   4   1   7   36.82    8.66
  -4  -1  -7   36.32    7.38
  -4  -1  -7   52.24    9.96
   4  -1   7   36.86    5.58
   4   1   8  469.77   40.71
   4  -1   8  454.83   37.31
  -4  -1  -8  513.42   39.25
  -4  -1  -8  483.39   40.98
   4   1   9    7.48    7.11
  -4  -1  -9   -7.81    5.04
   4  -1   9    6.16    3.91
  -4  -1  -9    1.01    7.14
   4   1  10  322.37   31.25
  -4  -1 -10  308.35   29.70
  -4  -1 -10  349.94   28.10
   4   1  11   98.12   16.21
  -4  -1 -11  101.79   15.20
  -4  -1 -11  116.10   12.71
   4   1  12  136.67   19.31
  -4  -1 -12  110.99   16.10
  -4  -1 -12  130.16   13.72
   4  -1  12  141.00   12.75
   4   1  13  355.99   35.24
  -4  -1 -13  350.99   27.91
  -4  -1 -13  326.10   28.88
   4  -1  13  335.10   28.03
   4   1  14   60.95   15.08
   4  -1  14   70.66   10.83
   4   1  15   36.22   15.54
   4  -1  15   33.49    8.44
   4   1  16   16.31   16.14
   4  -1  16   32.00    9.54
   4   1  17    1.29   17.07
   4  -1  17    8.31   11.32
   4   1  18   70.29   21.47
   4  -1  18   47.98   14.55
   4   1  19   64.05   24.79
   4  -1  19   61.84   18.63
  -4   2  19   61.04   30.82
  -4   2  18    5.41   26.36
  -4  -2  18    4.59    8.79
   4  -2 -18   -4.81    9.72
  -4   2  17  -15.59   22.60
   4  -2 -17    5.71   15.20
   4  -2 -17   11.20   10.53
  -4   2  16   29.52   21.73
  -4  -2  16   10.09    7.77
   4  -2 -16   14.10   10.72
   4  -2 -16   -2.92   15.07
  -4   2  15   -6.50   17.65
   4  -2 -15   38.20   11.30
   4  -2 -15  -13.65   14.35
  -4  -2  15   20.45    6.80
  -4   2  14   62.63   19.99
   4  -2 -14   75.82   14.21
  -4  -2  14   61.83    8.95
   4  -2 -14   57.53   17.13
  -4   2  13   -9.49   14.07
   4  -2 -13   23.91   13.53
   4  -2 -13   34.62   10.76
  -4  -2  13   20.53    6.09
  -4  -2  12   89.60   12.03
   4  -2 -12  107.39   18.36
   4  -2 -12  113.13   16.62
  -4   2  11  168.16   24.40
   4  -2 -11  152.31   20.54
  -4  -2  11  164.13   16.13
   4  -2 -11  170.24   23.74
  -4   2  10   10.58   12.23
  -4  -2  10   40.36    7.45
   4  -2 -10   53.67   14.49
   4  -2 -10   35.74    9.82
  -4   2   9   92.57   17.74
   4  -2  -9  104.28   15.46
   4  -2  -9  112.17   17.75
  -4  -2   9   81.59   11.96
  -4   2   8   13.41   10.35
   4  -2  -8   30.44   10.56
  -4  -2   8   17.52    6.01
   4  -2  -8   16.26    8.96
  -4   2   7  330.95   33.45
  -4  -2   7  346.79   29.27
   4  -2  -7  331.16   33.21
   4  -2  -7  357.43   32.23
  -4   2   6    6.31    8.15
   4  -2  -6    3.23    6.80
  -4  -2   6    6.15    5.41
   4  -2  -6   -2.12    8.34
  -4   2   5  158.88   21.06
  -4  -2   5  183.76   17.93
   4  -2  -5  167.94   19.77
  -4   2   4  202.11   22.86
  -4  -2   4  213.22   25.74
   4  -2  -4  202.51   22.04
   4   2  -3    4.21    5.60
  -4   2   3   -5.41    7.16
   4  -2  -3    7.74    6.51
  -4  -2   3   12.91    7.36
  -4   2   2    4.42    7.13
   4   2  -2    6.22    5.49
  -4  -2   2   -0.49    5.73
   4  -2  -2   10.76    6.20
  -4   2   1  200.95   21.27
   4   2  -1  183.35   19.79
  -4  -2   1  190.76   20.23
   4  -2  -1  208.62   21.07
   4   2   0   25.41    8.08
  -4   2   0   36.81   10.99
  -4  -2   0   39.95    9.04
   4  -2   0   47.02    8.94
  -4   2  -1  344.17   31.41
   4   2   1  332.94   31.67
   4  -2   1  361.59   31.76
  -4  -2  -1  390.04   32.32
   4   2   2  101.64   15.30
  -4   2  -2  114.08   14.51
  -4  -2  -2  114.08   15.67
   4  -2   2  127.01   15.13
   4   2   3 1809.45  146.65
  -4   2  -3 1886.08  144.72
   4  -2   3 1951.87  145.57
  -4  -2  -3 1941.58  146.55
  -4  -2  -3 1910.48  148.22
   4   2   4   55.32   11.37
  -4  -2  -4   44.90   12.12
  -4  -2  -4   58.79   11.14
   4  -2   4   47.09    8.91
   4   2   5  294.01   29.95
  -4  -2  -5  328.89   29.69
  -4  -2  -5  295.07   31.44
   4  -2   5  312.01   27.22
   4   2   6    4.70    7.55
  -4  -2  -6    2.53    7.42
  -4  -2  -6   30.73   10.04
   4  -2   6   10.93    5.50
   4   2   7  306.68   31.72
  -4  -2  -7  330.00   30.79
  -4  -2  -7  324.13   33.20
   4  -2   7  326.95   27.60
   4   2   8  317.54   34.30
  -4  -2  -8  382.51   33.55
  -4  -2  -8  351.09   35.67
   4  -2   8  364.08   29.66
   4   2   9   19.94   10.79
  -4  -2  -9   28.79   12.09
  -4  -2  -9   35.52   10.00
   4  -2   9   27.50   10.10
   4   2  10  150.52   23.59
  -4  -2 -10  164.45   23.78
  -4  -2 -10  185.79   21.99
   4   2  11   10.01   10.88
  -4  -2 -11   18.43    9.70
   4  -2  11    3.10    6.14
  -4  -2 -11   -4.55   11.17
   4   2  12  221.49   28.53
  -4  -2 -12  176.31   25.95
  -4  -2 -12  170.50   22.48
   4  -2  12  151.28   16.55
   4   2  13   22.32   15.01
  -4  -2 -13   15.83   13.21
  -4  -2 -13   30.67   11.73
   4   2  14   48.95   17.43
  -4  -2 -14   30.85   13.99
  -4  -2 -14   24.55   12.09
   4   2  15  -16.82   15.39
  -4  -2 -15   11.29   13.28
  -4  -2 -15   -3.95   11.27
   4   2  16   27.92   19.23
  -4  -2 -16   17.69   11.29
  -4  -2 -16  -15.19   12.75
   4   2  17  409.53   54.44
  -4  -2 -17  470.70   41.05
   4   2  18  110.40   27.78
  -4   3  17   46.56   32.81
  -4  -3  17   26.01   11.17
   4  -3 -17   51.64   25.43
   4  -3 -17   -0.79   17.53
  -4   3  16  137.84   33.28
  -4  -3  16  111.67   15.67
   4  -3 -16  113.08   28.47
   4  -3 -16  138.57   23.63
  -4   3  15   26.95   24.47
  -4  -3  15    7.89   10.55
   4  -3 -15   48.53   22.39
   4  -3 -15   10.66   16.44
  -4   3  14   46.82   23.68
   4  -3 -14   85.05   18.85
   4  -3 -14   33.35   21.77
  -4  -3  14   68.63   12.51
  -4   3  13   31.09   21.47
  -4  -3  13   -2.73    9.83
   4  -3 -13   25.59   15.30
   4  -3 -13   44.93   19.49
  -4   3  12  521.90   56.25
  -4  -3  12  554.30   45.89
   4  -3 -12  551.08   51.67
   4  -3 -12  521.54   54.28
  -4   3  11   15.39   16.99
   4  -3 -11   20.74   13.62
   4  -3 -11  -13.54   15.68
  -4  -3  11   -5.00    9.00
  -4   3  10  102.79   21.47
   4  -3 -10  120.98   24.25
   4  -3 -10  101.26   19.69
  -4  -3  10   96.44   14.64
  -4   3   9  -14.48   13.60
  -4  -3   9    2.52    9.22
   4  -3  -9   13.50   11.93
  -4   3   8   64.41   17.69
   4  -3  -8   71.47   15.25
   4  -3  -8   66.14   20.35
  -4  -3   8   74.69   13.24
   4  -3  -7   -3.33   11.61
   4  -3  -7   -5.63    9.51
  -4  -3   7    7.35    9.40
  -4   3   6  146.58   22.04
   4  -3  -6  164.49   24.91
  -4  -3   6  178.69   20.94
   4  -3  -6  138.89   21.44
  -4   3   5    9.08   10.95
  -4  -3   5    4.07    8.52
   4  -3  -5    9.58   12.17
   4  -3  -5   16.39   11.01
  -4   3   4  156.70   25.17
  -4  -3   4  188.97   22.79
   4  -3  -4  190.70   25.83
   4  -3  -4  225.58   25.34
  -4   3   3  157.34   23.80
   4  -3  -3  161.97   23.36
  -4  -3   3  185.75   22.23
  -4   3   2    7.13   10.30
  -4  -3   2   12.04    9.25
   4  -3  -2   19.63   10.97
   4   3  -1    0.32    8.08
  -4   3   1    4.21    9.74
  -4  -3   1   14.06    9.69
   4  -3  -1    5.71    8.79
   4   3   0  592.45   51.16
  -4   3   0  571.67   51.37
   4  -3   0  607.56   52.12
  -4  -3   0  594.40   51.46
   4   3   1  127.21   19.09
  -4   3  -1  116.82   17.76
  -4  -3  -1  110.26   18.69
   4  -3   1  114.58   18.28
  -4  -3  -1  107.27   17.02
   4   3   2   65.83   13.11
  -4  -3  -2   44.91   12.81
   4  -3   2   52.04   12.64
  -4  -3  -2   59.37   14.13
   4   3   3   92.82   17.04
   4  -3   3   84.24   15.13
  -4  -3  -3   79.48   16.82
  -4  -3  -3  113.54   17.40
   4   3   4   30.16   11.38
  -4  -3  -4   -6.86   10.27
  -4  -3  -4    4.47   11.31
   4  -3   4   10.11    9.40
   4   3   5   99.07   17.72
  -4  -3  -5  110.77   20.44
  -4  -3  -5  155.24   22.01
   4  -3   5  132.93   18.88
   4   3   6  252.84   29.13
  -4  -3  -6  212.90   31.02
  -4  -3  -6  231.77   28.64
   4  -3   6  222.26   24.96
   4   3   7   25.01   13.10
  -4  -3  -7   46.05   16.38
  -4  -3  -7   29.09   13.41
   4  -3   7   29.85   10.92
   4   3   8   35.74   14.31
   4  -3   8   41.13   11.12
  -4  -3  -8   31.20   16.13
   4   3   9   53.19   16.60
  -4  -3  -9   66.57   17.66
   4  -3   9   73.76   12.80
   4   3  10  176.10   28.94
   4  -3  10  212.12   21.99
  -4  -3 -10  196.09   29.11
  -4  -3 -10  156.31   26.89
   4   3  11   62.84   18.93
   4  -3  11   55.32   11.34
  -4  -3 -11   70.26   18.26
  -4  -3 -11   72.32   20.83
   4   3  12    8.24   16.40
   4  -3  12    8.79    8.96
  -4  -3 -12   16.80   17.90
  -4  -3 -12   30.97   15.61
   4   3  13    8.95   17.72
  -4  -3 -13  -20.00   17.77
   4  -3  13   18.28    9.41
  -4  -3 -13   20.48   17.30
   4   3  14   35.13   21.85
  -4  -3 -14   72.12   20.57
  -4  -3 -14   31.77   20.34
   4  -3  14   28.23   10.10
   4   3  15  223.90   35.63
  -4  -3 -15  188.21   28.73
   4  -3  15  137.09   18.57
  -4  -3 -15  133.55   28.43
   4   3  16   21.75   25.07
  -4  -3 -16   22.62   20.98
  -4  -3 -16  -41.99   20.04
  -4   4  14  112.81   36.60
   4  -4 -14  186.04   31.37
   4  -4 -14  112.78   33.77
  -4  -4  14  166.80   23.12
  -4   4  13   -5.63   29.65
  -4  -4  13  -15.41   15.11
   4  -4 -13   51.81   27.01
   4  -4 -13    8.24   20.75
  -4   4  12   10.20   26.96
   4  -4 -12   -4.52   18.84
  -4  -4  12  -20.47   14.62
   4  -4 -12    3.05   25.11
  -4   4  11  -15.51   24.13
  -4  -4  11   12.60   15.31
   4  -4 -11    6.40   17.68
   4  -4 -11  -15.44   21.45
  -4   4  10   72.48   26.57
   4  -4 -10   76.47   21.96
  -4  -4  10   87.42   18.47
   4  -4 -10   96.96   25.25
  -4   4   9  -45.07   19.21
   4  -4  -9   35.67   17.05
   4  -4  -9   14.26   19.93
  -4  -4   9   24.19   14.94
  -4   4   8  125.12   27.70
  -4  -4   8  176.81   24.46
   4  -4  -8  189.64   28.65
   4  -4  -8  184.60   29.70
  -4   4   7   27.90   18.57
   4  -4  -7   -2.80   14.66
   4  -4  -7   -1.53   18.04
  -4  -4   7  -14.00   14.06
  -4   4   6  140.92   25.81
   4  -4  -6  141.50   23.66
  -4  -4   6  125.86   22.49
   4  -4  -6  118.92   23.88
  -4   4   5  193.05   29.96
  -4  -4   5  253.21   31.15
   4  -4  -5  220.63   33.12
   4  -4  -5  168.73   27.67
  -4   4   4   51.54   18.19
   4  -4  -4   60.30   18.00
   4  -4  -4   30.66   16.17
  -4   4   3  337.50   43.47
   4  -4  -3  351.32   40.80
   4  -4  -3  378.55   40.74
  -4  -4   3  300.60   40.70
  -4  -4   3  366.91   39.80
  -4   4   2  276.99   35.01
   4  -4  -2  261.24   35.23
  -4  -4   2  209.07   34.06
   4  -4  -2  280.12   35.14
  -4  -4   2  281.63   33.48
   4  -4  -1   54.96   16.80
  -4  -4   1   -6.71   13.64
  -4  -4   1   30.22   16.04
   4  -4  -1   51.71   17.94
   4  -4   0  353.79   39.94
  -4  -4   0  380.89   40.25
  -4  -4   0  339.79   41.94
  -4  -4  -1  236.10   34.79
  -4  -4  -1  258.20   33.00
   4  -4   1  208.00   32.43
   4  -4   2   25.18   14.13
  -4  -4  -2   16.38   14.85
  -4  -4  -2    8.63   15.33
  -4  -4  -3   65.73   20.69
  -4  -4  -3   68.08   18.60
   4  -4   3   68.53   18.02
   4  -4   4   18.42   13.95
  -4  -4  -4   40.06   19.48
  -4  -4  -4   36.10   17.67
   4   4   5  259.13   36.99
  -4  -4  -5  286.36   40.47
   4  -4   5  302.32   35.14
  -4  -4  -5  288.29   37.58
   4   4   6   24.65   16.80
  -4  -4  -6    7.33   17.32
   4  -4   6   29.84   15.83
  -4  -4  -6   45.20   18.20
   4   4   7  113.06   23.31
  -4  -4  -7   62.07   20.92
   4  -4   7  109.61   19.79
  -4  -4  -7  104.15   25.24
   4   4   8   28.20   20.09
   4  -4   8   21.54   14.44
  -4  -4  -8   66.26   22.33
  -4  -4  -8   42.91   20.26
   4   4   9   85.81   23.90
  -4  -4  -9   91.82   23.44
  -4  -4  -9   79.52   24.89
   4  -4   9   69.07   17.67
   4   4  10   90.79   24.33
  -4  -4 -10   39.06   22.46
  -4  -4 -10   86.59   24.21
   4   4  11  252.09   39.44
  -4  -4 -11  271.37   36.65
   4  -4  11  218.56   30.89
  -4  -4 -11  220.53   36.20
   4  -4  12   74.88   18.44
  -4  -4 -12   82.83   29.72
  -4  -4 -12   83.27   26.48
   4   4  13   13.51   25.03
  -4  -4 -13   11.94   24.84
   4  -4  13   40.81   15.79
  -4  -4 -13   47.66   26.12
  -4   5  10   35.15   33.88
  -4  -5  10   13.86   21.80
   4  -5 -10  -15.71   30.83
   4  -5 -10    7.38   24.73
  -4  -5  10   25.62   23.54
  -4   5   9   16.56   30.15
   4  -5  -9  -34.99   23.57
  -4  -5   9   22.70   21.47
   4  -5  -9  -13.39   29.81
  -4  -5   9    6.70   23.60
  -4   5   8   71.11   31.20
   4  -5  -8   53.67   25.10
  -4  -5   8  -12.65   21.57
  -4  -5   8   11.93   20.93
   4  -5  -8   49.50   30.59
   4  -5  -7    5.55   26.58
  -4  -5   7   49.78   23.79
  -4  -5   7   73.97   22.26
   4  -5  -7   63.57   27.61
  -4  -5   6   12.88   22.19
   4  -5  -6  130.68   42.15
  -4  -5   6   57.50   23.46
   4  -5  -6   45.99   26.60
   4  -5  -5  341.03   51.39
   4  -5  -5  362.83   47.84
  -4  -5   5  320.19   45.70
  -4  -5   5  312.45   42.46
   4  -5  -4   48.13   23.75
  -4  -5   4   14.11   21.37
  -4  -5   4   38.32   22.22
   4  -5  -4   64.53   23.47
   4  -5  -3    4.70   21.92
  -4  -5   3   27.74   22.07
   4  -5  -3   -5.74   21.33
  -4  -5   3   21.71   21.72
  -4  -5   2   18.92   21.66
  -4  -5   2   11.74   20.55
   4  -5  -2   11.84   20.88
   4  -5  -2   32.61   22.13
   4  -5  -1  545.55   63.58
   4  -5  -1  622.01   64.52
  -4  -5   1  581.57   63.30
  -4  -5   1  700.93   66.33
  -4  -5   0   61.40   25.14
  -4  -5   0   30.01   22.55
   4  -5   0   61.74   23.74
   4  -5   0   68.02   23.55
  -4  -5  -1   20.92   23.95
  -4  -5  -1   35.71   21.60
   4  -5   1  -12.55   21.42
   4  -5   1  -26.78   19.09
  -4  -5  -2    3.82   21.15
  -4  -5  -2    4.35   21.96
   4  -5   2   12.13   20.22
   4  -5   2  -28.57   21.37
  -4  -5  -3  183.88   35.03
   4  -5   3  145.69   29.87
  -4  -5  -3  159.92   30.28
   4  -5   3  199.70   33.21
  -4  -5  -4  -15.95   24.23
  -4  -5  -4   20.10   22.81
   4  -5   4  -17.67   22.92
   4  -5   4   -5.98   20.13
  -4  -5  -5   22.92   29.34
   4  -5   5   16.48   21.31
   4  -5   5  -17.47   23.04
  -4  -5  -5    8.93   25.53
  -4  -5  -6   58.82   26.25
   4  -5   6   41.18   20.78
   4  -5   6   28.28   25.44
  -4  -5  -6   53.02   37.73
  -4  -5  -7   82.18   28.55
  -4  -5  -7  122.75   32.42
   4  -5   7   97.84   26.37
  -4  -5  -8   35.44   28.89
  -4  -5  -8  -20.45   27.88
   4  -5   8  -13.84   20.32
  -4  -5  -9   58.38   32.23
  -4  -5  -9   39.19   29.89
   4  -5   9   85.57   24.52
  -5   0  20   34.06   22.33
  -5   0  18   70.23   18.81
  -5   0  17   20.55   14.02
  -5   0  16  158.26   23.61
  -5   0  15    8.85   10.30
  -5   0  14  118.40   17.73
  -5   0  13   17.11    8.26
  -5   0  12   25.49    8.12
  -5   0  11   -3.99    5.73
  -5   0  10  215.27   20.09
   5   0  -9    4.16    3.34
  -5   0   9   -5.65    7.49
   5   0  -9    1.34    4.68
   5   0  -8  622.99   46.58
  -5   0   8  623.42   47.93
   5   0  -8  554.58   47.46
   5   0  -7   -2.14    3.04
  -5   0   7   -0.76    3.94
   5   0  -6   66.89    7.77
  -5   0   6   54.70    8.40
  -5   0   5    2.83    3.42
   5   0  -5   -0.60    2.92
  -5   0   4 2187.95  165.77
   5   0  -4 2198.13  165.62
   5   0  -3   -0.82    2.97
  -5   0   3   -1.36    2.94
  -5   0   2  206.20   18.21
   5   0  -2  215.63   18.23
   5   0  -1   -0.22    2.83
  -5   0   1    2.92    3.21
  -5   0   0 1919.51  143.99
   5   0   0 1887.40  144.00
   5   0   1   -3.24    2.95
  -5   0  -1   -0.57    3.13
  -5   0  -2   11.31    3.66
   5   0   2    6.97    3.28
   5   0   3    0.87    3.17
  -5   0  -3   -0.53    3.08
   5   0   4   17.00    4.24
  -5   0  -4   10.77    3.84
  -5   0  -5    1.06    3.27
   5   0   5    1.53    3.30
  -5   0  -6   43.99    7.89
  -5   0  -6   55.15    7.02
   5   0   6   49.68    7.45
  -5   0  -7   -0.14    3.04
   5   0   7   -0.80    3.80
  -5   0  -7   -5.10    4.76
   5   0   8  127.48   13.56
  -5   0  -8  134.48   11.57
   5   0   9    0.22    4.72
   5   0  10  163.15   16.67
   5   0  11    8.59    6.37
   5   0  12   20.23    8.03
   5   0  13   -1.78    7.42
   5   0  14  543.29   46.92
   5   0  15    6.69   10.64
   5   0  16  -11.70   11.84
   5   0  17   25.33   15.44
   5   0  18  313.93   39.42
   5   0  19    6.36   19.81
  -5   1  19   31.37   24.01
  -5  -1  19   27.81   15.40
  -5   1  18   17.84   20.82
  -5  -1  18    3.73   12.58
  -5   1  17   18.55   19.00
  -5  -1  17   26.64   10.87
  -5   1  16   18.12   16.70
  -5  -1  16   18.62    9.21
  -5   1  15    7.00   14.04
   5  -1 -15   -5.07    4.88
  -5  -1  15    0.53    7.35
   5  -1 -15   12.43    7.33
  -5   1  14    9.05   12.26
   5  -1 -14    8.49    8.23
   5  -1 -14   -4.07    5.29
  -5  -1  14   -8.71    6.01
  -5   1  13   12.93   10.69
  -5  -1  13   16.78    7.55
   5  -1 -13    9.10    5.65
   5  -1 -13    4.91    8.89
  -5   1  12   58.73   12.64
   5  -1 -12   48.48   11.24
  -5  -1  12   47.56    8.22
   5  -1 -12   56.04    8.63
  -5   1  11   16.44    9.31
   5  -1 -11   38.66    7.14
   5  -1 -11   13.58   15.37
  -5  -1  11   22.24    5.65
  -5   1  10  507.02   44.78
  -5  -1  10  510.97   40.93
   5  -1 -10  539.93   42.22
  -5   1   9   26.04    9.47
   5  -1  -9   44.17   12.48
   5  -1  -9   36.11    7.61
  -5  -1   9   49.89    6.68
  -5   1   8   28.19    8.95
  -5  -1   8   60.88    7.64
   5  -1  -8   33.14   11.24
   5  -1  -8   56.44    8.64
  -5   1   7    9.96    6.54
   5  -1  -7    8.19    5.03
  -5  -1   7    6.84    4.16
  -5   1   6   26.37    8.01
  -5  -1   6   36.15    5.86
   5  -1  -6   23.93    6.26
  -5   1   5  172.44   17.66
   5   1  -5  160.60   14.82
   5  -1  -5  169.23   16.30
  -5  -1   5  162.91   15.23
  -5   1   4  101.09   13.94
   5   1  -4   87.38   10.26
   5  -1  -4  107.64   11.54
  -5  -1   4   88.80   10.49
  -5   1   3  382.65   32.32
   5   1  -3  366.21   30.79
  -5  -1   3  391.04   30.95
   5  -1  -3  373.48   31.32
   5   1  -2  164.52   15.89
  -5   1   2  155.09   16.72
   5  -1  -2  176.16   16.27
  -5  -1   2  183.68   16.11
   5   1  -1   30.47    6.34
  -5   1   1   41.46    7.38
  -5  -1   1   27.42    6.03
   5  -1  -1   25.62    5.97
  -5   1   0  644.13   50.93
   5   1   0  639.77   50.97
   5  -1   0  649.99   50.61
  -5  -1   0  635.75   50.69
   5   1   1 2723.76  206.31
  -5   1  -1 2648.16  205.79
   5  -1   1 2727.27  205.66
  -5  -1  -1 2804.00  206.05
  -5   1  -2  892.96   69.94
   5   1   2  928.88   70.91
  -5  -1  -2  920.56   70.46
   5  -1   2  879.12   69.75
  -5   1  -3  305.05   26.19
   5   1   3  307.19   27.60
  -5  -1  -3  335.31   27.35
   5  -1   3  321.53   26.11
   5   1   4  206.41   20.96
  -5   1  -4  213.21   18.90
   5  -1   4  235.99   19.13
  -5  -1  -4  222.75   21.69
   5   1   5  119.83   13.68
  -5   1  -5   90.70    9.74
  -5  -1  -5  109.65   17.45
   5  -1   5  105.65   10.55
   5   1   6  181.59   19.26
   5  -1   6  190.34   16.25
  -5  -1  -6  178.87   20.80
   5   1   7  107.76   14.27
  -5  -1  -7   78.57   13.38
   5  -1   7   86.44    9.51
   5   1   8   32.21    8.65
  -5  -1  -8   38.91    9.62
   5  -1   8   52.66    6.91
   5   1   9  324.89   30.52
  -5  -1  -9  313.41   30.37
   5  -1   9  353.64   26.57
  -5  -1  -9  289.30   31.72
   5   1  10   16.05    9.16
  -5  -1 -10   35.98    7.42
   5  -1  10   37.67    5.56
  -5  -1 -10   16.50    8.86
   5   1  11   37.34   10.55
  -5  -1 -11   32.22    9.85
   5  -1  11   36.49    6.10
  -5  -1 -11   23.32    6.77
   5   1  12  221.68   27.01
  -5  -1 -12  234.51   23.44
   5  -1  12  252.52   20.39
  -5  -1 -12  213.64   20.82
   5   1  13  403.94   41.95
   5  -1  13  440.99   36.08
  -5  -1 -13  450.17   37.29
  -5  -1 -13  463.85   35.80
   5   1  14   -7.39   11.93
   5  -1  14    9.89    6.25
   5   1  15  320.08   35.04
   5  -1  15  250.41   25.19
   5   1  16  247.57   33.83
   5  -1  16  205.70   23.32
   5   1  17   26.45   19.45
   5  -1  17   41.28   11.81
   5   1  18   14.31   20.78
   5  -1  18   19.08   14.69
  -5   2  18   70.88   28.52
  -5  -2  18   16.05   10.27
   5  -2 -18   31.39   11.34
   5  -2 -18   17.25   19.10
  -5   2  17   28.91   24.03
   5  -2 -17   25.06   11.19
  -5  -2  17   23.24    9.08
   5  -2 -17   18.74   16.49
  -5   2  16  108.95   27.09
  -5  -2  16  103.32   14.59
   5  -2 -16   91.59   19.95
   5  -2 -16  123.28   17.17
  -5   2  15   11.63   18.86
   5  -2 -15   -3.16    9.94
   5  -2 -15    9.76   15.55
  -5  -2  15    9.79    7.17
  -5   2  14  137.32   26.19
   5  -2 -14  154.13   20.23
   5  -2 -14  142.35   22.70
  -5   2  13   92.52   21.75
   5  -2 -13  104.58   18.79
   5  -2 -13  100.81   16.06
  -5   2  12   -4.98   13.33
   5  -2 -12    2.46    8.91
  -5  -2  12   14.03    6.82
   5  -2 -12    6.45   12.84
  -5   2  11   69.66   20.39
   5  -2 -11  100.67   15.52
   5  -2 -11   89.39   17.49
  -5  -2  11   83.86   11.51
  -5   2  10  -10.82   10.77
   5  -2 -10  -21.50    9.97
   5  -2 -10   14.84    8.00
  -5  -2  10    9.67    5.83
  -5   2   9   65.52   15.73
   5  -2  -9  102.99   16.35
  -5  -2   9   75.55   11.18
   5  -2  -9   83.97   14.13
  -5   2   8    7.92    9.66
   5  -2  -8   13.99   11.23
  -5  -2   8   17.06    6.91
   5  -2  -8   11.63    7.37
  -5   2   7   54.24   11.53
   5  -2  -7   54.69   11.00
   5  -2  -7   53.48   12.59
  -5   2   6  493.72   44.83
   5  -2  -6  530.18   43.89
  -5  -2   6  490.28   46.24
  -5   2   5  235.49   26.20
   5   2  -5  236.19   21.90
  -5  -2   5  267.05   23.36
   5  -2  -5  243.51   24.72
  -5   2   4  486.49   42.91
   5   2  -4  484.17   40.16
  -5  -2   4  485.33   40.59
   5  -2  -4  496.48   42.20
   5   2  -3  398.00   35.06
  -5   2   3  402.87   37.19
   5  -2  -3  431.96   36.80
  -5  -2   3  426.86   35.59
  -5   2   2   63.60   12.34
   5   2  -2   56.20    9.92
   5  -2  -2   65.49   11.61
  -5  -2   2   67.11   10.68
  -5   2   1   68.26   12.50
   5   2  -1   82.80   12.23
  -5  -2   1   66.19   10.92
   5  -2  -1   57.54   10.36
  -5   2   0  340.20   31.33
   5   2   0  296.95   29.85
  -5  -2   0  355.27   30.39
   5  -2   0  340.33   30.19
  -5   2  -1  352.07   34.93
   5   2   1  416.75   35.87
   5  -2   1  415.07   35.32
  -5  -2  -1  441.56   35.92
   5   2   2  348.70   33.21
  -5   2  -2  378.29   32.33
   5  -2   2  370.37   32.29
  -5  -2  -2  375.04   33.13
  -5   2  -3  844.88   67.35
   5   2   3  817.80   69.23
   5  -2   3  875.75   67.89
  -5  -2  -3  877.50   68.93
   5   2   4  630.50   54.01
  -5   2  -4  674.63   51.17
  -5  -2  -4  638.54   53.34
   5  -2   4  627.82   51.99
  -5  -2  -4  642.36   55.81
   5   2   5  219.23   24.61
  -5  -2  -5  221.00   26.67
   5  -2   5  235.60   21.52
  -5  -2  -5  228.68   23.98
   5   2   6   62.88   12.98
   5  -2   6   92.67   11.59
  -5  -2  -6   92.08   15.56
  -5  -2  -6   82.45   12.85
   5   2   7  259.55   26.74
   5  -2   7  222.59   21.62
  -5  -2  -7  253.85   25.07
  -5  -2  -7  229.99   28.09
   5   2   8  259.89   31.12
  -5  -2  -8  337.62   33.37
  -5  -2  -8  327.70   30.17
   5  -2   8  306.66   26.37
   5   2   9   13.16    9.66
   5  -2   9    5.22    4.95
  -5  -2  -9  -12.37   10.87
  -5  -2  -9   -7.85    8.47
   5   2  10    5.65   10.28
  -5  -2 -10   -0.25   11.15
  -5  -2 -10   -3.39    8.88
   5  -2  10    1.88    5.21
   5   2  11  298.27   34.32
  -5  -2 -11  304.77   30.21
  -5  -2 -11  261.87   33.30
   5  -2  11  304.61   25.25
   5   2  12  344.42   39.09
  -5  -2 -12  405.88   35.75
  -5  -2 -12  379.94   38.60
   5  -2  12  351.60   30.15
   5   2  13   57.83   18.56
  -5  -2 -13   50.18   16.26
   5  -2  13   59.57    8.61
  -5  -2 -13   85.13   14.56
   5   2  14  117.52   23.02
   5  -2  14  104.78   13.11
  -5  -2 -14  118.20   20.25
  -5  -2 -14  144.82   18.36
   5   2  15   35.92   18.98
  -5  -2 -15   60.63   13.52
   5  -2  15   35.70    7.17
  -5  -2 -15   38.39   15.30
   5   2  16   38.85   20.26
   5  -2  16   23.98    7.75
  -5  -2 -16   13.60   14.27
  -5  -2 -16   40.51   12.85
   5   2  17  173.70   32.45
   5  -2  17  152.08   18.41
  -5  -2 -17  180.38   24.28
   5   2  18  -21.93   23.01
   5  -2  18    3.23    9.90
  -5   3  17   32.90   31.47
   5  -3 -17   11.19   17.93
   5  -3 -17   32.73   26.85
  -5  -3  17    8.00   11.81
  -5   3  16   48.48   29.00
   5  -3 -16   23.30   16.85
   5  -3 -16    0.75   24.71
  -5  -3  16    3.91   10.69
  -5   3  15  -24.79   24.11
  -5  -3  15   -5.28   10.56
   5  -3 -15   -0.81   15.61
   5  -3 -15  -24.34   21.49
  -5   3  14    3.21   23.70
   5  -3 -14    0.49   20.70
  -5  -3  14    6.53   10.55
   5  -3 -14   28.85   16.46
  -5   3  13   14.68   21.87
   5  -3 -13   17.20   18.92
  -5  -3  13    2.91   10.26
   5  -3 -13   25.31   14.93
  -5   3  12   73.08   21.93
   5  -3 -12  151.13   25.41
  -5  -3  12   89.58   15.30
   5  -3 -12  143.34   22.30
  -5   3  11   53.18   20.67
   5  -3 -11   57.82   19.68
  -5  -3  11   74.76   12.60
   5  -3 -11   60.12   16.17
  -5   3  10   94.22   21.03
   5  -3 -10   92.47   20.41
  -5  -3  10   73.26   13.39
   5  -3 -10   72.50   16.75
  -5   3   9   28.70   15.78
  -5  -3   9   34.04   10.91
   5  -3  -9    7.29   16.88
   5  -3  -9   29.24   13.40
  -5   3   8   61.56   16.88
   5  -3  -8   90.03   17.62
  -5  -3   8  105.67   15.13
  -5   3   7   11.82   15.99
  -5  -3   7    3.81    8.91
   5  -3  -7  -24.72   11.33
   5  -3  -7   -4.80    9.54
  -5   3   6   53.62   15.37
   5  -3  -6   49.27   15.31
  -5  -3   6   64.48   12.75
   5  -3  -6   33.62   12.22
  -5   3   5   79.22   17.25
  -5  -3   5   63.23   12.36
   5  -3  -5   63.53   16.15
   5  -3  -5   59.58   15.13
  -5   3   4  417.35   41.97
  -5  -3   4  421.29   39.52
   5  -3  -4  466.94   41.71
  -5   3   3   -5.22   10.32
   5  -3  -3    3.32    9.22
  -5  -3   3   12.56    9.53
   5   3  -2   11.89    8.59
  -5   3   2    5.73   10.22
   5  -3  -2    0.36    8.92
  -5  -3   2   12.68    9.57
   5   3  -1  568.07   49.92
  -5   3   1  540.37   50.82
   5  -3  -1  583.67   51.16
  -5  -3   1  620.98   50.95
  -5   3   0   45.06   12.10
   5   3   0   29.91   10.02
  -5  -3   0   37.94   11.16
   5  -3   0   43.31   11.40
   5   3   1   30.02   10.34
  -5   3  -1   19.13   10.24
  -5  -3  -1   37.71   11.01
   5  -3   1   24.80   11.23
  -5   3  -2  -16.89    8.26
   5   3   2    1.05    8.72
  -5  -3  -2   12.34    9.86
   5  -3   2    9.63    9.72
  -5  -3  -2  -21.91   10.24
   5   3   3   34.04   12.98
   5  -3   3   38.07   12.15
  -5  -3  -3   40.92   11.92
  -5  -3  -3   53.24   14.76
   5   3   4   36.04   12.95
  -5  -3  -4   63.20   16.42
  -5  -3  -4   56.82   12.87
   5  -3   4   54.41   12.41
   5   3   5   25.36   11.42
  -5  -3  -5   32.29   12.05
  -5  -3  -5    5.88   12.53
   5  -3   5   12.25    9.43
   5   3   6   15.96   12.17
  -5  -3  -6   21.24   11.10
  -5  -3  -6   15.52   13.39
   5  -3   6   12.07    9.06
   5   3   7   34.20   12.97
   5  -3   7   34.77   10.90
  -5  -3  -7    6.72   14.08
   5   3   8   68.19   17.56
  -5  -3  -8   94.34   21.23
   5  -3   8  111.29   15.36
  -5  -3  -8   78.98   18.78
   5   3   9   86.07   19.21
  -5  -3  -9   65.22   20.12
  -5  -3  -9   89.90   17.74
   5  -3   9   86.96   13.97
   5   3  10  212.12   32.72
  -5  -3 -10  230.48   35.04
   5  -3  10  214.94   23.79
  -5  -3 -10  216.68   30.74
   5   3  11    5.76   15.74
  -5  -3 -11    9.63   17.37
   5  -3  11   17.29    9.37
  -5  -3 -11   -0.40   14.13
   5   3  12    4.91   16.53
  -5  -3 -12   -4.38   14.94
   5  -3  12    9.28    9.21
  -5  -3 -12   -7.22   17.89
   5   3  13   68.77   23.24
  -5  -3 -13   76.37   19.95
   5  -3  13   67.99   11.99
  -5  -3 -13   89.84   23.19
   5   3  14  137.33   29.69
  -5  -3 -14  115.86   24.15
  -5  -3 -14  160.83   27.80
   5  -3  14  127.23   17.48
   5   3  15   53.02   24.80
  -5  -3 -15   16.54   19.86
  -5  -3 -15   19.96   21.61
   5  -3  15   13.14    9.47
   5   3  16   41.24   27.82
   5  -3  16    0.87    8.64
  -5  -3 -16    1.94   22.07
  -5  -3 -16   23.03   21.29
  -5   4  14  103.12   36.26
   5  -4 -14   41.56   31.16
   5  -4 -14   83.01   27.79
  -5  -4  14   71.65   19.54
  -5   4  13  -26.23   28.83
   5  -4 -13  -15.57   19.38
   5  -4 -13  -13.67   26.27
  -5  -4  13    3.80   16.45
  -5   4  12   44.44   28.43
   5  -4 -12   51.74   20.63
   5  -4 -12   22.76   26.08
  -5  -4  12   15.71   15.93
  -5   4  11  121.70   30.45
   5  -4 -11   80.04   27.74
   5  -4 -11   77.02   22.62
  -5  -4  11   99.65   19.61
  -5   4  10   24.69   23.16
   5  -4 -10   21.49   21.39
   5  -4 -10   -0.14   16.87
  -5  -4  10   11.13   14.90
  -5   4   9  121.14   26.49
  -5  -4   9  102.93   20.80
   5  -4  -9  126.10   26.99
   5  -4  -9  127.96   24.05
  -5   4   8   -3.84   19.11
  -5  -4   8   11.49   14.34
   5  -4  -8    8.72   18.82
   5  -4  -8    3.35   15.83
  -5   4   7   32.53   20.33
   5  -4  -7   93.95   21.93
   5  -4  -7    0.92   16.47
  -5  -4   7   49.36   18.23
  -5   4   6  289.94   39.44
   5  -4  -6  246.78   37.10
   5  -4  -6  259.62   36.16
  -5   4   5   64.13   20.79
   5  -4  -5   86.22   19.90
   5  -4  -5   76.13   20.85
  -5   4   4    5.29   16.13
   5  -4  -4    9.01   16.17
   5  -4  -4   25.43   16.37
  -5  -4   4   11.16   13.85
  -5   4   3  172.29   28.33
   5  -4  -3  230.91   31.81
  -5  -4   3  211.93   30.24
   5  -4  -3  202.73   31.30
  -5   4   2  186.75   30.86
  -5  -4   2  198.01   29.94
   5  -4  -2  173.00   27.22
  -5   4   1  -36.54   14.63
  -5  -4   1   20.07   14.94
   5  -4  -1   23.93   15.23
  -5  -4   1    1.55   14.04
  -5  -4   0   38.66   15.60
  -5  -4   0   -6.29   15.17
   5  -4   0    7.94   13.88
   5  -4   1   73.60   19.18
  -5  -4  -1   60.89   17.18
  -5  -4  -1   54.44   19.87
   5   4   2  -10.81   14.19
  -5  -4  -2  -11.33   13.65
  -5  -4  -2   33.33   16.93
   5  -4   2   14.90   13.99
   5   4   3   11.51   15.18
  -5  -4  -3  -12.46   15.94
   5  -4   3    5.33   14.10
  -5  -4  -3   10.91   14.86
   5   4   4  -16.99   13.74
  -5  -4  -4   24.26   18.51
   5  -4   4   -4.18   13.07
  -5  -4  -4   27.87   15.97
   5   4   5   93.48   21.24
  -5  -4  -5  115.16   25.70
  -5  -4  -5  131.67   22.87
   5  -4   5  107.45   20.66
   5   4   6   35.86   18.23
  -5  -4  -6   54.52   18.40
  -5  -4  -6   47.90   21.31
   5  -4   6   19.27   14.79
   5   4   7   99.53   21.17
   5  -4   7   78.49   18.81
  -5  -4  -7   76.09   23.05
  -5  -4  -7  104.68   23.21
   5   4   8  193.18   31.96
   5  -4   8  197.10   26.43
  -5  -4  -8  177.96   33.43
  -5  -4  -8  176.15   29.68
   5   4   9  323.83   45.33
  -5  -4  -9  331.99   49.12
   5  -4   9  329.82   37.96
  -5  -4  -9  423.25   46.69
   5   4  10   37.60   21.42
  -5  -4 -10   58.86   22.37
   5  -4  10    6.44   15.13
  -5  -4 -10   34.39   23.59
   5   4  11    1.49   23.94
  -5  -4 -11   13.48   21.75
  -5  -4 -11   70.33   27.12
   5  -4  11    0.47   14.35
   5   4  12   85.21   30.34
  -5  -4 -12  120.14   28.42
  -5  -4 -12  132.57   31.78
   5  -4  12  124.50   20.00
   5   4  13  113.79   29.27
  -5  -4 -13  110.58   32.86
  -5  -4 -13   81.15   27.17
   5  -4  13   90.29   19.83
  -5   5  10  -24.76   33.51
   5  -5 -10   76.85   27.96
   5  -5 -10  -41.21   31.62
  -5  -5  10   29.58   22.94
  -5   5   9   49.10   34.20
  -5  -5   9   89.69   24.72
   5  -5  -9   41.50   25.14
   5  -5  -9   64.78   32.04
  -5  -5   9   16.83   23.92
  -5   5   8   48.76   30.15
   5  -5  -8   18.27   24.22
  -5  -5   8    2.54   22.34
   5  -5  -8   27.72   29.19
  -5  -5   8   37.80   22.55
  -5   5   7  127.16   31.90
  -5  -5   7   85.33   25.51
  -5  -5   7   75.63   25.98
   5  -5  -7   78.02   26.83
   5  -5  -7  114.27   31.56
  -5   5   6   45.18   27.05
   5  -5  -6   34.96   26.73
  -5  -5   6   10.67   21.50
  -5  -5   6   43.01   22.28
   5  -5  -5   43.31   25.23
   5  -5  -5   48.16   26.17
  -5  -5   5   15.90   21.45
  -5  -5   5   21.55   21.58
   5  -5  -4   78.29   25.87
  -5  -5   4   69.77   24.18
   5  -5  -4   53.69   24.10
  -5  -5   4   67.54   24.54
  -5  -5   3   95.61   25.90
  -5  -5   3   49.23   22.20
   5  -5  -3  115.98   27.34
   5  -5  -3   53.25   24.98
   5  -5  -2   58.09   24.53
  -5  -5   2    8.80   21.01
   5  -5  -2   16.95   21.40
  -5  -5   2    3.33   20.97
   5  -5  -1  361.55   52.50
  -5  -5   1  429.74   53.07
  -5  -5   1  431.42   52.02
   5  -5  -1  446.23   52.97
  -5  -5   0   12.92   22.64
   5  -5   0   30.43   21.28
   5  -5   0   32.18   24.28
  -5  -5   0   73.84   23.33
  -5  -5  -1   22.92   24.36
   5  -5   1   72.64   26.71
   5  -5   1   79.75   25.41
  -5  -5  -1   91.55   25.27
  -5  -5  -2    8.43   23.64
  -5  -5  -2  -11.13   22.99
   5  -5   2  -18.55   24.49
   5  -5   2   42.69   21.88
   5  -5   3  271.65   38.62
  -5  -5  -3  239.94   42.01
  -5  -5  -3  337.24   47.37
  -5  -5  -4   14.45   25.76
   5  -5   4    1.02   20.19
  -5  -5  -4   33.50   23.83
   5  -5   5    3.98   21.04
  -5  -5  -5   15.60   24.96
   5  -5   6  -10.46   20.44
  -5  -5  -6   22.50   27.11
  -5  -5  -6  -13.88   24.60
   5  -5   7  354.89   44.76
  -5  -5  -7  316.64   48.07
  -5  -5  -7  314.40   44.32
  -5  -5  -8   95.01   30.64
  -5  -5  -8   -4.02   29.11
   5  -5   8   34.15   23.85
   5  -5   9    7.66   21.69
  -5  -5  -9  -53.66   28.94
  -5  -5  -9   35.39   31.43
  -6   0  20  122.84   26.27
  -6   0  19   16.33   19.81
  -6   0  18   93.60   23.41
  -6   0  17   43.93   15.52
  -6   0  16   16.30   12.54
  -6   0  14  548.72   47.02
  -6   0  13   -4.47    7.72
  -6   0  12    8.76    7.29
  -6   0  11   -4.05    5.78
   6   0 -10  125.65   14.22
  -6   0  10  118.98   14.59
   6   0 -10  137.88   12.31
   6   0  -9   -3.14    3.35
  -6   0   9    4.57    5.01
   6   0  -9    0.67    5.92
  -6   0   8  419.26   35.22
   6   0  -8  435.76   34.22
   6   0  -7   -2.33    3.46
  -6   0   7   -0.26    5.64
   6   0  -6  208.45   18.00
  -6   0   6  193.44   19.58
   6   0  -5   -1.20    3.27
  -6   0   5   -2.95    3.72
  -6   0   4  855.02   66.38
   6   0  -4  856.85   66.23
  -6   0   3   -3.83    3.24
   6   0  -3   -0.82    3.42
   6   0  -2  679.60   53.77
  -6   0   2  692.62   53.83
   6   0  -1    0.53    3.35
  -6   0   1    0.44    3.64
  -6   0   0   19.34    4.67
   6   0   0   14.83    4.17
   6   0   1   -2.00    3.00
  -6   0  -1    0.30    3.28
   6   0   2  566.08   44.23
  -6   0  -2  548.98   44.05
  -6   0  -3   -1.84    3.34
   6   0   3   -0.43    3.57
  -6   0  -4   67.20    8.66
   6   0   4   67.99    8.94
   6   0   5   -2.61    3.54
  -6   0  -5    1.65    3.57
   6   0   6  167.93   16.25
  -6   0  -6  172.06   15.52
  -6   0  -7   -2.44    3.68
  -6   0  -7   -4.48    5.18
   6   0   7   -4.88    4.21
   6   0   8   93.09   11.60
  -6   0  -8   69.77   11.49
  -6   0  -8   96.47    9.46
  -6   0  -9    2.46    5.23
  -6   0  -9    1.32    3.29
   6   0   9   -3.19    4.61
   6   0  10  144.43   16.01
   6   0  11   -4.20    5.75
   6   0  12  352.64   31.77
   6   0  13   10.88    8.36
   6   0  14   35.16   10.43
   6   0  15    5.36   10.89
   6   0  16   67.71   16.09
   6   0  17  -12.22   14.41
   6   0  18  299.22   36.94
  -6   1  19  145.20   28.97
  -6  -1  19  102.13   19.66
  -6   1  18   41.79   22.24
  -6  -1  18   39.68   14.26
  -6   1  17   29.95   18.58
  -6  -1  17   11.73   11.02
  -6   1  16   53.71   17.95
  -6  -1  16   55.06   11.80
  -6  -1  15    3.53    7.91
   6  -1 -15   10.32    8.45
   6  -1 -15    8.25    5.86
  -6   1  14    8.66   12.76
   6  -1 -14    6.43    9.66
  -6  -1  14    6.04    6.94
   6  -1 -14    0.48    5.83
  -6   1  13  144.24   23.01
   6  -1 -13  200.06   25.17
   6  -1 -13  158.35   16.71
  -6  -1  13  164.21   16.80
  -6   1  12  209.74   26.46
   6  -1 -12  238.26   21.50
  -6  -1  12  239.54   21.04
  -6   1  11   17.97    9.71
   6  -1 -11    3.93    9.40
   6  -1 -11    8.79    5.68
  -6  -1  11   13.60    5.65
  -6   1  10  123.37   17.46
   6  -1 -10  136.99   18.54
   6  -1 -10  118.85   14.07
  -6   1   9  233.54   25.16
   6  -1  -9  241.56   22.66
   6  -1  -9  235.68   25.65
  -6  -1   9  291.51   23.88
  -6   1   8  819.06   70.44
  -6  -1   8  918.00   68.24
   6  -1  -8  892.37   69.08
  -6   1   7  187.97   20.95
   6   1  -7  175.90   17.26
   6  -1  -7  198.03   18.97
  -6  -1   7  232.00   18.25
  -6   1   6   20.04    6.96
   6   1  -6   31.19    5.59
   6  -1  -6   24.68    6.75
  -6  -1   6   31.69    6.27
  -6   1   5   12.68    6.46
   6   1  -5   17.65    4.76
   6  -1  -5   14.94    5.46
  -6  -1   5   26.41    5.45
   6   1  -4  173.61   16.04
  -6   1   4  161.98   17.74
   6  -1  -4  164.55   16.52
  -6  -1   4  173.80   16.13
  -6   1   3  320.09   28.22
   6   1  -3  310.64   27.03
   6  -1  -3  320.04   27.35
  -6  -1   3  332.70   27.16
   6   1  -2   25.97    6.42
   6  -1  -2   18.25    5.17
  -6  -1   2   34.66    6.69
  -6   1   1    7.26    5.01
   6   1  -1   11.07    5.26
  -6  -1   1   12.13    5.45
   6  -1  -1    8.72    4.27
  -6   1   0  546.96   45.30
   6   1   0  569.78   45.53
   6  -1   0  566.85   44.96
  -6  -1   0  569.15   49.69
  -6   1  -1  381.60   32.39
   6   1   1  388.10   33.04
   6  -1   1  398.14   32.06
   6   1   2   45.41    8.68
  -6   1  -2   44.80    7.51
  -6  -1  -2   48.13    9.59
   6  -1   2   38.71    6.60
  -6   1  -3  261.48   23.95
   6   1   3  295.98   25.66
   6  -1   3  272.10   23.66
  -6  -1  -3  297.55   25.17
   6   1   4    7.21    5.38
  -6   1  -4    6.20    4.31
  -6  -1  -4    3.85    5.64
   6  -1   4    6.28    4.32
  -6   1  -5  131.03   14.03
   6   1   5  131.04   16.74
   6  -1   5  168.68   14.57
  -6  -1  -5  171.67   16.47
   6   1   6   94.46   13.82
   6  -1   6   85.70    9.98
  -6  -1  -6   95.83   12.50
  -6  -1  -6   79.45   14.20
   6   1   7   27.73    7.76
  -6  -1  -7   37.22    7.48
  -6  -1  -7   17.32    9.25
   6  -1   7   25.41    5.18
   6   1   8   36.50    9.71
  -6  -1  -8   46.39   10.79
  -6  -1  -8   47.26    8.48
   6  -1   8   38.50    6.46
   6   1   9  419.51   38.21
   6  -1   9  431.32   34.44
  -6  -1  -9  416.09   38.31
  -6  -1  -9  438.22   35.94
   6   1  10   62.39   12.78
   6  -1  10   58.87    8.05
  -6  -1 -10   49.39   11.70
   6   1  11    2.14    8.85
  -6  -1 -11   10.38    9.08
  -6  -1 -11    0.74    7.18
   6  -1  11   12.46    5.20
   6   1  12   33.87   11.98
  -6  -1 -12   22.97    9.59
  -6  -1 -12   34.97    7.34
   6  -1  12   24.14    6.08
   6   1  13   47.74   14.14
  -6  -1 -13   57.65   11.15
  -6  -1 -13   55.72    8.57
   6  -1  13   60.40    9.30
   6   1  14  222.18   31.06
   6  -1  14  230.04   23.02
  -6  -1 -14  257.13   21.01
   6   1  15   27.57   15.27
   6  -1  15   20.23    8.89
   6   1  16  278.47   36.62
   6  -1  16  257.16   26.50
   6   1  17  132.24   24.64
   6  -1  17   75.56   15.94
   6   1  18    0.06   20.65
   6  -1  18   -5.35   13.54
  -6   2  18   89.83   29.78
   6  -2 -18   27.10   11.85
  -6  -2  18   29.20   11.92
   6  -2 -18   57.49   18.31
  -6   2  17   17.83   24.98
   6  -2 -17   30.45   17.99
  -6  -2  17   62.24   11.24
   6  -2 -17   52.47   12.79
  -6   2  16  209.70   34.08
   6  -2 -16  197.69   25.09
   6  -2 -16  241.60   29.15
  -6  -2  16  198.09   21.67
  -6   2  15   43.43   20.25
   6  -2 -15   54.53   18.07
  -6  -2  15   59.12   10.64
   6  -2 -15   81.92   14.61
  -6   2  14   84.49   22.75
   6  -2 -14   84.19   15.24
  -6  -2  14   80.27   11.48
   6  -2 -14   54.97   18.17
  -6   2  13  -10.97   14.77
   6  -2 -13   30.66   15.15
  -6  -2  13    2.44    6.67
   6  -2 -13    9.25    9.47
  -6   2  12   91.79   18.92
   6  -2 -12  102.82   16.51
   6  -2 -12  114.79   20.22
  -6  -2  12  119.86   14.32
   6  -2 -11   20.56    9.73
  -6  -2  11   41.69    8.36
   6  -2 -11   56.73   15.65
  -6   2  10   33.56   12.72
   6  -2 -10   43.71   13.60
  -6  -2  10   23.08    7.32
   6  -2 -10   31.83    9.48
  -6   2   9  178.56   24.47
  -6  -2   9  165.39   17.60
   6  -2  -9  167.79   20.65
   6  -2  -9  179.65   24.25
  -6   2   8  115.58   17.15
  -6  -2   8   79.42   12.56
   6  -2  -8   75.42   13.19
   6  -2  -8  104.33   17.23
  -6   2   7  147.46   23.74
  -6  -2   7  206.53   19.67
   6  -2  -7  226.07   22.32
  -6   2   6  102.43   16.83
   6   2  -6   85.81   12.35
  -6  -2   6  124.52   14.10
   6  -2  -6  127.92   16.96
   6   2  -5    4.47    5.68
  -6   2   5    4.28    9.15
   6  -2  -5   10.91    6.84
  -6  -2   5    5.21    5.93
  -6   2   4   -3.01    7.67
   6   2  -4    9.10    6.23
  -6  -2   4   -5.72    5.29
   6  -2  -4    1.69    6.51
  -6   2   3  514.26   45.95
   6   2  -3  537.26   44.34
   6  -2  -3  531.71   45.37
  -6  -2   3  551.32   44.54
   6   2  -2   -3.84    5.57
  -6   2   2    9.05    7.55
  -6  -2   2    9.66    6.39
   6  -2  -2   -2.06    5.66
   6   2  -1  210.56   21.87
  -6   2   1  191.30   22.51
  -6  -2   1  242.18   22.36
   6  -2  -1  218.04   22.13
   6   2   0    4.63    6.33
  -6   2   0    6.18    7.84
   6  -2   0   11.49    6.70
  -6  -2   0   22.24    7.50
   6   2   1  154.51   18.84
  -6   2  -1  151.65   23.66
   6  -2   1  158.51   17.72
  -6  -2  -1  155.18   18.37
   6   2   2   43.52   10.44
  -6   2  -2   47.68    9.50
  -6  -2  -2   31.13    8.26
   6  -2   2   29.62    7.89
  -6   2  -3    6.48    6.73
   6   2   3    6.53    7.55
  -6  -2  -3    1.12    6.82
   6  -2   3    0.03    5.83
  -6   2  -4   70.44   10.98
   6   2   4   65.53   12.34
  -6  -2  -4   94.00   13.68
   6  -2   4   78.76   11.31
   6   2   5  379.37   36.05
  -6   2  -5  363.07   31.49
  -6  -2  -5  422.20   38.46
  -6  -2  -5  407.03   35.21
   6  -2   5  379.90   32.88
   6   2   6  317.89   33.04
  -6  -2  -6  350.23   35.82
   6  -2   6  335.17   29.20
  -6  -2  -6  349.32   31.93
   6   2   7  236.95   26.99
   6  -2   7  236.83   22.31
  -6  -2  -7  241.33   25.63
  -6  -2  -7  276.77   29.89
   6   2   8  155.60   21.44
   6  -2   8  138.19   15.19
  -6  -2  -8  130.77   21.41
  -6  -2  -8  158.91   19.63
   6   2   9   -4.37    8.96
  -6  -2  -9    6.14   11.72
  -6  -2  -9    2.47    8.83
   6  -2   9    8.99    5.54
   6   2  10  106.03   19.83
  -6  -2 -10  144.70   21.76
   6  -2  10  113.99   14.02
  -6  -2 -10  169.79   20.20
   6   2  11  276.30   33.08
   6  -2  11  269.10   23.82
  -6  -2 -11  277.58   33.19
  -6  -2 -11  274.21   29.17
   6   2  12   31.42   14.54
  -6  -2 -12   18.21   14.24
  -6  -2 -12   19.11   11.58
   6  -2  12    2.08    5.89
   6   2  13   19.11   15.44
  -6  -2 -13   -7.11   11.15
  -6  -2 -13   -3.17   14.23
   6  -2  13   27.43    6.56
   6   2  14   25.49   16.22
  -6  -2 -14   18.09   15.21
   6  -2  14    6.35    6.90
  -6  -2 -14    9.77   11.75
   6   2  15   94.14   23.53
  -6  -2 -15   82.47   19.28
   6  -2  15  102.25   13.67
  -6  -2 -15  102.60   16.45
   6   2  16   33.13   22.97
  -6  -2 -16   57.31   13.79
   6  -2  16   67.36   10.20
  -6  -2 -16   47.44   16.62
   6   2  17  -10.27   21.28
  -6  -2 -17   -0.16   13.76
   6  -2  17    2.81    8.92
  -6   3  17   17.31   32.73
   6  -3 -17   -9.10   26.96
  -6  -3  17  -23.74   12.68
   6  -3 -17   -2.00   17.60
  -6   3  16   75.02   31.03
   6  -3 -16   52.90   26.99
  -6  -3  16   12.00   12.37
   6  -3 -16   22.53   17.84
  -6   3  15    1.52   26.71
  -6  -3  15   -4.04   11.43
   6  -3 -15   64.23   23.96
   6  -3 -15   16.24   16.69
  -6   3  14  111.60   30.30
  -6  -3  14  143.08   21.32
   6  -3 -14  185.86   25.97
   6  -3 -14  173.58   29.84
  -6   3  13   31.45   20.78
   6  -3 -13   -8.25   19.24
   6  -3 -13   20.88   15.25
  -6  -3  13    1.74   10.67
  -6   3  12   38.75   21.04
   6  -3 -12   62.37   20.63
  -6  -3  12   33.61   11.90
   6  -3 -12   31.32   14.70
  -6   3  11  -14.51   17.75
   6  -3 -11   38.77   17.68
  -6  -3  11   29.00   10.34
   6  -3 -11   22.40   13.65
  -6   3  10  210.17   31.10
   6  -3 -10  189.39   26.73
  -6  -3  10  151.94   22.37
   6  -3 -10  196.34   28.71
  -6   3   9    2.49   13.55
  -6  -3   9   -3.29    9.52
   6  -3  -9   21.16   15.79
   6  -3  -9   -0.11   11.10
  -6   3   8   96.25   19.31
   6  -3  -8   87.01   19.69
  -6  -3   8   83.22   15.17
   6  -3  -8  100.92   19.50
  -6   3   7   -9.75   12.05
  -6  -3   7   14.56   10.08
   6  -3  -7   25.89   11.95
  -6   3   6    6.17   16.93
  -6  -3   6   36.81   10.46
   6  -3  -6   27.58   11.44
  -6   3   5  217.13   32.20
   6  -3  -5  330.64   31.29
  -6  -3   5  277.72   28.75
  -6   3   4  -16.09   10.21
   6  -3  -4   -0.60    9.48
  -6  -3   4   13.20    9.10
  -6   3   3    0.28   10.33
   6   3  -3    5.18    8.24
   6  -3  -3   -1.56    8.37
  -6  -3   3   -3.44    8.63
   6   3  -2   39.51   10.91
  -6   3   2   42.59   13.41
   6  -3  -2   25.53   10.60
  -6  -3   2   23.35   10.86
   6   3  -1   55.74   13.15
  -6   3   1   61.24   14.14
   6  -3  -1   40.88   11.96
  -6  -3   1   54.62   12.54
  -6   3   0    8.76   10.51
   6   3   0   46.80   11.74
  -6  -3   0   29.91   10.92
   6  -3   0    9.06    9.21
   6   3   1  105.39   18.21
  -6   3  -1  142.90   20.31
   6  -3   1  142.10   20.40
  -6  -3  -1  154.35   21.32
  -6   3  -2   19.77   10.19
   6   3   2   -3.41    9.24
   6  -3   2   45.54   12.17
  -6  -3  -2    9.47   10.40
  -6   3  -3  101.12   23.51
   6   3   3   79.87   16.33
  -6  -3  -3  103.51   20.46
  -6  -3  -3  110.76   17.25
   6  -3   3  108.50   16.92
   6   3   4  160.30   25.27
  -6  -3  -4  197.47   25.76
  -6  -3  -4  217.40   29.70
   6  -3   4  199.15   23.37
   6   3   5   -0.92   10.41
  -6  -3  -5    6.88   13.96
   6  -3   5    6.18    9.55
  -6  -3  -5   27.02   13.34
   6   3   6    6.26   11.02
  -6  -3  -6   10.64   14.40
   6  -3   6    3.36    9.14
   6   3   7   30.76   13.36
  -6  -3  -7   24.71   12.52
  -6  -3  -7   81.60   19.17
   6  -3   7   51.09   12.25
   6   3   8  141.76   23.33
  -6  -3  -8  195.34   27.15
   6  -3   8  153.17   20.63
  -6  -3  -8  161.77   27.45
   6   3   9  171.99   26.75
  -6  -3  -9  160.45   23.13
  -6  -3  -9  163.17   26.03
   6  -3   9  125.63   19.67
   6   3  10   36.89   15.50
  -6  -3 -10   54.51   21.33
  -6  -3 -10   20.57   14.85
   6  -3  10   28.91    9.74
   6   3  11  -14.80   15.44
   6  -3  11   15.59    9.21
  -6  -3 -11   21.05   15.60
  -6  -3 -11    9.51   18.08
   6   3  12   83.93   22.05
  -6  -3 -12   21.35   20.21
  -6  -3 -12   71.49   18.93
   6  -3  12   59.23   11.70
   6   3  13   54.74   23.11
   6  -3  13   73.99   12.51
  -6  -3 -13   63.16   21.29
  -6  -3 -13   72.74   23.10
   6   3  14  132.16   28.87
  -6  -3 -14   97.04   27.23
   6  -3  14  153.04   18.87
  -6  -3 -14  140.38   25.37
   6   3  15   23.61   23.22
   6  -3  15   22.62    9.98
  -6  -3 -15   50.60   21.75
  -6  -3 -15  -19.69   21.84
  -6   4  14    5.24   34.04
  -6  -4  14   75.01   19.48
   6  -4 -14   48.27   31.29
  -6   4  13   27.91   30.62
  -6  -4  13   87.67   19.79
   6  -4 -13   56.69   30.20
   6  -4 -13   83.69   24.56
  -6   4  12  410.27   51.99
   6  -4 -12  338.68   46.31
   6  -4 -12  278.62   43.79
  -6  -4  12  350.08   39.47
  -6   4  11   34.54   27.74
   6  -4 -11   46.68   26.05
  -6  -4  11   47.13   18.73
   6  -4 -11   40.87   20.72
  -6   4  10   59.66   27.55
   6  -4 -10   66.41   20.93
  -6  -4  10  120.87   30.68
   6  -4 -10   52.74   24.54
  -6   4   9   19.24   22.88
   6  -4  -9  -10.99   14.89
   6  -4  -9   11.38   20.66
  -6   4   8   43.75   22.40
   6  -4  -8   60.37   19.77
   6  -4  -8   41.96   21.35
  -6   4   7   28.14   19.05
   6  -4  -7  -11.79   14.11
  -6  -4   7   22.86   21.73
   6  -4  -7   24.29   18.72
  -6   4   6   94.81   25.21
   6  -4  -6   85.00   21.30
   6  -4  -6   76.33   20.71
  -6  -4   6   88.57   18.99
  -6   4   5   39.63   20.53
   6  -4  -5   62.98   20.09
   6  -4  -5   83.69   22.32
  -6  -4   5   73.78   18.19
  -6   4   4    5.65   17.02
   6  -4  -4   20.08   17.64
   6  -4  -4   28.53   14.38
  -6  -4   4   11.87   14.48
  -6   4   3   44.15   18.26
   6  -4  -3   55.44   17.13
  -6  -4   3   72.77   17.48
   6  -4  -2   -0.30   12.92
  -6  -4   2   27.46   15.15
  -6   4   1  329.91   41.09
  -6  -4   1  377.37   40.33
   6  -4  -1  363.37   40.52
   6   4   0  138.47   24.81
  -6   4   0  160.22   25.56
  -6  -4   0  189.26   27.10
  -6  -4   0  143.42   25.33
   6  -4   0  199.42   28.20
   6   4   1   13.09   14.56
  -6  -4  -1   14.64   15.76
   6  -4   1   12.30   14.46
  -6  -4  -1   26.35   15.13
   6   4   2   36.38   17.05
   6  -4   2   59.51   18.22
  -6  -4  -2   30.48   19.69
  -6  -4  -2   49.35   16.54
   6   4   3   -0.15   14.08
   6  -4   3   -3.65   13.62
  -6  -4  -3   28.49   16.20
  -6  -4  -3   14.42   17.94
   6   4   4  -13.55   14.65
  -6  -4  -4    4.20   15.94
   6  -4   4    0.68   13.85
  -6  -4  -4  -17.82   16.61
   6   4   5   -2.79   15.21
   6  -4   5    0.05   13.93
  -6  -4  -5   24.33   17.61
  -6  -4  -5  -14.75   17.44
   6   4   6   43.49   18.96
  -6  -4  -6   43.30   21.71
   6  -4   6   34.72   15.76
  -6  -4  -6   74.31   20.82
   6   4   7   25.31   17.51
  -6  -4  -7   10.75   18.97
   6  -4   7    4.13   13.79
  -6  -4  -7   -0.38   20.20
   6   4   8  170.15   29.50
  -6  -4  -8  178.25   34.31
  -6  -4  -8  188.06   29.89
   6  -4   8  185.62   26.13
   6   4   9  190.86   32.56
  -6  -4  -9  181.88   33.29
   6  -4   9  222.72   29.73
  -6  -4  -9  188.04   30.54
   6   4  10  131.07   29.01
   6  -4  10  105.40   19.39
  -6  -4 -10   60.40   27.44
  -6  -4 -10   72.59   24.47
  -6  -4 -11   85.34   29.19
  -6  -4 -11   15.23   23.11
   6  -4  11    9.66   14.96
   6   4  12   65.33   23.99
   6  -4  12    0.82   14.84
  -6  -4 -12   44.02   24.97
  -6  -4 -12    2.35   27.30
   6   4  13  231.37   41.23
   6  -4  13  239.39   30.13
  -6  -4 -13  224.04   36.87
  -6   5   9   11.01   33.47
   6  -5  -9   53.93   32.42
   6  -5  -9   56.65   27.55
  -6  -5   9  -13.50   22.95
  -6   5   8   30.18   30.71
   6  -5  -8   75.27   25.99
   6  -5  -8  -58.46   28.72
  -6  -5   8   22.73   22.58
  -6   5   7    8.16   32.33
   6  -5  -7  151.35   33.06
   6  -5  -7   65.09   25.90
  -6  -5   7  110.24   26.48
  -6   5   6  -61.27   26.44
  -6  -5   6   -4.96   21.17
  -6  -5   6   -9.13   22.40
   6  -5  -6   50.06   27.27
   6  -5  -6   -4.48   25.68
  -6   5   5   -4.06   25.53
  -6  -5   5   10.34   21.96
  -6  -5   5   10.53   21.94
   6  -5  -5   49.49   26.31
  -6   5   4   34.93   26.78
   6  -5  -4   20.78   21.32
  -6  -5   4    0.75   21.79
  -6  -5   4   -7.32   21.85
   6  -5  -4   20.22   23.49
  -6  -5   3   97.31   28.20
   6  -5  -3  127.36   32.68
   6  -5  -3  180.27   33.78
  -6  -5   3  180.85   33.62
   6  -5  -2  -37.32   24.48
  -6  -5   2   57.42   23.40
   6  -5  -2   23.65   21.00
  -6  -5   2    7.90   21.60
   6  -5  -1   83.40   27.36
  -6  -5   1   29.93   22.30
  -6  -5   1   79.84   26.76
   6  -5  -1   71.38   23.20
   6  -5   0  -14.94   25.51
  -6  -5   0   55.17   23.22
   6  -5   0   21.45   23.25
  -6  -5   0   28.09   23.30
  -6  -5  -1  143.44   28.38
  -6  -5  -1  179.01   35.19
   6  -5   1  135.32   29.56
  -6  -5  -2   21.47   22.96
   6  -5   2  -13.66   20.05
  -6  -5  -2   43.29   26.73
  -6  -5  -3  144.50   30.44
   6  -5   3  191.47   32.10
  -6  -5  -3  137.18   33.27
   6  -5   4   -5.67   21.70
  -6  -5  -4   33.70   24.70
   6  -5   5   44.15   23.17
  -6  -5  -5   65.45   27.39
   6  -5   6   72.00   24.92
  -6  -5  -6   84.43   28.80
  -6  -5  -6   32.95   28.44
  -6  -5  -7   86.14   32.92
  -6  -5  -7  175.23   37.62
   6  -5   7  186.21   31.18
   6  -5   8  -18.57   20.79
  -6  -5  -8   -1.90   31.30
   7   0 -20  151.99  352.85
  -7   0  19   35.39   20.50
  -7   0  18   50.68   21.28
  -7   0  17  -12.64   14.76
  -7   0  16  132.81   20.40
  -7   0  15    6.92   10.73
  -7   0  14   26.75   10.71
  -7   0  13    0.18    8.83
  -7   0  12  103.75   15.36
   7   0 -11   10.22    6.60
  -7   0  11   -6.96    6.43
   7   0 -11    2.28    3.94
   7   0 -10  513.72   43.37
   7   0 -10  549.99   41.94
  -7   0  10  523.24   43.69
  -7   0   9   -6.69    5.15
   7   0  -9    3.54    4.22
   7   0  -8    6.65    4.79
  -7   0   8    8.88    5.47
   7   0  -7    1.77    4.06
  -7   0   7   -3.82    4.99
  -7   0   6  746.00   59.35
   7   0  -6  758.81   58.97
  -7   0   5   -1.52    4.24
   7   0  -5   10.33    4.31
  -7   0   4   90.22   11.72
   7   0  -4  102.72   11.32
   7   0  -3    1.21    3.94
  -7   0   2  500.15   44.33
   7   0  -2  493.62   39.97
   7   0  -1   -1.02    3.78
  -7   0   1   -3.48    3.86
   7   0   0  195.40   17.98
  -7   0   0  193.78   17.89
  -7   0  -2   25.27    5.94
   7   0   2   25.44    6.05
  -7   0  -3   -5.17    3.67
   7   0   3   -3.59    3.70
  -7   0  -4   29.55    6.46
   7   0   4   29.57    6.58
  -7   0  -5    5.79    4.41
   7   0   5    6.67    4.74
   7   0   6  310.59   27.25
  -7   0  -6  321.97   26.46
  -7   0  -7    5.68    4.46
   7   0   7   -1.68    4.89
  -7   0  -8   73.72    9.21
   7   0   8   82.21   11.03
  -7   0  -8   65.40   10.35
   7   0   9   -3.32    5.13
  -7   0  -9   -1.28    5.71
  -7   0  -9    2.49    4.15
   7   0  10  150.91   16.85
   7   0  11   -3.90    6.34
   7   0  12  387.36   34.71
   7   0  13   10.11    8.93
   7   0  14   17.99   10.47
   7   0  15   12.17   11.47
   7   0  16   68.14   17.21
   7   0  17    3.75   15.40
   7   0  18   13.74   19.60
  -7   1  19  148.97   28.85
  -7  -1  19   54.52   18.60
  -7   1  18   42.10   23.07
  -7  -1  18   21.23   14.32
  -7   1  17   81.96   22.40
  -7  -1  17   77.66   15.16
  -7   1  16   41.47   18.54
   7  -1 -16   50.55   10.60
  -7  -1  16   66.38   12.56
  -7   1  15   41.33   16.91
  -7  -1  15   14.10    9.20
   7  -1 -15   16.72   11.32
   7  -1 -15   32.63    7.27
  -7   1  13  -12.52   11.52
   7  -1 -13    0.40    6.52
   7  -1 -13    5.30   11.45
  -7  -1  13    9.64    6.59
  -7   1  12  390.77   40.69
  -7  -1  12  441.23   36.58
   7  -1 -12  477.00   37.17
   7  -1 -12  442.82   40.50
  -7   1  11  235.27   26.57
  -7  -1  11  237.93   21.90
   7  -1 -11  257.88   22.68
   7  -1 -11  226.37   26.88
  -7   1  10   -4.16    8.42
  -7  -1  10   -9.72    4.90
   7  -1 -10   -0.35    5.18
   7  -1 -10   15.39    9.73
  -7   1   9  241.21   25.68
   7  -1  -9  245.66   22.98
  -7  -1   9  257.06   22.22
  -7   1   8  633.15   51.42
   7   1  -8  566.99   47.46
  -7  -1   8  620.63   48.63
   7  -1  -8  637.02   49.56
  -7   1   7  231.59   24.55
   7   1  -7  223.43   21.02
   7  -1  -7  272.93   22.95
  -7  -1   7  259.17   22.04
  -7   1   6   40.93    9.68
   7   1  -6   75.39    9.73
   7  -1  -6   71.86   10.50
  -7  -1   6   64.77    9.88
   7   1  -5  887.02   70.75
  -7   1   5  928.29   72.57
  -7  -1   5  918.86   70.88
   7  -1  -5  907.91   71.45
   7   1  -4   41.34    7.46
  -7   1   4   41.78    8.78
   7  -1  -4   44.57    8.30
  -7  -1   4   33.74    6.97
  -7   1   3  595.29   48.60
   7   1  -3  604.94   47.78
   7  -1  -3  593.00   47.73
  -7  -1   3  580.68   47.45
  -7   1   2   50.88    9.30
   7   1  -2   32.51    7.64
   7  -1  -2   40.27    7.09
  -7  -1   2   44.73    7.95
  -7   1   1  167.35   16.29
   7   1  -1  117.50   15.33
   7  -1  -1  141.88   14.98
  -7  -1   1  169.41   15.80
   7   1   0   10.66    5.32
   7  -1   0    7.19    4.61
  -7  -1   0    1.00    4.48
   7   1   1   47.09    8.47
  -7   1  -1   44.50    8.39
  -7  -1  -1   40.45    7.67
   7  -1   1   57.93    8.63
   7   1   2   14.72    6.36
  -7   1  -2    1.94    4.92
   7  -1   2   -3.31    3.74
  -7  -1  -2    7.19    5.40
  -7   1  -3  190.43   19.20
   7   1   3  220.92   20.92
   7  -1   3  191.71   18.82
  -7  -1  -3  231.13   20.37
  -7   1  -4   76.65   11.42
   7   1   4   90.73   13.73
  -7  -1  -4   96.37   12.75
   7  -1   4  103.55   11.34
  -7   1  -5  588.44   49.75
   7   1   5  623.63   52.11
   7  -1   5  656.56   50.19
  -7  -1  -5  666.92   51.23
   7   1   6   52.03   10.07
  -7   1  -6   24.75    6.04
   7  -1   6   38.07    6.59
  -7  -1  -6   31.97    7.65
   7   1   7  149.85   19.21
   7  -1   7  175.93   16.31
  -7  -1  -7  194.49   22.32
  -7  -1  -7  168.10   17.76
   7   1   8   61.22   11.38
  -7  -1  -8   59.80    9.80
   7  -1   8   51.75    8.23
  -7  -1  -8   69.03   13.51
   7   1   9  164.94   21.14
  -7  -1  -9  161.01   22.25
   7  -1   9  178.73   16.82
  -7  -1  -9  183.96   18.30
   7   1  10   43.05   12.31
  -7  -1 -10   52.34   12.66
   7  -1  10   54.36    8.51
  -7  -1 -10   51.78    9.27
   7   1  11  -18.34    8.37
  -7  -1 -11    6.53    7.21
   7  -1  11    7.68    5.80
  -7  -1 -11   11.90   10.41
   7   1  12  106.08   17.82
   7  -1  12  113.07   14.16
  -7  -1 -12  127.93   18.80
  -7  -1 -12  117.79   16.16
   7   1  13   14.83   12.64
   7  -1  13   30.37    8.03
  -7  -1 -13   22.72   10.30
  -7  -1 -13   35.69    7.54
   7   1  14  224.22   33.02
  -7  -1 -14  297.88   25.50
  -7  -1 -14  270.18   23.20
   7  -1  14  250.89   25.40
   7   1  15    7.52   15.39
   7  -1  15   -5.75    8.31
   7   1  16  112.88   22.65
   7  -1  16   50.04   12.86
   7   1  17   52.78   21.71
   7  -1  17   55.74   14.47
   7   1  18   32.58   23.36
   7  -1  18   75.97   17.29
  -7   2  18    0.23   27.43
   7  -2 -18   -9.27   17.67
   7  -2 -18   -9.29   11.81
  -7  -2  18   -7.49   11.99
  -7   2  17   82.45   29.02
   7  -2 -17   86.16   24.08
  -7  -2  17  138.58   19.21
   7  -2 -17  136.19   18.01
  -7   2  16   79.55   25.77
   7  -2 -16   66.61   14.65
  -7  -2  16   54.77   11.97
   7  -2 -16   63.71   20.70
  -7   2  15   52.62   21.85
  -7  -2  15   69.30   12.55
   7  -2 -15  102.92   20.52
   7  -2 -15   89.11   15.54
  -7   2  14    6.80   17.70
   7  -2 -14  -18.01    9.96
   7  -2 -14    8.78   16.74
  -7  -2  14    5.24    8.07
  -7   2  13  238.29   34.60
  -7  -2  13  275.15   24.75
   7  -2 -13  274.07   34.26
   7  -2 -13  228.31   27.49
  -7   2  12  466.42   49.50
   7  -2 -12  518.15   49.17
   7  -2 -12  541.46   45.05
  -7  -2  12  491.74   41.90
  -7   2  11   75.06   18.27
   7  -2 -11   95.44   15.26
   7  -2 -11  123.86   19.52
  -7  -2  11   78.96   12.38
  -7   2  10   23.05   21.30
   7  -2 -10    7.95    8.10
  -7  -2  10   -3.79    6.54
   7  -2 -10    7.56   12.22
  -7   2   9   69.06   16.05
  -7  -2   9   69.17   10.61
   7  -2  -9   57.84   15.50
   7  -2  -9   52.63   11.60
  -7   2   8  -10.08   10.69
  -7  -2   8   10.52    6.71
   7  -2  -8   11.59    8.28
  -7   2   7  233.86   29.16
   7   2  -7  257.91   23.67
  -7  -2   7  306.86   25.40
   7  -2  -7  275.34   27.01
  -7   2   6   10.00    8.70
   7   2  -6    0.00    5.77
   7  -2  -6    0.89    6.60
  -7  -2   6   -2.69    5.86
   7   2  -5   55.59    9.56
  -7   2   5   63.86   12.34
   7  -2  -5   66.05   12.13
  -7  -2   5   47.46    9.74
   7   2  -4   11.78    6.63
  -7   2   4   27.18    9.24
   7  -2  -4   27.96    8.30
  -7  -2   4   34.63    8.39
  -7   2   3   33.18   10.00
   7   2  -3   14.64    6.98
   7  -2  -3   20.24    7.35
  -7  -2   3   29.28    7.77
  -7   2   2   34.62   10.29
   7   2  -2   23.62    7.31
  -7  -2   2   26.91    8.42
   7  -2  -2   21.71    7.98
   7   2  -1  366.69   33.14
  -7   2   1  357.75   33.65
  -7  -2   1  381.46   33.04
   7  -2  -1  362.69   32.93
  -7   2   0  824.49   67.76
   7   2   0  808.70   67.72
  -7  -2   0  845.64   67.44
   7  -2   0  866.10   67.39
  -7   2  -1  838.83   72.12
   7   2   1  919.18   73.15
  -7  -2  -1  927.83   72.44
   7  -2   1  928.41   72.10
   7   2   2   46.60   10.42
   7  -2   2   29.95    7.99
  -7  -2  -2   37.22    8.74
  -7   2  -3  250.42   23.77
   7   2   3  236.41   25.71
  -7  -2  -3  226.24   24.37
   7  -2   3  249.32   23.19
   7   2   4   92.87   15.36
  -7   2  -4   72.18   11.72
  -7  -2  -4   89.22   13.32
   7  -2   4   79.27   12.42
   7   2   5  517.13   46.37
  -7   2  -5  510.39   42.30
   7  -2   5  521.17   42.87
  -7  -2  -5  530.98   44.79
   7   2   6   10.14    8.98
  -7  -2  -6    7.65    7.73
  -7  -2  -6   -0.05   10.81
   7  -2   6    4.86    5.80
   7   2   7   54.83   12.47
  -7  -2  -7   60.64   16.06
   7  -2   7   55.16    9.37
  -7  -2  -7   60.25   11.46
   7   2   8  323.45   33.19
  -7  -2  -8  314.28   30.86
  -7  -2  -8  306.18   35.77
   7  -2   8  306.91   27.43
   7   2   9    7.67   10.82
  -7  -2  -9   30.92   14.25
  -7  -2  -9   12.12    9.53
   7  -2   9   -2.79    5.79
   7   2  10  241.84   33.63
  -7  -2 -10  330.75   31.43
   7  -2  10  333.73   27.32
  -7  -2 -10  308.45   36.98
   7   2  11   23.15   13.15
  -7  -2 -11   -6.02   10.73
   7  -2  11    7.51    6.26
  -7  -2 -11    7.65   14.27
   7   2  12   68.47   18.15
   7  -2  12   54.68    9.09
  -7  -2 -12   40.97   13.11
  -7  -2 -12   36.08   17.08
   7   2  13   -2.25   14.43
  -7  -2 -13   -0.84   14.87
   7  -2  13    7.60    6.95
  -7  -2 -13    2.97   11.37
   7   2  14  166.28   28.25
   7  -2  14  127.00   16.99
  -7  -2 -14  165.37   20.72
  -7  -2 -14  152.76   24.30
   7   2  15   57.75   20.70
  -7  -2 -15   82.92   15.86
   7  -2  15   81.50   11.75
  -7  -2 -15   67.16   18.32
   7   2  16   26.72   21.54
  -7  -2 -16    4.47   13.05
   7  -2  16    0.72    8.64
  -7  -2 -16   14.81   16.79
   7   2  17  -24.80   22.17
  -7  -2 -17   21.97   15.49
   7  -2  17    3.81    9.81
  -7  -2 -17   35.51   18.12
  -7   3  16   41.15   30.09
   7  -3 -16   92.56   29.02
   7  -3 -16   91.47   21.57
  -7  -3  16   78.60   16.23
  -7   3  15  -23.21   24.63
   7  -3 -15   20.63   16.82
  -7  -3  15   33.90   13.40
   7  -3 -15   38.40   24.69
  -7   3  14  292.04   41.43
   7  -3 -14  291.45   35.23
   7  -3 -14  257.59   37.18
  -7  -3  14  259.00   29.33
  -7   3  13   -5.87   21.70
   7  -3 -13   16.47   19.65
  -7  -3  13    1.32   10.99
   7  -3 -13   -6.12   13.84
  -7   3  12   25.47   22.11
  -7  -3  12   31.27   11.77
   7  -3 -12   30.92   19.50
   7  -3 -12   50.82   16.82
  -7   3  11   17.45   18.81
   7  -3 -11    7.47   17.30
   7  -3 -11   13.67   13.03
  -7  -3  11   -5.44   10.34
  -7   3  10  189.51   28.98
   7  -3 -10  166.93   27.13
  -7  -3  10  157.56   22.18
   7  -3 -10  164.09   24.32
  -7   3   9   48.08   17.80
  -7  -3   9    4.79   10.03
   7  -3  -9   26.47   12.54
   7  -3  -9  -17.62   15.03
  -7   3   8    7.80   15.41
   7  -3  -8   11.86   10.69
   7  -3  -8  -20.31   14.45
  -7  -3   8   10.42    9.96
  -7   3   7   70.59   16.71
   7  -3  -7   62.23   15.33
  -7  -3   7   62.24   13.15
  -7   3   6   43.31   16.26
  -7  -3   6   12.78   10.34
   7  -3  -6   25.52   11.30
  -7   3   5   43.96   14.67
   7   3  -5   34.42   10.16
   7  -3  -5   23.21   11.96
  -7  -3   5   32.30   10.55
   7   3  -4    0.03    9.06
  -7   3   4  -18.63   11.16
   7  -3  -4   -2.49   10.01
  -7  -3   4   11.15    9.25
   7   3  -3   11.71    8.99
  -7   3   3   10.16   11.55
   7  -3  -3    2.54    9.41
  -7  -3   3   18.51   10.79
  -7   3   2  141.15   21.07
   7   3  -2  178.97   22.20
   7  -3  -2  163.90   23.24
  -7  -3   2  150.47   21.94
   7   3  -1  230.16   26.77
  -7   3   1  214.72   27.56
   7  -3  -1  221.07   26.65
  -7  -3   1  253.47   27.31
   7   3   0   74.21   15.47
  -7   3   0   97.96   16.93
  -7  -3   0   66.56   14.53
   7  -3   0  102.84   16.23
   7   3   1  211.08   25.38
  -7   3  -1  178.85   24.66
  -7  -3  -1  172.46   24.69
   7  -3   1  224.68   24.59
  -7   3  -2   76.77   15.44
   7   3   2   58.30   15.26
   7  -3   2   69.29   14.25
  -7  -3  -2   66.27   15.01
   7   3   3  212.35   28.23
  -7   3  -3  268.74   26.86
  -7  -3  -3  217.95   29.10
   7  -3   3  232.20   26.46
  -7   3  -4   12.38    9.22
   7   3   4   10.54   11.35
  -7  -3  -4   -4.75   12.01
   7  -3   4   14.99    9.59
   7   3   5   -2.87   10.03
  -7  -3  -5    5.52   12.39
   7  -3   5   -5.72    8.59
  -7  -3  -5   29.24   15.59
   7   3   6    4.35   10.96
  -7  -3  -6    0.42   12.08
  -7  -3  -6    5.95   15.84
   7  -3   6    9.47    9.24
   7   3   7   65.89   16.68
   7  -3   7   74.98   13.78
  -7  -3  -7  102.08   17.63
  -7  -3  -7   74.46   20.95
   7   3   8  137.55   24.45
  -7  -3  -8  114.91   21.17
   7  -3   8  157.72   20.08
  -7  -3  -8  156.22   26.60
   7   3   9   10.28   13.31
  -7  -3  -9  -11.07   17.20
   7  -3   9    8.75    8.83
  -7  -3  -9  -12.41   14.02
   7   3  10   21.00   15.51
   7  -3  10    0.94    8.91
  -7  -3 -10   32.88   20.07
  -7  -3 -10   -0.76   14.77
   7   3  11   31.28   17.88
  -7  -3 -11   27.75   21.39
   7  -3  11   35.12   10.19
  -7  -3 -11   -5.39   15.18
   7   3  12  113.99   23.05
  -7  -3 -12   62.16   25.01
  -7  -3 -12  128.25   23.33
   7  -3  12  123.87   17.57
   7   3  13    6.01   19.27
  -7  -3 -13   -9.15   17.60
   7  -3  13   -8.43    9.31
  -7  -3 -13  -40.00   21.46
   7   3  14   37.05   23.45
  -7  -3 -14   35.30   21.12
  -7  -3 -14   28.83   23.53
   7  -3  14   54.49   11.37
   7  -3  15   48.25   12.08
  -7  -3 -15   87.58   26.16
  -7  -3 -15   56.68   23.12
  -7   4  14  156.38   39.46
   7  -4 -14  117.96   33.96
   7  -4 -14  103.54   34.89
  -7  -4  14   94.19   24.75
  -7   4  13   35.66   31.87
   7  -4 -13   61.85   31.02
  -7  -4  13   26.54   20.65
  -7   4  12  154.01   35.69
   7  -4 -12  129.71   33.83
   7  -4 -12  165.49   29.10
  -7  -4  12  127.58   25.57
  -7   4  11   61.89   27.46
   7  -4 -11   97.52   27.20
  -7  -4  11   97.68   21.02
   7  -4 -11  118.65   25.95
  -7   4  10   -1.64   23.26
   7  -4 -10   19.81   19.46
   7  -4 -10   15.98   23.97
  -7  -4  10   17.59   16.86
  -7   4   9  -14.90   21.41
  -7  -4   9   -2.76   15.79
   7  -4  -9   26.39   16.76
   7  -4  -9   -4.38   21.65
  -7   4   8  121.24   26.87
   7  -4  -8   94.02   26.99
   7  -4  -8  183.79   28.12
  -7  -4   8  100.80   20.61
  -7   4   7   68.38   22.63
  -7  -4   7   60.96   17.94
   7  -4  -7   43.00   21.09
   7  -4  -7   36.22   17.12
  -7   4   6   43.12   19.09
   7  -4  -6   14.28   19.02
  -7  -4   6    9.92   14.49
   7  -4  -6   -9.63   14.85
  -7   4   5   68.88   21.97
   7  -4  -5  131.35   24.32
  -7  -4   5   85.00   19.57
   7  -4  -5  107.20   24.23
  -7   4   4   33.72   19.16
   7  -4  -4  101.13   21.97
  -7  -4   4   74.22   18.67
  -7   4   3   28.49   17.54
   7  -4  -3   35.22   16.70
  -7  -4   3   22.84   15.25
  -7   4   2  181.21   31.70
  -7  -4   2  163.43   25.49
   7  -4  -2  158.77   25.38
   7   4  -1  483.02   50.55
  -7   4   1  557.02   52.95
   7  -4  -1  547.97   52.11
  -7  -4   1  507.60   51.28
   7   4   0   95.05   21.14
  -7   4   0   75.93   19.48
  -7  -4   0   79.42   20.46
   7  -4   0   96.22   21.53
  -7   4  -1   10.30   14.95
   7   4   1  -12.73   14.22
   7  -4   1    0.13   14.18
  -7  -4  -1   22.93   16.25
  -7  -4  -1    4.78   15.40
   7   4   2    1.70   15.66
  -7  -4  -2   13.28   16.49
  -7  -4  -2    8.17   17.98
   7  -4   2   30.89   15.38
   7   4   3  -11.27   15.19
  -7  -4  -3   30.72   17.01
  -7  -4  -3   29.70   19.18
   7  -4   3   24.43   14.56
   7   4   4   22.10   15.79
   7  -4   4    2.11   13.81
  -7  -4  -4    2.58   19.66
  -7  -4  -4  -26.33   16.02
   7   4   5   44.10   18.80
  -7  -4  -5   30.88   17.96
  -7  -4  -5   37.76   22.54
   7  -4   5   40.92   16.06
   7   4   6   15.49   17.03
   7  -4   6   29.49   15.61
  -7  -4  -6    1.55   17.63
  -7  -4  -6    2.88   20.77
   7   4   7    7.75   16.31
   7  -4   7    3.64   14.63
  -7  -4  -7   25.02   22.35
  -7  -4  -7    1.14   18.71
   7   4   8   21.48   19.02
  -7  -4  -8   11.88   22.74
  -7  -4  -8   43.00   20.27
   7  -4   8   59.52   16.50
   7   4   9   17.55   19.55
  -7  -4  -9    7.71   23.31
  -7  -4  -9  -19.53   19.98
   7  -4   9   15.89   14.98
   7   4  10   83.37   43.11
  -7  -4 -10  140.87   33.16
   7  -4  10  150.70   22.33
  -7  -4 -10  134.61   27.82
   7   4  11   54.83   26.94
   7  -4  11   43.61   15.61
  -7  -4 -11    9.15   23.70
  -7  -4 -11   17.09   27.05
   7   4  12   -8.42   21.83
   7  -4  12   25.72   16.04
  -7  -4 -12   16.05   25.44
  -7   5   9   72.80   37.37
  -7  -5   9   80.17   27.46
   7  -5  -9  140.23   30.85
   7  -5  -9   63.22   36.46
  -7   5   8   -5.87   33.51
   7  -5  -8   48.62   24.89
  -7  -5   8   73.24   25.75
   7  -5  -8   62.02   31.67
  -7   5   7   71.41   33.22
   7  -5  -7   96.47   30.80
  -7  -5   7  132.31   27.21
   7  -5  -7   48.71   29.95
  -7   5   6   23.49   27.62
   7  -5  -6   61.09   25.27
  -7  -5   6   69.09   24.58
   7  -5  -6  -25.07   26.70
  -7   5   5   13.70   26.24
   7  -5  -5   36.73   27.69
  -7  -5   5  -16.21   22.06
   7  -5  -5   25.53   31.48
  -7   5   4   57.36   28.00
   7  -5  -4   39.51   27.59
  -7  -5   4   65.26   25.41
   7  -5  -4  101.90   32.60
  -7  -5   4   29.67   24.17
  -7   5   3  183.69   36.86
   7  -5  -3  245.76   36.53
  -7  -5   3  208.00   34.14
   7  -5  -3  166.95   34.80
  -7  -5   3  189.16   34.03
   7  -5  -2   14.96   26.67
   7  -5  -2   13.16   20.60
  -7  -5   2    2.96   22.12
  -7  -5   2   14.46   23.88
  -7  -5   1   65.01   25.11
   7  -5  -1   13.66   22.64
   7  -5  -1   27.71   26.90
  -7  -5   1   38.65   24.53
  -7  -5   0   45.46   25.01
  -7  -5   0   68.45   25.35
   7  -5   0   56.70   22.89
  -7  -5  -1   71.17   27.58
  -7  -5  -1   98.43   29.91
   7  -5   1  128.26   28.46
   7  -5   2  -18.43   20.57
  -7  -5  -2  -13.02   23.79
  -7  -5  -2  -58.36   23.33
  -7  -5  -3   46.07   25.84
   7  -5   3   49.57   24.78
   7  -5   4    9.60   22.86
  -7  -5  -4   73.61   27.71
  -7  -5  -4   10.34   27.00
   7  -5   5  144.11   29.64
  -7  -5  -5  139.46   35.68
  -7  -5  -5  252.45   36.99
   7  -5   6    3.11   21.39
  -7  -5  -6  -47.53   27.47
  -7  -5  -6   25.20   27.78
   7   5   7  -33.36   25.51
  -7  -5  -7    1.09   28.99
   7  -5   7    6.73   21.68
  -7  -5  -7   22.33   30.74
  -8   0  19   -0.64   20.39
  -8   0  18   -2.85   16.97
  -8   0  17    7.71   19.67
  -8   0  16  433.33   42.14
  -8   0  15   -3.77   11.50
  -8   0  14   47.36   12.24
  -8   0  13    3.85    9.31
  -8   0  12   28.93    9.10
   8   0 -12    8.44    7.57
   8   0 -12   12.51    5.22
   8   0 -11    1.85    8.01
  -8   0  11   -2.23    6.98
   8   0 -11    3.83    4.96
  -8   0  10   14.63    6.77
   8   0 -10   13.87    5.54
   8   0  -9   -0.10    4.71
  -8   0   9    3.81    6.04
  -8   0   8   12.36    5.90
   8   0  -8    2.39    4.69
   8   0  -7   -5.48    4.29
  -8   0   7   -5.70    4.94
   8   0  -6  915.92   71.87
  -8   0   6  923.14   72.25
  -8   0   5    0.42    4.85
   8   0  -5   -4.70    4.17
   8   0  -4   65.18    9.98
  -8   0   4   59.48    9.49
  -8   0   3    3.42    4.84
   8   0  -3   -3.26    4.11
  -8   0   2 1163.41   90.11
   8   0  -2 1166.62   90.13
  -8   0   1   -1.83    4.45
   8   0  -1    0.76    4.34
  -8   0   0    6.59    4.91
   8   0   0    6.02    4.67
   8   0   1   -2.76    3.86
  -8   0  -1    3.69    4.74
   8   0   2  143.59   15.17
  -8   0  -2  140.47   15.10
   8   0   3    1.88    4.59
   8   0   4  204.25   19.28
  -8   0  -4  187.55   23.79
   8   0   5    4.77    5.00
  -8   0  -5    2.34    4.40
  -8   0  -6  540.61   42.67
   8   0   6  521.34   43.43
   8   0   7   -0.88    5.19
  -8   0  -7    0.63    4.89
  -8   0  -8   66.83    8.97
  -8   0  -8   64.65   11.11
   8   0   8   58.89   10.14
  -8   0  -9   -5.47    4.47
  -8   0  -9   -2.68    7.33
   8   0   9   -4.04    5.80
   8   0  10  318.59   28.86
  -8   0 -10  312.78   25.85
  -8   0 -10  313.81   27.57
   8   0  11    9.36    8.22
   8   0  12  139.32   18.57
   8   0  13   17.95    9.42
   8   0  14   81.19   15.65
   8   0  15   -7.57   11.59
   8   0  16  195.97   29.29
   8   0  17   21.67   16.53
   8   0  18   16.60   19.89
  -8   1  19   87.14   28.21
  -8   1  18   93.64   25.85
  -8  -1  18  121.38   19.43
  -8   1  17   73.41   23.33
  -8  -1  17  104.66   16.76
  -8   1  16   11.14   17.45
   8  -1 -16   11.12    7.15
   8  -1 -16    5.31   11.18
  -8  -1  16   21.10   11.00
  -8   1  15  115.68   22.27
   8  -1 -15  160.22   16.48
  -8  -1  15  120.74   16.91
   8  -1 -15  158.46   23.03
  -8   1  14   16.54   14.26
   8  -1 -14  -18.22   12.04
  -8  -1  14   24.90    8.62
   8  -1 -14   21.04    7.73
  -8   1  13   80.50   18.05
   8  -1 -13  118.26   17.62
   8  -1 -13   93.33   12.74
  -8  -1  13   95.43   14.63
  -8   1  12   21.77   11.82
   8  -1 -12   35.02    8.77
  -8  -1  12   47.73    8.91
   8  -1 -12   52.97   13.61
  -8   1  11   57.00   12.33
   8  -1 -11   60.97   14.02
   8  -1 -11   55.70    9.99
  -8  -1  11   61.23    9.63
  -8   1  10    2.30    8.63
  -8  -1  10    1.39    5.99
   8  -1 -10    9.16    5.99
   8   1  -9  175.57   17.09
  -8   1   9  220.00   22.72
  -8  -1   9  189.35   18.70
   8  -1  -9  197.59   19.34
  -8   1   8   87.41   13.90
   8   1  -8   92.91   11.43
   8  -1  -8  107.54   13.12
  -8  -1   8  107.06   12.53
   8   1  -7  354.33   31.23
  -8   1   7  360.21   34.01
   8  -1  -7  405.82   32.59
  -8  -1   7  381.71   31.81
  -8   1   6   38.72   10.31
   8   1  -6   55.64    8.47
  -8  -1   6   45.21    7.84
   8  -1  -6   50.38    8.86
  -8   1   5  243.13   24.59
   8   1  -5  233.04   22.66
  -8  -1   5  259.34   22.72
   8  -1  -5  257.64   23.24
  -8   1   4  127.88   16.58
   8   1  -4  135.75   15.01
   8  -1  -4  143.67   15.39
  -8  -1   4  134.77   15.08
   8   1  -3  766.63   60.80
  -8   1   3  770.42   61.65
   8  -1  -3  756.30   60.64
  -8  -1   3  756.97   60.37
   8   1  -2    6.05    5.47
  -8   1   2   -1.85    5.63
   8  -1  -2    0.78    4.87
  -8  -1   2    4.15    4.84
   8   1  -1  238.82   23.27
  -8   1   1  240.45   23.53
  -8  -1   1  248.09   22.87
   8  -1  -1  262.80   22.69
   8   1   0  488.88   41.39
  -8   1   0  500.52   41.38
   8  -1   0  486.92   40.57
  -8  -1   0  501.92   40.79
  -8   1  -1  212.12   22.41
   8   1   1  233.78   23.18
   8  -1   1  246.96   21.89
  -8  -1  -1  261.92   22.65
   8   1   2  131.82   16.36
  -8  -1  -2  139.78   15.25
   8  -1   2  129.13   14.31
   8   1   3  101.03   14.56
  -8   1  -3  103.40   13.10
   8  -1   3  107.60   12.48
  -8  -1  -3   98.84   13.72
  -8   1  -4  317.84   29.63
   8   1   4  329.21   31.40
   8  -1   4  375.50   29.87
  -8  -1  -4  374.49   30.75
  -8   1  -5  921.98   73.75
   8   1   5  913.98   75.67
  -8  -1  -5  995.88   74.85
   8  -1   5  962.35   74.02
  -8   1  -6   23.78    6.33
   8   1   6   18.65    8.70
   8  -1   6   24.13    6.42
  -8  -1  -6   18.67    6.68
   8   1   7   -3.54    6.87
  -8   1  -7   -4.86    4.79
  -8  -1  -7    7.33    6.13
   8  -1   7    2.93    4.73
   8   1   8   12.45    8.39
  -8  -1  -8    9.79    9.74
  -8  -1  -8   -8.88    6.05
   8  -1   8    5.77    5.09
   8   1   9   54.70   12.42
   8  -1   9   41.48    8.66
  -8  -1  -9   46.84    9.47
  -8  -1  -9   53.68   13.20
   8   1  10   -1.20    9.03
  -8  -1 -10    9.24   11.08
  -8  -1 -10   -1.64    6.79
   8  -1  10   -8.04    5.58
   8   1  11  154.21   21.98
   8  -1  11  154.31   16.55
  -8  -1 -11  142.79   20.40
  -8  -1 -11  149.67   17.16
   8   1  12   69.63   15.05
  -8  -1 -12   52.25   11.55
   8  -1  12   45.64    8.94
  -8  -1 -12   40.49   13.15
   8   1  13   19.54   13.51
  -8  -1 -13   14.41   10.94
  -8  -1 -13   17.77    7.84
   8  -1  13   21.81    8.17
   8   1  14   36.39   17.17
  -8  -1 -14   47.69    8.99
   8  -1  14   67.60   11.51
  -8  -1 -14   49.60   11.52
   8   1  15    5.33   15.96
   8  -1  15   12.90    9.33
   8   1  16   16.21   16.73
   8  -1  16   17.26   11.10
   8   1  17   23.80   21.16
   8  -1  17  -14.20   13.55
  -8   2  18   32.90   30.53
  -8  -2  18  -10.25   13.21
   8  -2 -18   -3.81   12.60
   8  -2 -18    8.60   20.29
  -8   2  17   83.38   28.79
   8  -2 -17   26.26   21.64
   8  -2 -17   32.19   13.82
  -8  -2  17   68.80   13.98
  -8   2  16   20.81   23.39
   8  -2 -16    0.96   19.24
  -8  -2  16    7.73   11.06
   8  -2 -16    6.91   11.63
  -8   2  15   -9.44   19.91
   8  -2 -15   29.64   12.19
  -8  -2  15    0.76   10.18
   8  -2 -15  -22.33   17.54
  -8   2  14   -6.72   17.39
   8  -2 -14   11.95   10.67
   8  -2 -14    1.20   16.74
  -8  -2  14    7.03    9.44
  -8   2  13  413.04   47.24
   8  -2 -13  456.62   46.82
  -8  -2  13  449.72   38.67
   8  -2 -13  456.60   41.03
  -8   2  12  202.56   30.81
   8  -2 -12  169.14   25.84
  -8  -2  12  165.52   20.19
   8  -2 -12  193.91   23.01
  -8   2  11   97.46   22.10
   8  -2 -11  119.38   17.88
   8  -2 -11  149.76   22.73
  -8  -2  11  120.96   16.57
  -8   2  10    2.73   12.55
   8  -2 -10   -8.87   12.53
  -8  -2  10    6.97    7.25
   8  -2 -10    1.61    8.11
  -8   2   9   82.98   19.95
   8  -2  -9  110.26   16.03
  -8  -2   9   73.42   12.04
   8   2  -8   22.35    6.84
  -8   2   8    8.98   10.30
  -8  -2   8    5.68    6.82
   8  -2  -8   28.96    9.48
  -8   2   7   62.14   14.59
   8   2  -7   36.88    8.64
   8  -2  -7   42.45   10.26
  -8  -2   7   38.20    9.14
   8   2  -6   15.47    7.26
  -8   2   6    3.72    8.61
   8  -2  -6    4.10    7.49
  -8  -2   6  -16.21    6.18
  -8   2   5   43.43   11.61
   8   2  -5   61.12   10.39
   8  -2  -5   70.90   12.30
  -8  -2   5   57.22   10.22
   8   2  -4   39.64    9.48
  -8   2   4   49.34   11.25
  -8  -2   4   51.60    9.19
   8  -2  -4   61.11   11.63
  -8   2   3   31.87   10.79
   8   2  -3   28.92    8.64
  -8  -2   3   41.65    9.05
   8  -2  -3   43.02    9.86
   8   2  -2   40.61    9.77
  -8   2   2   42.02   10.26
  -8  -2   2   40.07    8.99
   8  -2  -2   40.66    8.94
   8   2  -1  361.62   33.16
  -8   2   1  343.28   33.48
   8  -2  -1  359.77   32.50
  -8  -2   1  364.30   32.51
   8   2   0  789.61   65.73
  -8   2   0  765.90   65.34
  -8  -2   0  802.08   64.96
   8  -2   0  846.11   64.96
   8   2   1 1322.26  108.81
  -8   2  -1 1331.32  108.11
  -8  -2  -1 1431.44  108.28
   8  -2   1 1443.22  107.90
  -8   2  -2  171.57   21.02
   8   2   2  194.57   22.59
  -8  -2  -2  203.02   21.47
   8  -2   2  190.43   20.01
   8   2   3  679.66   58.52
   8  -2   3  710.84   56.30
  -8  -2  -3  686.70   57.31
  -8   2  -4   53.03   10.47
   8   2   4   65.01   13.78
  -8  -2  -4   57.58   11.46
   8  -2   4   59.34    9.88
   8   2   5  318.17   33.73
  -8   2  -5  335.10   30.11
  -8  -2  -5  360.46   32.36
   8  -2   5  343.07   30.07
   8   2   6    5.62   10.23
  -8   2  -6    9.50    6.29
   8  -2   6    7.50    6.11
  -8  -2  -6   -3.15    7.64
   8   2   7   22.18   12.38
  -8  -2  -7   17.35    9.43
  -8  -2  -7   17.98   13.85
   8  -2   7   18.90    7.20
   8   2   8   96.06   17.92
  -8  -2  -8   98.56   15.46
  -8  -2  -8   63.72   18.84
   8  -2   8   93.30   13.14
   8   2   9   23.52   11.91
   8  -2   9   32.39    7.66
  -8  -2  -9   27.62   15.16
  -8  -2  -9   26.94   10.97
   8   2  10  213.15   31.24
  -8  -2 -10  237.43   34.66
  -8  -2 -10  293.47   28.62
   8  -2  10  245.98   23.48
   8   2  11   61.60   17.90
  -8  -2 -11   81.00   19.50
  -8  -2 -11   78.54   14.17
   8  -2  11   67.44   10.77
   8   2  12   40.37   16.07
  -8  -2 -12   60.76   14.06
   8  -2  12   67.23   10.56
  -8  -2 -12   54.04   19.08
   8   2  13   19.67   16.71
  -8  -2 -13   14.79   16.68
   8  -2  13   14.52    8.23
  -8  -2 -13   -2.94   11.96
   8   2  14  106.36   23.01
  -8  -2 -14  111.79   17.85
  -8  -2 -14  108.13   21.59
   8  -2  14   98.49   15.47
   8   2  15   10.43   19.61
   8  -2  15   30.39    9.80
  -8  -2 -15   36.29   14.65
  -8  -2 -15   57.36   19.12
   8   2  16   22.32   22.23
   8  -2  16   -2.10    9.33
  -8  -2 -16    4.59   13.37
  -8  -2 -16  -30.74   16.72
  -8   3  16  100.98   32.94
  -8  -3  16   99.05   18.17
   8  -3 -16  101.23   22.45
   8  -3 -16   53.89   29.36
  -8   3  15   35.09   28.82
  -8  -3  15   -9.47   13.02
   8  -3 -15   -7.06   15.97
   8  -3 -15  -27.04   24.93
  -8   3  14   28.68   25.93
  -8  -3  14   73.18   15.41
   8  -3 -14   47.23   16.93
   8  -3 -14   45.49   24.15
  -8   3  13    2.17   21.92
   8  -3 -13   11.72   22.19
  -8  -3  13   12.55   12.46
   8  -3 -13   22.12   15.09
  -8   3  12   48.96   23.59
   8  -3 -12   34.25   21.42
  -8  -3  12   65.65   13.82
   8  -3 -12   68.51   17.97
  -8   3  11   -0.04   19.56
   8  -3 -11   27.55   19.41
  -8  -3  11   22.96   11.41
   8  -3 -11   27.93   15.07
  -8   3  10   44.83   21.13
   8  -3 -10   36.42   17.95
  -8  -3  10   49.44   12.05
   8  -3 -10   18.49   13.96
  -8   3   9   29.92   17.26
   8  -3  -9  -17.58   16.59
  -8  -3   9   36.65   12.18
   8  -3  -9   36.29   13.67
  -8   3   8   15.90   16.43
   8  -3  -8   10.75   11.70
  -8  -3   8    2.80    9.76
  -8   3   7   85.55   19.23
   8  -3  -7   56.19   14.11
  -8  -3   7   73.00   14.00
  -8   3   6   56.93   16.88
   8   3  -6   64.26   13.16
   8  -3  -6   75.56   16.18
  -8  -3   6   77.34   13.82
   8   3  -5   50.24   13.01
  -8  -3   5   72.67   13.27
   8  -3  -5   84.13   16.01
   8   3  -4   26.04   11.12
  -8   3   4   32.14   14.16
  -8  -3   4   41.59   12.11
   8  -3  -4   28.99   12.23
  -8   3   3   20.92   13.35
   8   3  -3    8.35    9.70
   8  -3  -3   14.91   10.30
  -8  -3   3    4.68    9.84
  -8   3   2  107.87   19.15
   8   3  -2  123.69   19.98
   8  -3  -2  138.06   20.97
  -8  -3   2  151.67   21.25
  -8   3   1  114.01   19.43
   8   3  -1   95.58   17.51
  -8  -3   1   98.72   17.25
   8  -3  -1  133.26   19.35
  -8   3   0   20.79   11.57
   8   3   0    6.48    9.89
   8  -3   0   14.35    9.36
  -8  -3   0  -14.78    9.38
  -8   3  -1    7.03   10.68
   8   3   1   -9.05    9.46
   8  -3   1    6.26    9.11
  -8  -3  -1   11.86   11.64
   8   3   2  222.68   28.40
  -8   3  -2  215.65   27.53
   8  -3   2  266.25   27.33
  -8   3  -3   71.76   15.03
   8   3   3   55.37   15.18
   8  -3   3   81.23   14.32
  -8  -3  -3   69.84   16.70
   8   3   4   -2.41   11.96
   8  -3   4   18.60   10.21
  -8  -3  -4    9.96   10.99
   8   3   5    4.59   12.29
   8  -3   5    3.70    9.44
  -8  -3  -5   -8.78   13.29
  -8  -3  -5    7.57   11.81
   8   3   6  141.75   23.06
  -8  -3  -6  125.13   19.80
  -8  -3  -6   95.49   22.08
   8  -3   6  131.83   19.40
   8   3   7  271.15   33.10
   8  -3   7  253.52   26.32
  -8  -3  -7  201.02   30.83
  -8  -3  -7  235.43   35.42
   8   3   8   90.82   19.14
   8  -3   8  100.91   15.65
  -8  -3  -8  112.67   24.19
  -8  -3  -8  102.55   18.77
   8   3   9    7.26   17.29
  -8  -3  -9   67.97   22.33
  -8  -3  -9   44.18   15.25
   8  -3   9   47.67   11.90
   8   3  10   73.26   20.64
  -8  -3 -10  100.48   25.62
  -8  -3 -10   83.60   19.75
   8  -3  10   74.49   13.49
   8   3  11    9.96   16.57
  -8  -3 -11    7.47   15.92
   8  -3  11   -0.49    9.85
  -8  -3 -11   16.68   20.21
   8   3  12   56.29   22.81
  -8  -3 -12  131.55   22.76
  -8  -3 -12  104.13   26.66
   8  -3  12  110.98   15.76
   8   3  13    0.54   19.98
   8  -3  13    7.14   10.15
  -8  -3 -13   29.72   23.54
  -8  -3 -13  -28.90   17.79
   8   3  14   17.11   21.63
  -8  -3 -14    2.23   24.73
   8  -3  14   -1.34   10.05
  -8  -3 -14   30.00   21.30
   8   3  15  -11.30   25.79
  -8  -3 -15   63.61   26.78
  -8  -3 -15   -6.43   21.70
   8  -3  15  -17.39   10.41
  -8   4  13   -5.96   33.18
   8  -4 -13    7.02   30.33
   8  -4 -13  -53.30   22.19
  -8  -4  13   11.32   17.72
  -8   4  12   36.30   31.32
   8  -4 -12   33.88   28.75
   8  -4 -12   84.26   35.72
  -8  -4  12  -24.48   16.40
  -8   4  11  212.13   40.09
  -8  -4  11  256.33   36.28
   8  -4 -11  347.20   41.44
   8  -4 -11  385.66   47.19
  -8   4  10   35.31   24.56
   8  -4 -10   26.48   24.16
   8  -4 -10   37.25   19.52
  -8  -4  10   13.02   16.25
  -8   4   9   40.38   24.39
   8  -4  -9   49.06   19.38
  -8  -4   9   58.16   18.07
   8  -4  -9   72.31   24.92
  -8   4   8   72.07   25.18
   8  -4  -8   85.69   25.98
   8  -4  -8  151.87   25.84
  -8  -4   8   80.52   20.68
  -8   4   7   96.17   26.19
   8  -4  -7  141.44   29.13
  -8  -4   7  110.65   22.20
   8  -4  -7  184.26   27.37
  -8   4   6   75.75   22.11
  -8  -4   6   36.86   17.47
   8  -4  -6   62.90   19.16
   8  -4  -6   80.25   24.45
  -8   4   5   34.84   21.25
   8  -4  -5   27.95   15.97
  -8  -4   5   48.07   16.63
  -8   4   4  244.16   36.65
  -8  -4   4  319.09   36.42
   8  -4  -4  270.23   36.40
  -8   4   3   42.24   19.81
   8  -4  -3   33.04   16.66
  -8  -4   3   14.21   15.54
  -8   4   2   53.23   19.74
   8   4  -2   58.10   18.29
  -8  -4   2   88.00   19.86
   8  -4  -2   91.70   20.90
   8   4  -1  250.44   36.01
   8  -4  -1  323.48   37.18
  -8  -4   1  302.57   37.39
  -8   4   0   56.28   19.31
   8   4   0   34.44   16.90
  -8  -4   0   52.56   17.72
   8  -4   0   70.74   18.32
  -8   4  -1  104.01   21.74
   8   4   1   67.25   18.67
   8  -4   1  102.44   21.12
  -8  -4  -1   58.29   18.65
  -8   4  -2    0.63   14.69
   8   4   2   17.16   14.81
  -8  -4  -2  -14.33   15.02
  -8  -4  -2   11.48   17.80
   8  -4   2   -3.08   14.12
   8   4   3   47.78   18.83
   8  -4   3   53.01   17.19
  -8  -4  -3  100.75   25.27
  -8  -4  -3   50.97   19.16
   8   4   4   35.94   16.83
   8  -4   4    9.55   13.70
  -8  -4  -4   -6.83   16.53
  -8  -4  -4  -17.94   19.96
   8   4   5  -13.02   16.16
   8  -4   5    0.48   13.77
  -8  -4  -5   -0.79   20.28
  -8  -4  -5   11.49   18.61
   8   4   6   52.51   21.09
  -8  -4  -6   33.27   23.53
  -8  -4  -6   64.68   21.73
   8  -4   6   42.10   16.71
   8   4   7   46.07   19.71
   8  -4   7   50.48   16.66
  -8  -4  -7   24.83   19.13
  -8  -4  -7   55.60   26.14
   8   4   8   68.79   23.58
   8  -4   8   35.89   16.31
  -8  -4  -8   15.75   24.35
  -8  -4  -8   74.18   22.41
   8   4   9    9.45   20.85
  -8  -4  -9   22.70   21.34
   8  -4   9   14.40   15.08
  -8  -4  -9   50.34   25.89
   8   4  10    7.02   22.82
  -8  -4 -10  -37.22   26.33
   8  -4  10   18.17   15.31
  -8  -4 -10    6.21   23.32
   8   4  11  192.78   35.26
   8  -4  11  137.37   22.50
  -8  -4 -11  101.04   28.34
   8   4  12  121.74   30.68
  -8  -4 -12   96.82   29.13
   8  -4  12  160.26   22.51
  -8  -4 -12  118.24   38.40
  -8   5   8   59.06   34.99
  -8  -5   8   46.04   25.04
   8  -5  -8   39.40   33.22
   8  -5  -8   16.60   24.88
  -8   5   7  -19.17   31.07
   8  -5  -7  -19.98   22.14
   8  -5  -7   28.46   30.75
  -8  -5   7  -32.45   23.43
  -8   5   6   40.22   29.87
  -8  -5   6   27.17   24.82
   8  -5  -6  -20.90   21.26
   8  -5  -6  -15.73   27.26
  -8   5   5  146.44   33.76
   8  -5  -5  145.80   35.65
  -8  -5   5  131.59   29.36
   8  -5  -5  142.21   31.10
  -8   5   4   13.84   26.07
   8  -5  -4   45.77   29.90
  -8  -5   4   28.10   24.72
  -8   5   3  186.62   35.44
   8  -5  -3  169.41   44.81
  -8  -5   3   92.22   28.51
  -8  -5   3  119.58   28.67
   8  -5  -3   95.09   32.62
  -8   5   2   38.98   25.17
  -8  -5   2   -1.16   22.48
   8  -5  -2   -0.58   21.20
  -8  -5   2   27.64   23.81
  -8  -5   1  211.74   34.68
   8  -5  -1  214.12   35.47
  -8  -5   1  195.36   35.83
   8  -5   0   39.98   23.12
  -8  -5   0  -20.18   23.90
  -8  -5   0  -46.31   21.68
  -8  -5  -1  166.70   33.32
   8  -5   1  229.59   34.82
  -8  -5  -1  190.09   40.14
  -8  -5  -2  -11.91   26.59
   8  -5   2   13.97   20.89
  -8  -5  -3  -36.31   24.79
  -8  -5  -3   35.28   29.87
   8  -5   3   43.66   23.49
   8   5   4    5.17   43.12
  -8  -5  -4  -13.33   27.00
   8  -5   4   12.27   22.90
  -8  -5  -4  -16.80   25.32
   8   5   5   56.26   28.29
   8  -5   5   93.43   26.50
  -8  -5  -5   54.37   33.46
  -8  -5  -5   87.10   31.13
   8   5   6   27.59   26.31
  -8  -5  -6  -33.16   27.23
  -8  -5  -6   21.27   31.27
   8  -5   6   78.48   23.20
   8   5   7  -32.30   26.75
  -8  -5  -7   43.92   31.31
  -9   0  19  -21.71   21.57
  -9   0  18   45.03   18.96
  -9   0  17  -14.39   15.52
  -9   0  16  201.85   30.38
  -9   0  15  -11.17   11.99
  -9   0  14  355.38   35.12
   9   0 -13   12.26    8.52
  -9   0  13    3.81    9.60
   9   0 -13    5.91    5.42
  -9   0  12  187.19   21.19
   9   0 -12  170.05   21.59
   9   0 -12  164.34   16.80
  -9   0  11   -7.40    7.55
   9   0 -11   11.72    6.03
  -9   0  10  284.06   27.16
   9   0 -10  293.51   25.50
  -9   0   9   -6.73    6.23
   9   0  -9   -3.64    4.87
  -9   0   8  401.15   34.56
   9   0  -8  401.01   33.69
   9   0  -7    0.71    5.29
  -9   0   7   -7.10    5.44
  -9   0   6  932.40   73.49
   9   0  -6  931.14   73.17
  -9   0   5   11.55    6.38
   9   0  -5   -2.79    4.67
   9   0  -4    7.55    5.12
  -9   0   4    3.77    5.74
  -9   0   3    5.78    5.46
   9   0  -3   -0.77    4.91
  -9   0   2   75.43   11.30
   9   0  -2   71.51   11.03
   9   0  -1    4.10    4.66
  -9   0   1   -1.16    4.84
   9   0   0   20.52    6.39
  -9   0   0    9.26    6.12
   9   0   1    0.55    4.46
  -9   0  -1    1.20    5.43
   9   0   2   58.00    9.67
  -9   0  -2   42.95    8.06
  -9   0  -3    8.68    5.89
   9   0   3   12.28    5.82
   9   0   4   -4.95    4.76
  -9   0  -4    4.68    5.75
   9   0   5    1.10    5.23
  -9   0  -5    0.08    5.15
   9   0   6  465.73   39.46
  -9   0  -6  475.01   39.81
   9   0   7   -4.26    5.42
  -9   0  -7   -4.96    9.97
   9   0   8  211.71   22.57
  -9   0  -8  241.30   20.91
   9   0   9    0.51    6.38
  -9   0  -9    9.08    5.79
  -9   0  -9    4.69    8.45
  -9   0 -10  229.50   23.48
   9   0  10  241.05   23.89
  -9   0 -10  227.90   20.73
  -9   0 -11   -3.59    7.00
  -9   0 -11    6.32    5.16
   9   0  11   -2.92    7.49
   9   0  12    0.89    8.33
   9   0  13    2.39   10.15
   9   0  14  834.80   69.99
   9   0  15    3.81   13.15
   9   0  16  170.65   25.24
   9   0  17   12.00   18.23
  -9   1  19   19.81   26.09
  -9  -1  19  -21.82   17.56
  -9   1  18   79.10   25.36
  -9   1  17  138.40   26.81
  -9  -1  17  158.34   21.42
  -9   1  16   17.40   18.84
   9  -1 -16   50.09   10.04
   9  -1 -16   46.97   16.59
  -9  -1  16   70.63   13.83
  -9   1  15  158.45   24.54
  -9  -1  15  129.03   20.19
   9  -1 -15  149.69   17.58
   9  -1 -15  141.22   22.10
  -9   1  14   20.55   15.16
  -9  -1  14   34.71    9.90
   9  -1 -14    0.70   13.52
   9  -1 -14   37.92    9.05
  -9   1  13    6.03   13.58
   9  -1 -13    3.11    8.13
  -9  -1  13   16.96    8.65
   9  -1 -13    9.16   13.24
  -9   1  12  183.26   28.71
   9  -1 -12  202.84   21.32
   9  -1 -12  216.30   27.10
  -9  -1  12  217.57   21.52
  -9   1  11   35.75   11.61
  -9  -1  11   37.05    9.14
   9  -1 -11   37.76    8.98
  -9   1  10   95.41   17.03
   9   1 -10  129.28   13.67
   9  -1 -10  148.70   16.38
  -9  -1  10  141.42   15.83
  -9   1   9   42.37   11.85
   9   1  -9   31.30    7.21
  -9  -1   9   43.40    9.01
   9  -1  -9   38.20    8.96
  -9   1   8   32.12    9.87
   9   1  -8   51.95    8.32
   9  -1  -8   32.29    8.04
  -9  -1   8   58.51    9.55
  -9   1   7  310.57   31.16
   9   1  -7  288.22   28.39
   9  -1  -7  360.46   29.69
  -9  -1   7  361.40   29.24
   9   1  -6   97.43   13.78
  -9   1   6  120.30   16.93
   9  -1  -6  119.91   14.10
  -9  -1   6  112.64   13.98
   9   1  -5  174.49   18.12
  -9   1   5  156.58   20.15
  -9  -1   5  185.36   18.32
   9  -1  -5  174.49   18.15
  -9   1   4  718.38   58.79
   9   1  -4  709.00   57.60
   9  -1  -4  731.33   57.68
  -9  -1   4  703.44   57.29
   9   1  -3  526.18   41.58
  -9   1   3  465.36   41.96
  -9  -1   3  493.59   40.95
   9  -1  -3  483.11   40.92
   9   1  -2   68.33   11.45
  -9   1   2   87.09   13.36
  -9  -1   2   60.42   10.21
   9  -1  -2   83.84   11.77
   9   1  -1  439.05   37.16
  -9   1   1  432.40   37.16
   9  -1  -1  432.11   36.26
  -9  -1   1  411.27   36.26
   9   1   0  258.80   24.76
  -9   1   0  266.24   24.60
   9  -1   0  242.58   23.29
  -9  -1   0  249.87   23.80
  -9   1  -1  293.43   27.82
   9   1   1  301.95   28.34
  -9  -1  -1  299.26   27.58
   9  -1   1  318.24   27.10
  -9   1  -2    2.07    6.29
   9   1   2    2.79    6.27
   9  -1   2    8.11    5.43
  -9  -1  -2   -6.74    5.38
  -9   1  -3  245.08   23.52
   9   1   3  234.97   24.74
  -9  -1  -3  250.18   23.81
   9  -1   3  259.83   22.97
   9   1   4  390.28   36.39
  -9   1  -4  374.96   39.73
  -9  -1  -4  445.34   35.58
   9  -1   4  413.73   34.56
   9   1   5  196.80   21.39
  -9   1  -5  179.12   18.87
   9  -1   5  184.25   18.76
  -9  -1  -5  208.45   20.18
  -9   1  -6  111.94   13.65
   9   1   6  113.56   16.63
   9  -1   6   99.82   13.02
  -9  -1  -6  112.31   14.82
   9   1   7  245.87   26.44
  -9   1  -7  244.07   22.88
   9  -1   7  272.28   23.59
  -9  -1  -7  250.66   24.35
  -9   1  -8   35.95    7.11
   9   1   8   43.94   11.52
   9  -1   8   52.22    9.06
  -9  -1  -8   45.22   12.89
  -9  -1  -8   43.95    8.99
   9   1   9   93.26   16.11
  -9  -1  -9   82.88   16.31
  -9  -1  -9   92.35   13.18
   9  -1   9   82.76   12.67
   9   1  10   31.44   11.41
  -9  -1 -10   -1.03    7.57
  -9  -1 -10    3.89   12.08
   9  -1  10    6.31    6.74
   9   1  11  124.44   19.88
  -9  -1 -11  109.44   18.70
  -9  -1 -11  109.90   15.95
   9  -1  11  116.17   15.44
   9   1  12   71.76   16.85
   9  -1  12   70.62   11.65
  -9  -1 -12   65.84   11.52
  -9  -1 -12   68.15   15.84
   9   1  13   37.69   14.86
  -9  -1 -13   29.49   13.78
   9  -1  13   43.13    9.87
   9   1  14   -4.90   14.46
   9  -1  14    8.39    9.44
  -9  -1 -14   19.71   11.66
  -9  -1 -14    5.90    7.78
   9   1  16   62.95   20.80
   9  -1  16   20.88   12.66
   9   1  17   11.28   21.33
   9  -1  17    7.97   13.98
  -9   2  18   71.34   31.15
   9  -2 -18   15.04   13.33
  -9  -2  18  -39.30   14.62
   9  -2 -18    1.66   22.76
  -9   2  17   15.66   26.60
  -9  -2  17   22.65   13.86
   9  -2 -17   27.24   22.30
   9  -2 -17    0.01   13.18
  -9   2  16   13.47   23.45
   9  -2 -16   38.87   13.74
   9  -2 -16   86.17   22.98
  -9  -2  16   43.50   13.45
  -9   2  15   21.65   23.29
   9  -2 -15   46.54   14.23
  -9  -2  15   55.35   12.48
   9  -2 -15   48.06   20.54
  -9   2  14    7.21   18.17
   9  -2 -14   -7.78   18.11
   9  -2 -14   13.16   11.60
  -9  -2  14   24.11   10.43
  -9   2  13  159.46   28.23
  -9  -2  13  153.61   20.74
   9  -2 -13  180.83   23.13
   9  -2 -13  175.53   27.44
  -9   2  12   48.37   18.58
   9  -2 -12   25.34   16.58
   9  -2 -12   54.18   13.38
  -9  -2  12   41.54   10.68
  -9   2  11  149.91   25.61
  -9  -2  11  174.84   20.87
   9  -2 -11  173.14   26.27
   9  -2 -11  196.68   23.07
  -9   2  10    6.15   13.25
  -9  -2  10   22.31    9.39
   9  -2 -10   30.62   10.59
  -9   2   9  186.47   26.90
   9  -2  -9  160.33   21.24
  -9  -2   9  175.27   19.92
   9   2  -8   65.97   10.60
  -9   2   8   95.45   22.61
   9  -2  -8   64.01   12.72
  -9  -2   8   72.04   12.32
   9   2  -7   11.17    7.21
  -9   2   7   21.28   10.53
  -9  -2   7    3.56    7.14
   9  -2  -7   -7.81    7.24
  -9   2   6    8.05   10.14
   9   2  -6    7.74    7.48
   9  -2  -6   15.02    8.66
  -9  -2   6    4.55    7.27
  -9   2   5  211.88   25.89
   9   2  -5  201.76   22.46
   9  -2  -5  236.59   23.29
  -9  -2   5  217.72   22.74
  -9   2   4   16.85    9.85
   9   2  -4   37.89    9.44
   9  -2  -4   31.84    8.75
  -9  -2   4   10.92    7.11
  -9   2   3   62.14   13.14
   9   2  -3   56.41   11.24
   9  -2  -3   45.11    9.59
  -9  -2   3   53.14   10.27
   9   2  -2   -0.45    7.39
  -9   2   2   22.21    9.63
   9  -2  -2    9.28    7.00
  -9  -2   2   26.14    8.04
  -9   2   1   48.43   11.52
   9   2  -1   57.76   11.43
  -9  -2   1   58.53   11.33
   9  -2  -1   63.24   11.55
   9   2   0  466.05   43.43
  -9   2   0  465.04   43.14
   9  -2   0  536.32   42.55
  -9  -2   0  496.81   42.54
  -9   2  -1  189.13   23.08
   9   2   1  235.45   24.95
   9  -2   1  230.96   22.38
  -9  -2  -1  210.53   23.03
   9   2   2  185.90   23.38
  -9   2  -2  181.64   21.85
  -9  -2  -2  196.79   22.18
   9  -2   2  208.68   20.81
   9   2   3  389.85   38.17
  -9   2  -3  399.78   36.14
   9  -2   3  413.95   35.63
  -9  -2  -3  424.37   36.90
   9   2   4  176.66   22.08
   9  -2   4  124.35   16.74
  -9  -2  -4  153.83   19.63
   9   2   5  145.90   21.11
  -9   2  -5  148.41   17.18
   9  -2   5  114.45   15.63
  -9  -2  -5  105.49   15.91
  -9   2  -6   29.10    8.33
   9   2   6   11.25   10.50
  -9  -2  -6   31.70    9.96
   9  -2   6   12.56    6.95
   9   2   7   25.55   12.25
   9  -2   7   37.41    8.41
  -9  -2  -7   32.71   11.02
  -9  -2  -7   15.42   14.02
   9   2   8    7.49   11.32
   9  -2   8   10.60    6.99
  -9  -2  -8    3.12   14.65
  -9  -2  -8   16.35   10.22
   9   2   9   49.76   16.42
  -9  -2  -9   87.14   15.00
   9  -2   9   78.94   11.91
  -9  -2  -9   85.42   21.31
   9   2  10   14.80   15.41
  -9  -2 -10   18.73   16.56
  -9  -2 -10   10.41   11.30
   9  -2  10    1.99    7.33
   9   2  11   14.36   15.83
   9  -2  11   -4.63    7.22
  -9  -2 -11   -0.16   11.37
  -9  -2 -11   -4.80   16.75
   9   2  12    1.57   14.85
  -9  -2 -12   32.21   12.89
  -9  -2 -12   27.89   17.72
   9   2  13   80.12   22.67
   9  -2  13  110.89   16.15
  -9  -2 -13  105.63   17.59
  -9  -2 -13   80.59   22.18
   9   2  14  125.95   26.12
   9  -2  14  136.71   19.29
  -9  -2 -14  174.74   25.52
  -9  -2 -14  166.86   26.99
   9   2  15   21.24   20.90
  -9  -2 -15   -2.06   14.10
   9  -2  15    2.66   10.02
  -9  -2 -15   33.10   19.10
   9   2  16   59.32   24.71
   9  -2  16   -9.75   10.62
  -9  -2 -16   36.12   19.77
  -9  -2 -16   15.29   14.27
  -9   3  16   93.66   34.35
  -9  -3  16   43.73   18.99
   9  -3 -16   68.13   20.28
   9  -3 -16   59.13   29.29
  -9   3  15  -18.25   28.72
  -9  -3  15   -2.82   15.16
   9  -3 -15   27.94   27.45
   9  -3 -15   23.39   16.80
  -9   3  14  -11.23   26.12
   9  -3 -14  -11.85   23.33
   9  -3 -14   38.89   17.07
  -9  -3  14   12.48   14.69
  -9   3  13  -52.98   22.83
   9  -3 -13   16.63   14.96
   9  -3 -13   -6.12   22.75
  -9  -3  13   19.79   13.55
  -9   3  12  146.67   29.40
   9  -3 -12  158.07   24.68
   9  -3 -12  171.00   28.97
  -9  -3  12  145.75   20.74
  -9   3  11  -11.52   19.54
   9  -3 -11   26.55   19.74
   9  -3 -11    3.29   13.54
  -9  -3  11   12.12   11.93
  -9   3  10   25.01   19.76
  -9  -3  10   13.04   11.32
   9  -3 -10   15.06   13.34
   9  -3 -10   -4.76   18.28
  -9   3   9   -3.95   17.58
   9  -3  -9   -5.56   11.17
  -9  -3   9   10.23   11.41
  -9   3   8   72.73   20.57
   9  -3  -8   71.64   15.82
  -9  -3   8   26.90   12.67
  -9   3   7  131.13   24.90
   9   3  -7  118.59   16.57
   9  -3  -7  146.35   22.03
  -9  -3   7  106.81   17.85
  -9   3   6  -23.19   13.74
   9   3  -6    0.81   11.22
  -9  -3   6   17.06   10.66
   9  -3  -6   19.80   11.19
  -9   3   5   15.85   14.32
   9   3  -5   36.95   11.87
  -9  -3   5   15.97   10.54
   9  -3  -5   11.28   10.40
   9   3  -4   21.41   11.77
   9  -3  -4   21.77   11.61
  -9  -3   4    9.00   10.79
   9   3  -3   38.67   12.80
  -9   3   3   42.44   14.70
   9  -3  -3   49.91   13.54
  -9  -3   3   72.43   14.79
  -9   3   2   67.91   15.31
   9   3  -2   56.44   14.13
   9  -3  -2   47.69   12.96
  -9  -3   2   80.40   17.16
   9   3  -1   -3.77    9.97
  -9   3   1    8.58   11.73
   9  -3  -1    6.86    9.66
  -9   3   0   18.30   11.89
   9   3   0   30.80   12.09
   9  -3   0   14.88    9.81
  -9  -3   0   -0.63   16.31
  -9   3  -1    6.53   11.93
   9   3   1  -18.48    9.90
   9  -3   1    2.75    9.98
  -9  -3  -1   17.82   11.14
  -9   3  -2  264.92   28.61
   9   3   2  185.33   28.83
   9  -3   2  242.04   27.36
  -9  -3  -2  252.54   28.65
  -9   3  -3   25.79   12.10
   9   3   3   24.46   11.59
   9  -3   3   19.44   10.53
  -9  -3  -3   25.27   11.95
  -9   3  -4  -11.38   10.82
   9   3   4   12.82   11.77
  -9  -3  -4   -2.41   11.06
   9  -3   4   12.51   10.02
   9   3   5    3.58   11.81
  -9   3  -5   19.32   11.15
   9  -3   5   16.59    9.94
  -9  -3  -5  -18.25   11.26
  -9  -3  -5    1.02   15.60
   9   3   6  117.77   22.14
  -9  -3  -6  159.00   22.97
  -9  -3  -6  141.89   27.04
   9  -3   6  199.78   22.19
   9   3   7  100.12   22.01
  -9  -3  -7   88.59   17.57
   9  -3   7  104.73   16.55
  -9  -3  -7  108.35   24.26
   9   3   8   14.56   15.49
  -9  -3  -8   28.50   19.64
   9  -3   8   18.59   10.36
  -9  -3  -8   31.62   15.43
   9   3   9   -2.38   15.44
  -9  -3  -9   -7.23   15.00
   9  -3   9   -0.42    9.66
  -9  -3  -9  -19.31   19.45
   9   3  10  116.02   24.12
   9  -3  10  138.66   20.02
  -9  -3 -10  124.52   22.23
  -9  -3 -10  197.55   33.09
   9   3  11   34.45   18.98
   9  -3  11   13.85   10.60
  -9  -3 -11   25.40   18.24
  -9  -3 -11   11.10   22.55
   9   3  12  180.48   31.74
  -9  -3 -12  234.68   35.12
   9  -3  12  191.36   23.67
  -9  -3 -12  240.24   37.66
   9   3  13   10.12   19.99
  -9  -3 -13    8.89   20.23
   9  -3  13   34.04   11.59
  -9  -3 -13   40.16   25.17
   9   3  14  113.70   44.72
   9  -3  14   64.43   13.59
  -9  -3 -14   43.91   27.86
  -9  -3 -14   56.12   23.58
  -9   4  13  -13.00   34.13
   9  -4 -13   21.98   30.91
  -9  -4  13   -8.91   18.73
   9  -4 -13   11.20   20.94
  -9   4  12  194.52   41.00
  -9  -4  12  143.17   25.01
   9  -4 -12  186.46   36.96
   9  -4 -12  147.20   36.13
  -9   4  11   42.40   31.24
  -9  -4  11  128.21   23.90
   9  -4 -11  173.35   34.67
   9  -4 -11  229.56   44.77
  -9   4  10   39.84   28.02
  -9  -4  10   97.77   21.01
   9  -4 -10  102.97   29.53
   9  -4 -10  109.23   24.37
  -9   4   9  -11.53   24.86
   9  -4  -9  -14.54   16.40
   9  -4  -9   -7.00   23.79
  -9  -4   9  -38.87   15.13
  -9   4   8   58.19   23.76
   9  -4  -8   16.15   17.01
  -9  -4   8   15.08   17.04
   9  -4  -8    8.29   24.39
  -9   4   7  114.12   27.32
  -9  -4   7  119.60   22.43
   9  -4  -7  180.84   27.97
   9  -4  -7  113.14   29.55
  -9   4   6   31.06   21.36
  -9  -4   6   58.78   17.32
   9  -4  -6   31.91   17.70
  -9   4   5  -14.73   19.42
  -9  -4   5    7.24   15.57
   9  -4  -5   -1.23   15.02
   9   4  -4  150.51   24.86
  -9   4   4  127.15   25.59
   9  -4  -4  167.43   26.68
  -9  -4   4  130.17   23.09
   9   4  -3   69.36   19.21
  -9   4   3   22.68   20.14
   9  -4  -3   80.96   19.91
  -9  -4   3   76.35   18.75
   9   4  -2   51.79   18.28
  -9   4   2   74.27   22.46
   9  -4  -2   88.29   20.67
  -9  -4   2   74.11   19.27
  -9   4   1   17.42   18.17
   9   4  -1   39.91   17.82
   9  -4  -1   40.92   16.48
  -9  -4   1   37.41   17.00
   9   4   0  185.88   29.19
  -9   4   0  198.71   29.35
   9  -4   0  273.72   32.93
  -9  -4   0  158.71   26.11
   9   4   1  196.78   29.64
  -9   4  -1  176.85   28.46
   9  -4   1  226.27   30.53
  -9  -4  -1  190.27   28.65
  -9   4  -2   12.81   16.68
   9   4   2   15.21   17.05
  -9  -4  -2   23.58   17.11
   9  -4   2   19.34   15.38
   9   4   3   44.10   19.17
  -9   4  -3    0.05   16.43
  -9  -4  -3   36.99   17.91
   9  -4   3   20.13   15.44
  -9  -4  -3   21.08   20.93
   9   4   4    5.71   17.41
   9  -4   4   55.83   15.81
  -9  -4  -4    9.10   17.28
  -9  -4  -4   30.31   22.08
   9   4   5   11.57   17.67
  -9  -4  -5    5.65   18.11
   9  -4   5   22.10   14.96
  -9  -4  -5  -33.07   20.15
   9   4   6   58.06   22.27
  -9  -4  -6   16.68   22.72
  -9  -4  -6   27.84   19.60
   9  -4   6   62.01   17.51
   9   4   7   95.17   26.77
   9  -4   7  141.84   23.91
  -9  -4  -7  173.25   33.71
  -9  -4  -7  137.48   26.31
   9   4   8   70.97   27.68
   9  -4   8  117.28   21.51
  -9  -4  -8  125.10   33.60
  -9  -4  -8  132.60   26.51
   9   4   9    0.22   33.33
  -9  -4  -9   33.62   28.05
   9  -4   9   -1.05   14.93
  -9  -4  -9   -3.01   22.00
   9   4  10  -21.84   21.08
   9  -4  10    0.29   14.40
   9   4  11   80.14   28.28
   9  -4  11   59.46   17.29
  -9  -4 -11   53.76   34.52
  -9  -4 -11   57.18   27.94
  -9   5   7   88.57   35.07
   9  -5  -7   -7.84   22.84
   9  -5  -7  -30.03   29.97
  -9  -5   7   38.31   25.70
  -9   5   6   79.98   32.78
  -9   5   5  123.38   33.36
   9  -5  -5   91.97   34.41
  -9  -5   5   83.46   28.89
  -9   5   4  -11.76   27.11
   9  -5  -4   48.27   24.76
   9  -5  -4  -50.59   28.70
  -9  -5   4   29.68   25.59
  -9   5   3   44.67   28.45
   9  -5  -3   -2.03   41.67
  -9  -5   3  -15.03   23.99
  -9   5   2  -33.17   24.87
   9  -5  -2    8.69   27.91
  -9  -5   2  -12.65   24.47
  -9   5   1  136.94   36.09
   9  -5  -1  226.45   34.52
  -9  -5   1  164.91   33.23
  -9  -5   1  275.40   41.47
  -9  -5   0    4.73   42.34
  -9  -5   0    7.27   25.10
   9  -5   0   -0.55   21.52
   9  -5   1   18.92   22.61
  -9  -5  -1    9.45   26.38
  -9  -5  -1   86.34   48.32
   9   5   2   -8.35   25.00
  -9  -5  -2   28.13   26.66
   9  -5   2  -21.17   19.93
  -9  -5  -2   20.38   28.30
   9  -5   3  174.95   30.75
  -9  -5  -3  144.59   37.54
   9   5   4   45.01   28.80
  -9  -5  -4   -8.66   27.67
   9  -5   4   11.35   21.46
  -9  -5  -4   39.36   27.46
   9   5   5   33.08   29.96
  -9  -5  -5  -25.77   28.52
  -9  -5  -5   43.06   30.91
   9  -5   5   -2.94   21.43
   9   5   6   65.23   31.79
  -9  -5  -6   90.41   33.09
 -10   0  19   15.78   22.41
 -10   0  18  103.26   23.13
 -10   0  17   -3.88   16.35
 -10   0  16    4.31   14.30
 -10   0  15   -3.47   12.69
  10   0 -14   15.05    6.49
  10   0 -14   15.90    9.08
 -10   0  14   25.81   20.97
 -10   0  13   -8.72   10.36
  10   0 -13   34.32   11.81
  10   0 -13    5.54    6.59
 -10   0  12  442.21   38.32
  10   0 -12  396.07   34.62
  10   0 -11    1.78    6.36
 -10   0  11    8.30    8.33
 -10   0  10  169.30   19.41
  10   0 -10  157.60   17.30
 -10   0   9    9.07    7.77
  10   0  -9   -0.73    5.87
  10   0  -8 1462.55  112.66
 -10   0   8 1456.17  113.42
  10   0  -7   10.07    5.79
 -10   0   7   -3.32    6.11
 -10   0   6   14.68    6.85
  10   0  -6   11.23    6.15
 -10   0   5    1.34    6.24
  10   0  -5    7.52    5.79
 -10   0   4  464.65   39.64
  10   0  -4  471.28   39.45
 -10   0   3    8.04    5.64
  10   0  -3    1.28    5.58
 -10   0   2    7.63    6.47
  10   0  -2    2.12    5.53
  10   0  -1   -5.31    4.81
 -10   0   1    2.58    5.71
  10   0   0  688.55   56.81
 -10   0   0  717.23   56.72
 -10   0  -1    0.13    6.03
  10   0   1    6.39    5.59
 -10   0  -2 1211.66   94.81
  10   0   2 1224.19   95.16
  10   0   3    6.94    6.00
 -10   0  -3   -1.37    5.61
  10   0   4   43.82    8.47
 -10   0  -4   46.20    8.94
  10   0   5    1.37    5.71
 -10   0  -5  -12.79    5.12
 -10   0  -6   68.74   10.10
  10   0   6   54.36   10.47
  10   0   7   -5.44    6.12
 -10   0  -7    1.22    6.13
  10   0   8  247.45   25.75
 -10   0  -8  280.41   25.72
 -10   0  -9  -23.23    9.08
  10   0   9    1.00    7.82
 -10   0  -9    7.30    6.38
 -10   0 -10  262.76   24.17
 -10   0 -10  282.11   27.82
  10   0  10  271.13   27.21
 -10   0 -11   10.88    9.30
 -10   0 -11    4.87    6.24
  10   0  11    3.68    8.49
  10   0  12   80.40   14.58
  10   0  13   23.38   11.35
  10   0  14  445.47   42.88
  10   0  15   13.59   14.56
  10   0  16   18.82   16.35
  10   0  17    9.69   19.04
 -10   1  18   28.07   24.85
 -10  -1  18   -0.45   16.53
 -10   1  17  102.90   27.07
  10  -1 -17  152.12   18.07
 -10  -1  17  156.79   23.89
  10  -1 -17  144.25   20.35
 -10   1  16   -4.31   18.58
  10  -1 -16   51.21   25.30
  10  -1 -16   43.01   10.13
 -10  -1  16   60.74   17.64
 -10   1  15  103.51   22.89
  10  -1 -15  152.51   18.12
  10  -1 -15  139.30   22.73
 -10  -1  15  159.65   22.00
 -10   1  14   32.98   15.98
  10  -1 -14   41.32   16.66
 -10  -1  14   43.14   12.56
  10  -1 -14   48.99   10.60
 -10   1  13  180.55   28.47
  10  -1 -13  223.98   23.10
 -10  -1  13  236.59   23.94
  10  -1 -13  201.94   30.74
 -10   1  12  116.62   19.22
  10  -1 -12  140.77   17.50
  10  -1 -12  117.30   20.63
 -10  -1  12  142.29   17.80
  10   1 -11   46.98    7.67
 -10  -1  11   48.59    9.88
  10  -1 -11   21.23    9.06
 -10   1  10  199.09   24.71
  10   1 -10  171.96   18.55
  10  -1 -10  210.29   20.65
 -10  -1  10  180.76   19.90
  10   1  -9   51.05    9.08
 -10   1   9   29.84   10.79
 -10  -1   9   53.41    9.60
  10  -1  -9   39.84    9.45
 -10   1   8   46.06   12.07
  10   1  -8   28.55    8.00
 -10  -1   8   45.58    8.93
  10  -1  -8   39.93    9.39
  10   1  -7  385.78   35.93
 -10   1   7  444.77   39.01
 -10  -1   7  444.35   36.44
  10  -1  -7  423.83   36.58
  10   1  -6   12.52    7.00
 -10   1   6   14.36    9.22
  10  -1  -6   24.83    7.68
 -10  -1   6   30.61    7.68
  10   1  -5    7.75    6.75
 -10   1   5   12.71    8.60
  10  -1  -5    3.20    5.80
 -10  -1   5   -1.12    5.67
 -10   1   4   14.94    8.41
  10   1  -4   11.85    6.44
  10  -1  -4   13.94    6.13
 -10  -1   4   10.66    6.40
 -10   1   3  351.76   31.45
  10   1  -3  329.54   30.51
  10  -1  -3  336.44   29.82
 -10  -1   3  318.71   29.82
 -10   1   2  152.18   18.60
  10   1  -2  164.72   18.40
  10  -1  -2  145.99   16.68
 -10  -1   2  143.09   17.32
 -10   1   1  169.45   18.94
  10   1  -1  145.28   18.27
  10  -1  -1  140.79   16.66
 -10  -1   1  153.64   17.65
  10   1   0    5.95    6.72
 -10   1   0    5.72    7.22
  10  -1   0    8.97    5.45
 -10  -1   0    8.32    6.76
 -10   1  -1   10.32    6.61
  10   1   1   20.81    8.09
 -10  -1  -1    0.78    6.64
  10  -1   1   16.96    6.26
 -10   1  -2   44.43    9.38
  10   1   2   38.22    9.30
  10  -1   2   40.55    8.67
 -10  -1  -2   65.02   10.79
  10   1   3    6.70    6.97
 -10   1  -3   -4.41    6.15
 -10  -1  -3    5.45    6.16
  10  -1   3    3.00    5.17
 -10   1  -4   49.47    9.54
  10   1   4   53.65   10.96
 -10  -1  -4   31.72    8.94
  10  -1   4   63.35    9.87
 -10   1  -5   38.87    9.23
  10   1   5    9.08    8.17
  10  -1   5   26.96    7.72
 -10  -1  -5   32.18    8.55
 -10   1  -6   98.63   13.81
  10   1   6  119.71   16.94
 -10  -1  -6  104.41   14.94
  10  -1   6   86.43   13.69
  10   1   7   41.53   11.22
 -10   1  -7   39.65    8.99
 -10  -1  -7   61.45   10.65
  10  -1   7   50.01    9.49
  10   1   8  240.77   26.75
 -10   1  -8  213.87   21.35
  10  -1   8  231.98   22.51
 -10  -1  -8  245.38   23.98
  10   1   9  158.42   23.83
 -10  -1  -9  203.39   20.95
  10  -1   9  187.15   19.95
 -10  -1  -9  188.79   27.23
  10   1  10   18.08   11.32
 -10  -1 -10   21.98   13.54
 -10  -1 -10    3.33    8.42
  10  -1  10   12.97    7.84
  10   1  11   16.34   12.36
 -10  -1 -11   19.23    9.49
  10  -1  11   20.47    8.34
 -10  -1 -11   17.01   14.09
  10   1  12  228.19   32.03
  10  -1  12  244.69   26.24
 -10  -1 -12  297.25   32.27
 -10  -1 -12  275.97   25.85
  10   1  13   57.21   17.09
 -10  -1 -13   45.09   15.71
  10  -1  13   77.64   12.60
 -10  -1 -13   38.78   10.76
  10   1  14   35.36   16.69
  10  -1  14   -3.04    9.93
 -10  -1 -14    9.55   11.76
 -10  -1 -14   15.44   12.95
  10   1  15   25.12   18.75
  10  -1  15   53.10   13.41
  10   1  16  140.28   26.95
  10  -1  16   99.48   17.97
 -10   2  17    9.45   29.85
  10  -2 -17   57.43   24.91
  10  -2 -17   43.21   15.62
 -10   2  16   17.92   24.15
  10  -2 -16   45.36   22.86
 -10  -2  16   19.96   14.52
  10  -2 -16   48.27   14.36
 -10   2  15  292.12   43.86
 -10  -2  15  303.94   30.17
  10  -2 -15  222.61   35.70
  10  -2 -15  272.39   31.00
 -10   2  14   27.43   18.96
  10  -2 -14   30.65   12.63
  10  -2 -14   51.96   20.00
 -10  -2  14    6.38   11.14
 -10   2  13   64.39   21.92
 -10  -2  13   27.28   11.25
  10  -2 -13   27.23   12.34
  10  -2 -13   29.35   18.98
 -10   2  12   17.24   17.40
 -10  -2  12    0.24    9.26
  10  -2 -12   -2.30   17.03
  10  -2 -12   -6.28    9.81
 -10   2  11  167.73   26.87
 -10  -2  11  196.25   22.98
  10  -2 -11  211.07   24.52
 -10   2  10   87.60   19.06
 -10  -2  10  115.83   17.92
  10  -2 -10  133.36   18.50
 -10   2   9  357.88   38.60
  10   2  -9  341.04   30.93
 -10  -2   9  362.70   33.12
  10  -2  -9  368.53   34.36
  10   2  -8   79.86   12.83
 -10   2   8   73.07   18.11
 -10  -2   8  111.76   14.95
  10  -2  -8   90.27   15.20
  10   2  -7   75.68   12.30
 -10  -2   7   90.69   13.40
  10  -2  -7   73.50   12.89
  10   2  -6   42.16   10.30
 -10   2   6   60.12   15.22
 -10  -2   6   40.27    9.94
  10  -2  -6   27.19    9.40
  10   2  -5   86.82   13.04
 -10   2   5   98.46   17.85
 -10  -2   5   90.68   13.06
  10  -2  -5   55.94   11.39
 -10   2   4   29.70   11.35
  10   2  -4   20.04    8.85
  10  -2  -4   29.19    9.29
 -10  -2   4   27.10    8.98
  10   2  -3  104.25   15.34
 -10   2   3   88.86   16.94
  10  -2  -3   79.42   12.70
 -10  -2   3   75.20   12.81
 -10   2   2  198.99   23.74
  10   2  -2  166.97   22.12
 -10  -2   2  192.43   21.69
  10  -2  -2  196.10   21.16
 -10   2   1   31.48   11.05
  10   2  -1   21.85    9.67
 -10  -2   1   29.47    9.67
  10  -2  -1   30.67    9.04
 -10   2   0   10.90    8.89
  10   2   0   10.90    7.99
 -10  -2   0    8.49    7.75
  10  -2   0    6.53    6.94
 -10   2  -1  151.95   18.95
  10   2   1  119.58   18.60
 -10  -2  -1  119.53   17.18
  10  -2   1  124.63   16.33
 -10   2  -2  244.01   27.21
  10   2   2  264.07   28.87
 -10  -2  -2  264.22   27.61
  10  -2   2  290.08   26.32
 -10   2  -3   81.19   14.30
  10   2   3   90.32   16.58
 -10  -2  -3   88.21   14.67
  10  -2   3   95.40   14.27
 -10   2  -4   40.63   10.54
  10   2   4   36.75   11.50
 -10  -2  -4   67.69   12.58
  10  -2   4   43.47    9.78
  10   2   5   15.52   10.99
 -10   2  -5   10.28   10.89
  10  -2   5    2.24    6.44
 -10  -2  -5  -10.19    9.06
 -10   2  -6  120.82   17.36
  10   2   6  156.59   21.83
 -10  -2  -6  129.90   18.63
  10  -2   6  132.37   16.62
 -10   2  -7  119.06   15.53
  10   2   7   90.14   19.05
 -10  -2  -7  143.87   20.45
  10  -2   7  103.62   15.64
  10   2   8  186.65   27.14
 -10  -2  -8  219.15   31.28
  10  -2   8  225.99   22.50
 -10  -2  -8  218.50   26.44
  10   2   9  105.65   21.48
  10  -2   9  118.73   15.55
 -10  -2  -9   98.63   22.64
 -10  -2  -9  102.73   17.56
  10   2  10   -3.63   13.80
 -10  -2 -10  -19.68   15.56
 -10  -2 -10    7.53   12.01
  10  -2  10    4.17    7.96
  10   2  11   29.60   17.36
 -10  -2 -11   24.91   18.57
  10  -2  11   25.83    9.22
 -10  -2 -11   23.99   13.19
  10   2  12    7.19   16.04
  10  -2  12   11.89    9.25
 -10  -2 -12    9.81   18.87
 -10  -2 -12    3.53   12.61
  10   2  13   87.31   22.51
 -10  -2 -13   56.21   16.87
 -10  -2 -13   66.98   22.49
  10  -2  13  103.85   14.12
  10   2  14   54.61   23.45
  10  -2  14   68.12   13.09
 -10  -2 -14  109.25   18.41
 -10  -2 -14   38.22   21.42
  10   2  15   27.56   21.88
 -10  -2 -15    1.06   15.11
 -10  -2 -15   52.46   21.96
  10  -2  15   25.98   11.91
 -10   3  15   42.26   32.08
  10  -3 -15   -3.39   28.19
 -10  -3  15   17.61   17.56
  10  -3 -15   53.59   19.27
 -10   3  14  -43.12   26.50
 -10  -3  14   16.61   17.73
  10  -3 -14  -11.72   15.62
  10  -3 -14   61.14   27.29
 -10   3  13   67.35   27.64
  10  -3 -13  130.22   27.68
  10  -3 -13   62.09   18.10
 -10   3  12   39.48   25.51
  10  -3 -12   71.46   24.20
  10  -3 -12   33.66   14.86
 -10   3  11   42.80   22.96
  10  -3 -11    2.58   21.48
  10  -3 -11   54.92   15.89
 -10   3  10  -29.65   18.94
  10  -3 -10    4.18   20.24
 -10  -3  10   -5.14   19.62
  10  -3 -10   10.26   13.77
 -10   3   9   79.71   24.70
 -10  -3   9   73.72   23.54
  10  -3  -9   79.63   17.20
 -10   3   8  103.94   24.93
  10  -3  -8  132.24   20.18
 -10  -3   8  125.88   26.14
  10   3  -7   14.81   11.57
 -10   3   7    7.85   16.28
 -10  -3   7  -12.55   18.68
  10  -3  -7    5.35   11.48
 -10   3   6   12.43   16.20
  10   3  -6    7.17   11.97
  10  -3  -6   -0.93   10.44
  10   3  -5   88.49   17.04
 -10   3   5  135.77   24.24
  10  -3  -5  138.71   20.77
 -10   3   4  143.55   24.36
  10   3  -4  136.62   20.97
 -10  -3   4  158.82   27.56
  10  -3  -4  210.59   24.53
  10   3  -3   36.13   13.14
 -10  -3   3   14.26   11.07
  10  -3  -3   29.81   12.43
 -10   3   2  114.41   22.09
  10   3  -2  113.75   19.22
  10  -3  -2  161.79   21.64
 -10  -3   2  101.03   17.63
 -10   3   1  164.37   24.18
  10   3  -1  181.24   25.57
  10  -3  -1  181.82   24.05
 -10  -3   1  176.61   25.10
 -10   3   0  125.61   20.24
  10   3   0   79.54   17.72
 -10  -3   0   94.84   16.70
  10  -3   0  125.68   18.82
 -10   3  -1   27.47   13.05
  10   3   1   21.30   12.24
  10  -3   1   19.66   10.70
 -10  -3  -1   15.33   11.75
 -10   3  -2   18.00   12.56
  10   3   2   -2.36   11.41
 -10  -3  -2   -6.50   11.62
  10  -3   2    5.03    9.75
 -10   3  -3   44.37   13.85
  10   3   3   37.65   14.31
  10  -3   3   64.97   14.12
 -10  -3  -3   28.33   13.14
 -10   3  -4    8.88   12.21
  10   3   4   -4.28   12.72
  10  -3   4    4.60   10.18
 -10  -3  -4   -3.42   11.97
  10   3   5   22.23   14.27
 -10  -3  -5   11.21   13.09
  10  -3   5   12.15   10.49
  10   3   6   10.24   13.71
 -10   3  -6    0.97    9.89
 -10  -3  -6   -0.96   16.98
 -10  -3  -6   30.29   15.02
  10  -3   6   10.59   10.36
  10   3   7  156.74   26.53
  10  -3   7  135.60   19.69
 -10  -3  -7  125.79   28.17
 -10  -3  -7  155.12   23.42
  10   3   8  -14.32   14.49
  10  -3   8   -6.53    9.96
 -10  -3  -8   17.29   21.54
 -10  -3  -8   -7.05   14.87
  10   3   9   45.77   19.27
  10  -3   9   59.16   13.75
 -10  -3  -9  108.81   19.79
 -10  -3  -9   23.82   23.94
  10   3  10  319.94   42.04
  10  -3  10  281.16   30.94
 -10  -3 -10  396.32   50.56
 -10  -3 -10  298.03   39.02
  10   3  11   49.80   19.69
  10  -3  11   41.67   12.05
 -10  -3 -11    0.93   23.96
 -10  -3 -11    1.06   18.56
  10   3  12   44.45   22.16
  10  -3  12   81.11   15.13
 -10  -3 -12   72.82   28.41
 -10  -3 -12   60.20   21.73
 -10  -3 -13  -11.53   20.99
  10  -3  13   25.85   12.42
 -10  -3 -13   22.95   27.08
 -10   4  12   53.01   34.36
 -10  -4  12    2.05   19.59
  10  -4 -12   12.69   20.91
  10  -4 -12   42.65   30.62
 -10   4  11   37.37   30.97
  10  -4 -11   16.18   23.02
  10  -4 -11   32.16   28.39
 -10  -4  11  -17.49   17.96
 -10   4  10   22.69   27.76
  10  -4 -10   26.74   31.70
 -10  -4  10   50.52   19.60
  10  -4 -10   52.75   27.45
 -10   4   9  146.58   30.93
 -10  -4   9  195.56   27.17
  10  -4  -9  179.06   36.45
  10  -4  -9  183.65   29.19
 -10   4   8  -33.39   23.03
  10  -4  -8   51.66   26.54
 -10  -4   8   32.17   18.13
  10  -4  -8   38.13   19.01
 -10   4   7    5.10   22.18
 -10  -4   7   47.52   18.26
  10  -4  -7   20.57   18.31
 -10   4   6   95.81   27.97
  10  -4  -6  132.85   23.96
 -10  -4   6   55.76   19.48
 -10   4   5   14.90   19.85
  10   4  -5   -5.13   16.45
  10  -4  -5    1.54   14.59
 -10  -4   5  -17.18   15.28
 -10   4   4   -1.61   18.90
  10   4  -4   -7.69   15.84
  10  -4  -4   10.22   15.53
 -10  -4   4    2.06   15.43
 -10   4   3  133.58   26.82
  10   4  -3  121.91   24.24
 -10  -4   3  146.58   24.15
  10  -4  -3  174.45   27.92
  10   4  -2  -12.76   15.91
 -10   4   2    5.20   18.51
  10  -4  -2    0.25   14.64
 -10  -4   2   36.59   17.68
 -10   4   1  131.74   26.97
  10   4  -1  168.66   26.76
 -10  -4   1  161.97   25.58
  10  -4  -1  156.60   27.03
  10   4   0  224.07   33.95
 -10  -4   0  179.73   27.81
  10  -4   0  208.40   30.20
 -10   4  -1  114.34   22.77
  10   4   1   87.13   23.01
  10  -4   1  140.92   24.08
 -10  -4  -1  107.17   22.50
 -10   4  -2   50.06   19.94
  10   4   2   28.07   18.84
  10  -4   2   41.01   17.19
 -10  -4  -2   35.21   18.48
 -10   4  -3   26.40   17.41
  10   4   3    4.05   18.03
 -10  -4  -3   19.07   22.06
 -10  -4  -3   31.08   18.90
  10  -4   3   50.77   16.37
  10   4   4   -4.90   18.19
  10  -4   4   27.72   15.23
 -10  -4  -4   44.22   20.21
 -10  -4  -4    7.22   21.06
  10   4   5   -3.12   19.30
 -10  -4  -5   47.37   20.55
 -10  -4  -5   33.58   24.95
  10  -4   5   28.09   15.61
  10   4   6   36.77   21.42
 -10  -4  -6   27.56   25.25
 -10  -4  -6   15.55   20.96
  10  -4   6   43.62   16.22
  10   4   7   27.26   22.63
  10  -4   7   -1.43   15.13
 -10  -4  -7   18.86   27.16
 -10  -4  -7   -0.86   21.09
 -10  -4  -8   77.58   37.73
  10  -4   8   57.76   17.63
 -10  -4  -8  -16.17   22.09
  10   4   9   33.95   22.96
 -10  -4  -9   68.25   44.12
 -10  -4  -9   71.11   25.25
  10  -4   9   70.12   17.76
  10   4  10   25.68   25.43
  10  -4  10   12.53   16.00
 -10  -4 -10  -50.29   30.13
 -10  -4 -10   93.72   26.58
 -10   5   6   33.26   33.26
  10  -5  -6   48.91   25.70
 -10  -5   6   41.41   27.56
  10  -5  -6   41.30   33.95
 -10   5   5   47.79   31.43
  10  -5  -5   -1.05   33.02
  10  -5  -5   57.29   25.68
 -10  -5   5   30.10   26.75
 -10   5   4   11.94   29.98
  10  -5  -4  -21.71   22.33
 -10  -5   4   33.08   26.52
 -10   5   3   53.15   29.66
  10  -5  -3   61.86   25.01
 -10  -5   3   24.75   26.13
 -10   5   2  -45.03   27.10
 -10  -5   2  -26.83   24.74
  10  -5  -2    8.64   30.64
 -10   5   1  254.04   42.35
 -10  -5   1  284.55   41.79
  10   5   0   17.29   26.67
 -10   5   0   40.64   26.58
  10  -5   0  -10.79   24.27
 -10  -5   0    4.03   26.35
 -10  -5   0   18.07   26.46
  10   5   1    3.61   25.97
 -10  -5  -1   16.15   25.54
  10  -5   1   -9.47   21.78
 -10  -5  -1   32.94   28.63
  10  -5   2   30.72   22.91
 -10  -5  -2   30.99   27.87
 -10  -5  -2  -21.85   26.35
  10   5   3   88.37   32.91
 -10  -5  -3  120.88   31.89
  10  -5   3  155.62   30.13
 -10  -5  -3  131.43   34.38
  10   5   4   40.71   29.74
 -10  -5  -4   67.17   30.28
 -10  -5  -4   17.22   31.08
  10  -5   4   -6.99   21.31
 -11   0  18  210.86   31.21
 -11   0  17    9.30   18.46
 -11   0  16   37.60   17.13
 -11   0  15   24.29   14.89
 -11   0  14   63.10   15.83
  11   0 -14  101.64   17.09
  11   0 -14   93.75   13.84
  11   0 -13   -0.61    7.29
  11   0 -13   -8.19   13.98
 -11   0  12   13.45   10.40
  11   0 -12    8.49    7.51
  11   0 -11   -0.13    7.00
 -11   0  11   -6.11    8.90
 -11   0  10   17.34    9.16
  11   0 -10   29.90    8.22
  11   0  -9   -4.27    6.04
 -11   0   9    7.37    8.16
 -11   0   8  554.04   46.08
  11   0  -8  529.49   45.00
  11   0  -7    6.74    6.24
 -11   0   7   -2.67    7.02
  11   0  -6   71.84   11.92
 -11   0   6   78.10   12.03
  11   0  -5    6.09    6.11
 -11   0   5    2.33    6.33
  11   0  -4 1253.83   97.94
 -11   0   4 1248.48   98.06
  11   0  -3   10.93    5.79
 -11   0   3    4.40    6.02
 -11   0   2  298.73   27.82
  11   0  -2  299.24   27.81
  11   0  -1   -5.53    5.31
 -11   0   1    3.31    5.83
  11   0   0   42.09    9.25
 -11   0   0   36.68    9.16
  11   0   1   -1.56    5.91
 -11   0  -1   -0.82    5.99
  11   0   2   -1.00    5.62
 -11   0  -2    7.94    6.40
  11   0   3   -2.75    6.40
 -11   0  -3    1.63    5.99
 -11   0  -4  772.70   60.75
  11   0   4  732.89   61.19
 -11   0  -5   13.16    7.05
  11   0   5    0.76    6.11
 -11   0  -6  367.75   32.24
  11   0   6  364.44   33.20
 -11   0  -7   -0.18    6.69
  11   0   7   -6.57    6.76
 -11   0  -8  188.37   19.75
  11   0   8  189.92   21.80
 -11   0  -9  -10.76    6.84
  11   0   9    5.24    8.89
 -11   0 -10  128.36   18.34
 -11   0 -10  140.14   18.97
  11   0  10  127.32   19.48
 -11   0 -11    8.22    7.55
  11   0  11    2.92    9.72
 -11   0 -11  -15.13   10.46
  11   0  12  161.10   23.50
  11   0  13   -3.86   11.12
  11   0  14   18.90   12.76
  11   0  15    4.96   15.34
  11   0  16    0.98   17.29
 -11   1  18   40.72   26.43
 -11  -1  18   61.80   19.83
 -11   1  17   57.83   24.16
  11  -1 -17   18.08   10.36
 -11  -1  17   52.84   17.87
 -11   1  16  371.37   46.42
  11  -1 -16  366.01   34.44
 -11  -1  16  411.43   38.83
  11  -1 -16  376.09   41.83
 -11   1  15   11.08   17.38
  11  -1 -15    5.01    9.84
  11  -1 -15    1.67   18.01
 -11  -1  15   16.26   15.11
 -11   1  14   52.35   16.79
  11  -1 -14   34.32   10.80
 -11  -1  14   15.99   14.01
  11  -1 -14   14.82   17.23
 -11   1  13  570.97   52.09
  11  -1 -13  552.51   47.25
  11  -1 -13  533.75   52.31
 -11  -1  13  555.02   47.84
  11   1 -12   75.58   11.59
 -11   1  12   42.60   16.41
  11  -1 -12   90.70   14.00
 -11  -1  12   76.94   13.15
  11   1 -11  142.29   18.35
 -11   1  11  180.27   25.64
 -11  -1  11  216.20   20.90
  11  -1 -11  178.69   20.83
 -11   1  10   81.00   19.08
  11   1 -10   61.54   10.79
 -11  -1  10   79.73   12.37
  11  -1 -10   66.09   12.68
  11   1  -9  162.34   18.81
 -11   1   9  188.11   24.23
 -11  -1   9  159.15   19.59
  11  -1  -9  180.80   19.98
  11   1  -8   41.15    9.50
 -11   1   8   50.44   13.78
  11  -1  -8   38.83    9.60
 -11  -1   8   52.39    9.76
 -11   1   7  490.88   44.04
  11   1  -7  459.34   41.13
  11  -1  -7  513.02   41.94
 -11  -1   7  480.41   41.34
  11   1  -6  203.79   22.07
 -11   1   6  189.16   24.54
 -11  -1   6  231.34   22.32
  11  -1  -6  227.23   22.33
  11   1  -5   54.90   10.75
 -11   1   5   38.03   11.39
 -11  -1   5   46.14   10.02
  11  -1  -5   56.14   10.54
  11   1  -4   83.78   13.80
 -11   1   4   78.31   14.17
  11  -1  -4   88.12   13.77
 -11  -1   4  107.02   14.12
  11   1  -3   33.62    9.55
 -11   1   3   50.39   11.99
  11  -1  -3   46.85    9.28
 -11  -1   3   47.75   10.17
 -11   1   2 1063.36   84.94
  11   1  -2 1066.74   84.79
 -11  -1   2 1025.24   83.77
  11  -1  -2 1093.35   84.06
 -11   1   1   19.38    8.64
  11   1  -1   13.08    8.24
 -11  -1   1   -5.96    6.14
  11  -1  -1   13.31    6.82
 -11   1   0   17.92    8.62
  11   1   0   14.18    8.05
  11  -1   0   10.92    6.36
 -11  -1   0   10.44    7.84
 -11   1  -1   16.88    8.14
  11   1   1   13.47    8.00
 -11  -1  -1   11.42    7.67
  11  -1   1   11.23    6.43
 -11   1  -2  160.59   19.57
  11   1   2  147.77   20.24
 -11  -1  -2  181.16   19.67
  11  -1   2  177.57   18.72
  11   1   3   12.53    8.22
 -11   1  -3    3.84    7.48
 -11  -1  -3    4.81    7.22
  11  -1   3   13.30    6.14
 -11   1  -4   15.77    7.39
  11   1   4   -2.87    7.33
  11  -1   4    9.32    6.15
 -11  -1  -4  -10.74    6.56
 -11   1  -5   97.56   13.97
  11   1   5   87.71   15.02
 -11  -1  -5  128.28   16.48
  11  -1   5  107.18   14.83
 -11   1  -6   15.10    8.12
  11   1   6    2.95    9.45
  11  -1   6    6.99    7.09
 -11  -1  -6    9.87    8.45
 -11   1  -7   12.73    7.99
  11   1   7   -4.37    8.83
  11  -1   7    8.03    7.05
 -11  -1  -7    3.88    8.38
  11   1   8  101.29   18.71
 -11   1  -8  112.72   16.26
  11  -1   8  146.47   17.09
 -11  -1  -8  146.57   18.13
 -11   1  -9  109.89   14.67
  11   1   9   99.92   18.12
 -11  -1  -9  122.80   21.89
  11  -1   9  119.42   16.80
 -11  -1  -9  134.20   18.03
  11   1  10   36.96   14.03
 -11  -1 -10   38.23   10.41
  11  -1  10   32.38    9.76
 -11  -1 -10   30.30   15.29
  11   1  11   15.88   12.08
  11  -1  11    8.54    8.71
 -11  -1 -11  -10.02    8.85
 -11  -1 -11    7.84   14.67
  11   1  12  101.10   20.28
 -11  -1 -12  109.98   15.12
 -11  -1 -12   89.20   19.99
  11  -1  12  121.14   16.89
  11   1  13   -3.47   14.58
  11  -1  13   -0.57   10.04
 -11  -1 -13   23.25   15.77
 -11  -1 -13   16.34   10.11
  11   1  14   -5.76   16.70
  11  -1  14    0.76   11.18
 -11  -1 -14   25.04   14.93
  11   1  15   25.98   19.73
 -11  -1 -15   -1.35   12.73
  11  -1  15   25.40   13.61
 -11  -1 -15   20.65    9.54
  11   1  16   11.55   22.22
  11  -1  16   43.28   15.28
 -11   2  17  142.08   34.65
  11  -2 -17   67.84   29.43
  11  -2 -17  112.24   19.96
 -11  -2  17  107.69   20.91
 -11   2  16   33.13   25.97
 -11  -2  16   17.07   15.51
  11  -2 -16   39.78   25.90
  11  -2 -16    1.53   14.03
 -11   2  15  372.62   49.55
  11  -2 -15  371.58   37.04
 -11  -2  15  306.57   41.76
 -11   2  14   23.81   20.76
  11  -2 -14   -3.50   11.90
 -11   2  13  134.47   26.31
  11  -2 -13  121.03   33.77
 -11  -2  13  102.82   18.44
  11  -2 -13  160.35   21.28
 -11   2  12   27.04   18.84
  11  -2 -12   82.47   14.91
 -11  -2  12   41.52   12.91
  11  -2 -12   34.77   22.92
 -11   2  11  314.61   38.95
  11  -2 -11  303.99   31.89
 -11  -2  11  307.86   31.15
  11   2 -10   11.63    8.17
 -11   2  10    5.62   15.17
  11  -2 -10    0.18    9.65
 -11  -2  10  -13.26    9.40
  11   2  -9   18.01    9.13
 -11   2   9   36.10   16.09
 -11  -2   9   24.35   10.08
  11  -2  -9   23.89   10.65
 -11   2   8  218.67   30.32
  11   2  -8  193.21   23.44
  11  -2  -8  246.59   25.48
 -11  -2   8  225.66   24.39
  11   2  -7  456.64   41.12
 -11   2   7  429.17   45.26
  11  -2  -7  497.70   42.62
 -11  -2   7  496.86   41.84
  11   2  -6   -3.38    8.58
 -11  -2   6   -3.32    8.86
  11  -2  -6    6.26    7.89
 -11   2   5    1.87   11.72
  11   2  -5    6.46    8.93
  11  -2  -5   18.31    9.18
 -11  -2   5    7.10    8.81
  11   2  -4   42.08   11.72
 -11   2   4   54.00   15.43
  11  -2  -4   47.01   10.21
 -11  -2   4   56.51   11.88
 -11   2   3   80.79   15.79
  11   2  -3   67.78   12.97
 -11  -2   3   53.86   12.00
  11  -2  -3   82.92   14.02
  11   2  -2   76.57   14.75
 -11   2   2   91.97   15.99
  11  -2  -2  103.06   15.16
 -11  -2   2  110.67   15.95
 -11   2   1  106.55   17.68
  11   2  -1   95.36   16.50
  11  -2  -1   94.04   15.17
 -11  -2   1  106.70   15.64
 -11   2   0  498.43   44.93
  11   2   0  483.18   45.10
 -11  -2   0  488.84   43.86
  11  -2   0  517.80   43.88
 -11   2  -1   38.63   11.29
  11   2   1   17.77   10.70
  11  -2   1    0.61    6.41
 -11  -2  -1   33.83   10.03
 -11   2  -2  538.44   53.15
  11   2   2  594.38   55.01
 -11  -2  -2  718.40   54.23
  11  -2   2  664.83   52.83
  11   2   3   78.10   15.91
 -11   2  -3   87.91   15.67
 -11  -2  -3  142.42   19.20
  11  -2   3   87.43   14.55
  11   2   4    5.62   11.26
 -11   2  -4   -9.73    8.72
 -11  -2  -4   11.40    9.98
  11  -2   4   14.59    7.41
 -11   2  -5   14.75    9.35
  11   2   5   -5.84   10.18
 -11  -2  -5   17.46   10.57
  11  -2   5    6.81    7.79
 -11   2  -6   27.95   10.55
  11   2   6   48.98   15.42
 -11  -2  -6   30.36   13.27
  11  -2   6   31.93    9.57
 -11   2  -7   -0.18    8.70
  11   2   7    0.38   11.99
  11  -2   7   17.74    8.36
  11   2   8   18.33   14.63
 -11  -2  -8   -5.72   19.69
 -11  -2  -8   40.46   17.95
  11  -2   8   10.93    8.64
  11   2   9    6.01   14.72
 -11  -2  -9   34.26   18.87
  11  -2   9   28.79    9.19
  11   2  10  -13.65   14.84
  11  -2  10    1.03    8.92
 -11  -2 -10   -1.99   19.20
  11   2  11   35.55   18.83
  11  -2  11   69.17   12.87
 -11  -2 -11   57.42   20.78
  11   2  12   10.18   18.63
  11  -2  12   24.64   10.41
 -11  -2 -12  -10.53   19.67
 -11  -2 -12   18.86   15.90
  11   2  13    1.84   17.72
  11  -2  13   -0.53   10.06
 -11  -2 -13   28.77   21.10
 -11  -2 -13   23.35   16.04
  11   2  14   -1.90   19.60
 -11  -2 -14   30.56   22.56
 -11  -2 -14   -9.68   15.94
  11  -2  14   -1.79   11.00
  11   2  15   41.98   24.76
 -11  -2 -15    3.67   16.59
 -11  -2 -15   52.47   22.55
  11  -2  15   20.78   13.23
 -11   3  15   36.72   32.00
  11  -3 -15   72.06   31.08
  11  -3 -15   42.05   19.81
 -11  -3  15  -15.83   17.70
 -11   3  14  134.44   37.18
  11  -3 -14  185.87   28.20
  11  -3 -14  150.47   33.30
 -11  -3  14  158.81   24.30
 -11   3  13   26.24   27.20
  11  -3 -13   49.07   27.20
  11  -3 -13   17.62   16.55
 -11  -3  13   13.65   15.57
 -11   3  12   16.08   26.03
  11  -3 -12   -0.61   23.24
 -11  -3  12   30.57   16.17
  11  -3 -12   16.85   15.05
 -11   3  11   31.31   22.26
 -11  -3  11   -7.95   14.49
  11  -3 -11   33.96   22.92
  11  -3 -11    3.99   13.42
 -11   3  10   54.36   23.54
  11  -3 -10   32.06   15.56
 -11  -3  10   16.90   13.49
 -11   3   9  343.76   46.49
 -11  -3   9  384.63   38.20
  11  -3  -9  362.61   39.20
 -11   3   8  140.63   26.98
  11   3  -8  120.46   19.53
  11  -3  -8  105.02   19.05
 -11  -3   8  145.20   20.92
  11   3  -7   71.60   15.75
 -11   3   7   48.25   19.76
 -11  -3   7   64.77   15.22
  11  -3  -7   72.14   15.77
 -11   3   6   37.51   17.98
  11   3  -6   35.38   13.29
  11  -3  -6   43.94   13.36
 -11  -3   6   25.72   12.47
  11   3  -5  186.74   26.69
 -11   3   5  221.43   30.98
  11  -3  -5  184.07   26.23
 -11  -3   5  201.40   26.79
 -11   3   4  125.41   22.49
  11   3  -4  139.60   22.15
  11  -3  -4  152.29   23.12
 -11  -3   4  178.49   24.52
  11   3  -3   27.01   13.59
 -11   3   3   11.55   14.09
 -11  -3   3   26.46   12.79
  11  -3  -3   15.58   10.56
  11   3  -2  118.23   20.43
  11  -3  -2  137.83   20.69
 -11  -3   2  137.38   20.74
 -11   3   1  118.18   22.11
 -11  -3   1  115.23   19.85
  11  -3  -1  127.44   20.35
  11   3   0  638.81   59.24
 -11   3   0  603.06   58.99
  11  -3   0  700.20   57.80
 -11  -3   0  696.93   58.92
  11   3   1   60.04   17.45
 -11   3  -1   82.07   16.90
  11  -3   1   80.47   15.95
 -11  -3  -1   53.56   14.81
 -11   3  -2    4.11   12.44
  11   3   2    7.02   12.75
 -11  -3  -2   24.01   13.31
  11  -3   2    7.61   10.06
 -11   3  -3  -12.69   12.48
  11   3   3   11.46   13.26
  11  -3   3   -3.41    9.89
 -11  -3  -3   13.70   11.87
 -11   3  -4  131.96   19.75
  11   3   4  105.93   21.86
 -11  -3  -4  103.41   20.47
  11  -3   4  128.78   19.76
  11   3   5  251.46   33.54
 -11   3  -5  209.12   28.07
  11  -3   5  241.85   27.46
 -11  -3  -5  233.89   31.50
  11   3   6   26.71   16.26
 -11   3  -6   42.29   13.11
 -11  -3  -6   41.07   16.53
  11  -3   6   38.48   12.60
  11   3   7   62.10   18.16
  11  -3   7   26.70   12.50
 -11  -3  -7   69.58   17.32
 -11  -3  -7   18.31   21.28
  11   3   8  -24.34   14.75
 -11  -3  -8   22.11   17.04
  11  -3   8   10.26   10.80
 -11  -3  -8   23.65   22.87
  11   3   9   54.35   21.92
 -11  -3  -9   87.45   21.52
  11  -3   9   83.12   15.47
 -11  -3  -9  106.39   29.73
  11   3  10   66.11   23.00
 -11  -3 -10  120.82   31.42
 -11  -3 -10   80.97   21.67
  11  -3  10   80.37   14.83
  11   3  11   31.22   20.83
 -11  -3 -11   -7.66   19.65
  11  -3  11   50.02   13.65
 -11  -3 -11  104.90   29.81
 -11  -3 -12   18.99   27.53
  11  -3  12   29.86   12.91
 -11  -3 -12   27.95   21.51
  11   3  13    2.82   23.77
  11  -3  13   -2.14   13.10
 -11  -3 -13  -34.65   26.69
 -11  -3 -13   19.78   22.65
 -11   4  12   11.65   32.27
  11  -4 -12   27.77   21.19
  11  -4 -12  119.13   34.74
 -11  -4  12   -9.14   20.43
 -11   4  11   78.86   35.49
  11  -4 -11   23.42   31.37
 -11  -4  11   23.71   20.43
  11  -4 -11   72.11   22.97
 -11   4  10  -29.51   30.88
  11  -4 -10   12.82   28.53
  11  -4 -10   39.76   20.86
 -11  -4  10   99.80   22.30
 -11   4   9  346.55   48.15
  11  -4  -9  385.69   50.98
 -11  -4   9  326.48   42.44
 -11   4   8   45.48   27.22
  11  -4  -8   14.06   17.89
 -11  -4   8   28.10   18.91
 -11   4   7  -56.48   24.37
  11  -4  -7   -2.62   16.10
 -11  -4   7   -9.67   17.35
 -11   4   6   54.85   26.18
 -11  -4   6   53.58   19.09
  11  -4  -6   50.78   19.54
  11   4  -5   45.69   19.46
 -11   4   5    9.00   22.67
 -11  -4   5    9.76   16.96
  11  -4  -5   58.77   19.21
 -11   4   4   15.39   20.72
  11   4  -4   12.00   18.35
  11  -4  -4    6.29   15.03
 -11  -4   4  -23.18   16.21
 -11   4   3   80.54   24.34
  11   4  -3  110.00   22.83
  11  -4  -3  109.94   23.25
 -11  -4   3   98.01   22.14
 -11   4   2   39.15   21.11
  11   4  -2   26.61   18.69
 -11  -4   2   21.68   18.22
  11  -4  -2   25.64   16.34
  11   4  -1   14.87   18.91
 -11   4   1  -24.08   18.55
 -11  -4   1  -26.42   17.17
  11  -4  -1   25.87   16.00
 -11   4   0   39.27   20.44
 -11  -4   0    5.77   17.87
  11  -4   0   39.70   16.84
 -11   4  -1    8.77   20.08
  11   4   1  -20.93   17.97
  11  -4   1  -11.95   14.63
 -11  -4  -1   -5.48   17.86
 -11   4  -2   39.40   20.08
  11   4   2   42.72   20.35
  11  -4   2   38.65   17.44
 -11  -4  -2   45.84   19.41
 -11   4  -3   20.69   18.23
  11   4   3    8.10   20.04
 -11  -4  -3  -23.50   18.14
  11  -4   3   32.90   15.65
 -11   4  -4   59.71   19.27
  11   4   4   32.58   21.52
 -11  -4  -4   81.09   27.01
 -11  -4  -4   14.04   20.29
  11  -4   4   64.60   17.63
  11   4   5   39.82   22.56
 -11  -4  -5   56.38   24.74
  11  -4   5   69.46   17.90
 -11  -4  -5   54.87   21.90
  11   4   6   77.68   27.31
 -11  -4  -6   84.35   31.67
 -11  -4  -6  120.01   25.68
  11  -4   6   71.83   19.54
  11   4   7   -2.59   33.78
 -11  -4  -7   -6.18   23.00
  11  -4   7    3.89   14.64
  11   4   8   51.69   25.07
 -11  -4  -8   70.31   36.10
 -11  -4  -8  130.46   28.25
  11  -4   8   74.52   18.91
  11   4   9   51.22   27.16
 -11  -4  -9   59.27   33.81
 -11  -4  -9   95.35   27.79
  11  -4   9  103.06   20.85
  11   4  10   55.66   29.28
 -11  -4 -10   48.63   28.57
  11  -4  10  102.13   20.84
 -11  -5   5   80.22   28.65
 -11   5   4  -11.27   31.87
  11  -5  -4   71.84   26.13
 -11  -5   4   64.61   28.10
 -11   5   3  -43.64   29.83
 -11  -5   3    9.97   25.99
  11  -5  -3   -3.64   21.89
 -11   5   2   29.50   30.70
 -11  -5   2  -16.87   25.43
  11  -5  -2   11.41   22.36
 -11   5   1   56.00   30.21
  11   5  -1  -23.88   26.81
  11  -5  -1   59.57   24.73
 -11  -5   1   32.58   27.10
 -11   5   0   53.12   28.41
  11   5   0   -3.88   26.39
  11  -5   0  -12.09   28.76
 -11  -5   0  -27.98   26.07
 -11  -5   0   51.92   27.59
 -11   5  -1  -40.85   25.64
 -11  -5  -1   42.31   29.80
 -11  -5  -1   58.66   29.53
  11   5   2   21.73   28.31
 -11  -5  -2   16.35   30.72
  11  -5   2   14.92   28.62
 -11  -5  -2   20.68   29.48
  11   5   3  708.25  597.20
 -11  -5  -3  401.58  531.80
 -12   0  18   27.57   21.13
 -12   0  17   -8.65   18.78
 -12   0  16   17.87   17.80
  12   0 -15  -23.83   12.41
 -12   0  15   17.17   15.21
  12   0 -15  -12.06    8.28
 -12   0  14   13.08   14.03
  12   0 -14   45.42   10.02
  12   0 -14   11.52   24.81
 -12   0  13    2.59   12.61
  12   0 -13    2.97    8.58
  12   0 -12  576.36   47.89
 -12   0  12  574.20   50.71
  12   0 -11    7.77    7.94
  12   0 -10  334.04   31.45
 -12   0  10  359.45   34.29
  12   0  -8   27.58    8.93
 -12   0   8   24.71    9.46
 -12   0   7    9.79    7.97
  12   0  -7   -3.47    6.99
  12   0  -6  731.40   58.73
 -12   0   6  700.77   58.94
 -12   0   5   19.59    7.90
  12   0  -5    2.74    6.49
 -12   0   4 1391.39  109.01
  12   0  -4 1392.79  108.87
  12   0  -3   12.20    7.08
 -12   0   3    7.60    7.42
 -12   0   2   19.18    8.34
  12   0  -2   15.00    6.64
 -12   0   1    4.51    6.69
  12   0  -1   13.43    6.95
 -12   0   0  780.55   61.47
  12   0   0  721.78   61.30
 -12   0  -1    4.70    6.74
  12   0   1   -7.82    6.29
  12   0   2   78.20   13.75
 -12   0  -2  116.22   15.39
 -12   0  -3   -3.41    6.93
  12   0   3   -3.46    6.95
 -12   0  -4  492.34   41.06
  12   0   4  464.82   41.59
  12   0   5    3.18    7.28
 -12   0  -5    4.46    7.64
  12   0   6  981.86   79.59
 -12   0  -6  994.93   78.49
 -12   0  -7    1.23    7.75
  12   0   7   -4.15    8.57
  12   0   8  328.42   30.97
 -12   0  -8  293.54   28.59
 -12   0  -9   -2.24    8.02
  12   0   9    1.48    9.41
 -12   0 -10  198.96   20.07
  12   0  10  148.47   22.83
 -12   0 -10  168.96   25.12
 -12   0 -11    1.19    9.82
 -12   0 -11  -14.71   12.19
  12   0  11  -15.06    9.64
 -12   0 -12   31.11    8.87
  12   0  12    9.08   12.44
 -12   0 -12   23.80   11.28
  12   0  13    7.21   12.23
  12   0  14  389.94   40.70
  12   0  15   25.73   16.87
  12   0  16    2.40   19.07
 -12   1  17   96.40   25.06
  12  -1 -17   16.59   11.53
  12  -1 -17    9.19   19.69
 -12  -1  17   31.90   18.59
 -12   1  16  100.71   24.48
  12  -1 -16   79.03   14.57
 -12  -1  16  116.91   19.64
  12  -1 -16   83.88   22.51
 -12   1  15   42.62   20.31
  12  -1 -15   40.94   20.70
  12  -1 -15   49.81   12.70
 -12  -1  15   31.34   15.49
 -12   1  14   18.29   16.02
  12  -1 -14    1.60   16.71
 -12  -1  14  -13.06   11.93
  12  -1 -14   -3.90   10.56
 -12   1  13   63.78   18.11
  12  -1 -13  117.22   16.84
 -12  -1  13  109.69   18.38
 -12   1  12  201.11   29.40
  12   1 -12  184.67   21.14
  12  -1 -12  239.92   24.32
 -12   1  11  143.37   22.54
  12   1 -11  131.31   17.48
  12  -1 -11  124.68   17.89
 -12  -1  11  172.14   20.26
 -12   1  10  189.90   27.79
  12   1 -10  213.18   23.15
 -12  -1  10  228.66   24.70
  12  -1 -10  259.50   24.88
  12   1  -9   36.46    9.80
 -12   1   9   40.54   13.50
 -12  -1   9   40.71   10.58
  12  -1  -9   39.28   11.14
  12   1  -8   65.92   11.79
 -12  -1   8   71.34   12.49
  12  -1  -8   74.67   12.99
 -12   1   7  146.44   23.62
  12   1  -7  177.37   20.94
  12  -1  -7  202.33   21.43
 -12  -1   7  202.13   21.31
  12   1  -6    9.47    7.77
 -12   1   6   12.17   11.17
 -12  -1   6   -0.92    7.51
  12  -1  -6    1.22    7.28
  12   1  -5  118.26   16.95
 -12   1   5  115.68   17.58
  12  -1  -5  105.51   15.77
 -12  -1   5   88.53   14.05
  12   1  -4  296.34   29.27
 -12   1   4  309.31   30.69
  12  -1  -4  298.32   28.77
 -12  -1   4  298.17   28.74
  12   1  -3   26.10    9.29
 -12   1   3   26.36   10.64
  12  -1  -3   43.11    9.33
 -12  -1   3   42.11    9.15
 -12   1   2  408.73   36.99
  12   1  -2  392.34   36.69
  12  -1  -2  392.74   35.53
 -12  -1   2  404.40   35.74
  12   1  -1   22.94    9.93
 -12   1   1    4.43    8.62
 -12  -1   1   21.98    7.92
  12  -1  -1    2.34    6.80
  12   1   0   13.49    8.71
 -12   1   0   20.63    8.55
 -12  -1   0   21.83    8.19
  12  -1   0   13.71    7.06
  12   1   1   78.38   13.51
 -12   1  -1  104.19   15.64
  12  -1   1  103.38   14.52
 -12  -1  -1   90.25   13.30
  12   1   2  125.66   18.61
 -12   1  -2  116.97   17.23
 -12  -1  -2  138.61   18.04
  12  -1   2  131.94   16.51
  12   1   3    5.77    8.73
 -12   1  -3   18.10    9.22
 -12  -1  -3    8.81    8.37
  12  -1   3   17.13    7.70
  12   1   4   11.82    9.66
 -12   1  -4   18.85    8.62
 -12  -1  -4   12.23    8.86
  12  -1   4   11.37    7.53
 -12   1  -5   68.87   13.10
  12   1   5   86.79   15.91
  12  -1   5   89.85   13.50
 -12  -1  -5   83.61   13.68
  12   1   6  397.83   37.96
 -12   1  -6  372.89   35.14
 -12  -1  -6  413.28   36.05
  12  -1   6  393.40   35.37
  12   1   7   22.44   11.25
 -12   1  -7   25.67    9.72
  12  -1   7   48.48   10.63
 -12  -1  -7   44.35   10.54
 -12   1  -8   20.01   11.23
  12   1   8  -10.74   10.25
 -12  -1  -8   25.01    9.99
  12  -1   8   23.06    8.99
  12   1   9   48.24   14.41
 -12   1  -9   45.09    9.93
  12  -1   9   40.64   11.00
 -12  -1  -9   40.80   11.57
  12   1  10   40.15   15.43
 -12  -1 -10   87.84   14.27
 -12  -1 -10   83.32   19.56
  12  -1  10   95.25   14.93
  12   1  11   53.56   15.45
 -12  -1 -11   16.86   10.49
 -12  -1 -11   14.60   16.93
  12  -1  11   21.61   10.59
  12   1  12    5.37   14.23
  12  -1  12  -17.12    9.73
 -12  -1 -12   16.30   11.22
 -12  -1 -12   -0.15   16.43
  12   1  13    9.29   17.39
 -12  -1 -13   16.53   17.39
 -12  -1 -13  -27.75   10.59
  12  -1  13   -6.80   11.03
  12   1  14   10.48   17.66
 -12  -1 -14   16.21   11.13
 -12  -1 -14   15.61   16.71
  12  -1  14    1.26   12.24
  12   1  15   14.61   20.10
 -12  -1 -15   -4.77   14.73
  12  -1  15   24.82   14.49
 -12  -1 -15   -3.57   10.87
 -12   2  16   68.71   29.62
 -12  -2  16   16.11   16.14
  12  -2 -16   46.60   32.09
  12  -2 -16   34.99   16.43
 -12   2  15   76.41   27.13
 -12  -2  15   91.52   19.75
  12  -2 -15  124.41   21.06
  12  -2 -15  155.96   29.39
 -12   2  14    6.72   23.57
  12  -2 -14   58.59   16.87
  12  -2 -14    9.65   22.41
 -12  -2  14   51.20   15.06
 -12   2  13  206.43   31.36
  12  -2 -13  196.22   25.48
  12  -2 -13  144.94   29.84
 -12  -2  13  138.94   21.89
  12  -2 -12  247.00   28.52
 -12  -2  12  221.67   28.30
  12   2 -11  116.34   16.32
 -12   2  11   86.41   21.41
 -12  -2  11  111.45   23.44
  12  -2 -11  148.41   21.04
  12   2 -10   -1.16    9.42
 -12   2  10    9.59   15.26
  12  -2 -10   11.70   10.67
 -12   2   9    5.73   13.81
  12   2  -9    6.39    9.52
  12  -2  -9   -3.48    9.89
 -12  -2   9   14.02   17.56
  12   2  -8  259.65   27.52
 -12   2   8  254.32   33.92
 -12  -2   8  292.50   30.54
  12  -2  -8  263.81   28.93
 -12   2   7   45.07   15.29
  12  -2  -7   39.93   12.13
 -12  -2   7   45.01   12.58
 -12   2   6   83.82   17.70
  12   2  -6   58.01   12.94
  12  -2  -6   76.88   14.38
 -12  -2   6   51.42   12.86
  12   2  -5   11.56   10.54
 -12   2   5   11.79   11.61
  12  -2  -5   34.16   10.51
 -12  -2   5   24.80   10.75
  12   2  -4   -1.96    9.49
 -12   2   4   13.03   23.41
  12  -2  -4   -2.55    7.12
 -12  -2   4    9.33    8.73
  12   2  -3  313.78   32.65
 -12   2   3  317.06   34.46
  12  -2  -3  303.76   31.05
 -12  -2   3  347.17   33.10
  12   2  -2  177.63   23.42
 -12   2   2  166.45   24.98
  12  -2  -2  169.62   20.75
 -12  -2   2  166.24   23.55
 -12   2   1  107.42   18.33
  12   2  -1  125.82   19.88
 -12  -2   1  171.37   24.13
  12  -2  -1  131.11   18.39
 -12   2   0   78.86   15.54
  12   2   0   81.02   15.52
  12  -2   0   65.25   12.40
  12   2   1  329.14   34.62
 -12   2  -1  333.98   34.04
  12  -2   1  321.86   31.15
 -12   2  -2  326.64   32.45
  12   2   2  279.46   33.55
  12  -2   2  323.87   30.43
 -12   2  -3    7.78    9.92
  12   2   3    3.51   10.46
  12  -2   3   13.70    9.05
 -12  -2  -3    1.07   12.21
  12   2   4   17.56   12.80
 -12   2  -4   29.17   11.42
  12  -2   4   27.63   10.07
 -12  -2  -4   47.89   12.55
 -12   2  -5   31.79   12.04
  12   2   5   54.14   16.33
  12  -2   5   68.97   11.82
 -12  -2  -5   52.42   13.09
 -12   2  -6   46.66   13.24
  12   2   6   67.08   17.58
  12  -2   6   90.93   14.21
 -12  -2  -6   75.58   15.21
  12   2   7   17.49   13.68
 -12   2  -7    2.63    9.86
 -12  -2  -7   16.09   12.62
  12  -2   7   27.22    9.82
 -12   2  -8  113.26   16.78
  12   2   8   90.99   19.88
 -12  -2  -8  130.31   18.48
  12  -2   8   94.86   15.48
  12   2   9   46.34   17.83
  12  -2   9   50.78   12.17
 -12  -2  -9   71.11   22.25
 -12  -2  -9   36.11   14.78
  12   2  10   62.54   20.27
  12  -2  10   42.06   12.47
 -12  -2 -10   45.81   15.85
 -12  -2 -10   60.40   24.46
  12   2  11  143.56   27.83
  12  -2  11  186.30   23.06
 -12  -2 -11  164.99   31.75
 -12  -2 -11  211.00   28.38
  12   2  12   88.71   22.91
  12  -2  12   85.10   15.40
 -12  -2 -12   74.20   21.32
 -12  -2 -12   72.37   25.40
  12   2  13   22.32   22.77
 -12  -2 -13   -2.98   22.28
  12  -2  13   21.95   12.51
  12   2  14  -19.75   21.77
 -12  -2 -14   -7.92   21.42
  12  -2  14   15.93   12.80
 -12  -2 -14   24.17   23.79
 -12   3  14   41.62   33.51
  12  -3 -14   87.58   30.15
 -12  -3  14   72.86   19.91
  12  -3 -14   28.95   18.77
 -12   3  13   15.79   28.75
  12  -3 -13  -18.48   25.94
  12  -3 -13   -1.29   16.58
 -12  -3  13   20.21   17.33
 -12   3  12   22.91   25.49
  12  -3 -12   19.99   26.87
  12  -3 -12   45.57   17.72
 -12  -3  12    5.72   16.37
 -12   3  11   12.57   24.89
  12  -3 -11   32.49   15.25
 -12  -3  11  -13.60   14.98
 -12   3  10   88.31   27.23
  12  -3 -10   95.77   20.73
 -12  -3  10  108.38   19.26
  12   3  -9  153.23   20.26
 -12   3   9  147.80   28.80
 -12  -3   9  121.13   21.32
  12  -3  -9  132.62   21.55
  12   3  -8  -19.61   14.36
 -12   3   8   35.43   19.68
  12  -3  -8   14.75   13.23
 -12  -3   8    8.19   13.77
  12   3  -7   44.40   15.02
 -12   3   7   62.78   21.53
  12  -3  -7   14.68   12.52
 -12  -3   7   45.78   14.29
  12   3  -6  174.19   28.06
 -12   3   6  252.17   35.72
  12  -3  -6  204.40   27.98
 -12  -3   6  222.73   28.57
  12   3  -5  228.16   28.52
 -12   3   5  155.77   27.75
 -12  -3   5  178.01   27.46
  12  -3  -5  187.67   26.38
  12   3  -4    2.80   12.44
 -12   3   4   14.86   16.47
 -12  -3   4    2.63   16.49
  12  -3  -4   -1.36   11.32
  12   3  -3  122.97   22.00
 -12   3   3  155.42   26.05
  12  -3  -3  177.19   24.38
 -12  -3   3  184.22   24.03
  12   3  -2  196.83   28.64
 -12   3   2  221.00   30.76
 -12  -3   2  175.45   24.70
  12  -3  -2  198.51   26.23
  12   3  -1  110.90   20.20
  12  -3  -1  100.50   17.23
 -12  -3   1   84.01   17.22
  12   3   0  961.57   85.88
 -12   3   0 1018.10   85.85
 -12  -3   0 1039.68   84.99
  12  -3   0 1048.21   84.11
 -12   3  -1   55.54   16.43
  12   3   1   50.08   16.55
 -12  -3  -1   53.92   15.51
  12  -3   1   42.59   12.96
  12   3   2  241.29   33.44
 -12   3  -2  243.77   32.11
 -12  -3  -2  236.74   32.51
  12  -3   2  267.64   29.43
  12   3   3   16.88   14.88
 -12   3  -3   30.00   14.77
 -12  -3  -3   35.83   15.05
  12  -3   3   17.67   11.77
  12   3   4  436.75   47.55
 -12   3  -4  440.85   43.62
  12  -3   4  478.84   42.76
 -12  -3  -4  432.56   45.62
 -12   3  -5   17.91   13.62
  12   3   5   -0.54   14.80
 -12  -3  -5    9.29   15.36
  12  -3   5   -0.43   10.84
  12   3   6   39.96   18.48
  12  -3   6   30.42   12.50
 -12  -3  -6    9.87   16.03
  12   3   7    9.34   16.41
 -12   3  -7   -7.42   11.22
 -12  -3  -7  -10.79   21.24
  12  -3   7   13.49   11.76
 -12  -3  -7  -20.54   15.45
  12   3   8   30.58   19.56
  12  -3   8   73.97   14.26
 -12  -3  -8   49.27   25.85
 -12  -3  -8   74.88   20.60
  12   3   9  102.11   24.84
 -12  -3  -9  117.49   23.86
  12  -3   9  134.01   19.51
 -12  -3  -9  122.25   31.71
  12   3  10   -0.07   18.88
 -12  -3 -10   31.98   19.63
 -12  -3 -10   14.09   27.22
  12  -3  10   -5.63   12.06
  12   3  11  -54.99   34.55
  12  -3  11    5.43   12.78
 -12  -3 -11   22.44   20.07
 -12  -3 -11   29.46   29.25
  12   3  12   37.82   23.64
 -12  -3 -12   -2.71   29.60
 -12  -3 -12   73.40   23.23
  12  -3  12   24.90   14.22
 -12   4  11  -22.55   33.04
  12  -4 -11    8.15   20.33
 -12  -4  11  -46.19   20.62
  12  -4 -11   -6.14   34.33
 -12   4  10   18.94   33.23
  12  -4 -10   -7.11   18.36
 -12  -4  10  -21.18   20.19
 -12   4   9   97.65   34.81
 -12  -4   9  111.51   23.20
  12  -4  -9   78.44   24.03
 -12   4   8   85.60   32.66
 -12  -4   8   65.50   21.25
  12  -4  -8   57.21   29.81
 -12   4   7   76.07   30.59
  12  -4  -7   84.39   25.65
 -12  -4   7   56.64   21.60
  12   4  -6   64.24   21.61
 -12   4   6   90.38   27.88
 -12  -4   6  103.85   23.04
  12  -4  -6  154.74   27.15
  12   4  -5  174.15   29.16
 -12   4   5  201.44   34.81
  12  -4  -5  196.18   29.80
 -12  -4   5  196.88   29.85
 -12   4   4   33.79   23.30
  12   4  -4   -7.85   18.55
  12  -4  -4   31.27   17.30
 -12  -4   4   10.20   17.61
 -12   4   3   42.63   22.87
  12   4  -3   93.70   22.75
  12  -4  -3   83.26   20.64
 -12  -4   3  111.48   23.87
  12   4  -2   44.61   21.01
 -12   4   2   60.85   22.72
 -12  -4   2   71.36   20.43
  12  -4  -2   23.86   17.94
  12   4  -1   95.05   26.02
 -12   4   1  116.67   27.25
 -12  -4   1  160.16   25.89
  12  -4  -1  149.75   26.27
 -12   4   0  107.67   24.11
  12   4   0   61.15   23.29
 -12  -4   0   37.90   20.49
  12  -4   0   87.10   21.82
  12   4   1   31.53   20.65
 -12   4  -1   29.72   24.65
  12  -4   1   24.19   17.22
 -12  -4  -1   25.92   19.24
  12   4   2   94.14   24.62
 -12   4  -2  110.79   25.05
  12  -4   2  105.93   22.13
 -12  -4  -2   90.61   23.04
 -12   4  -3   25.76   19.48
  12   4   3   46.33   22.81
 -12  -4  -3    6.50   20.08
  12  -4   3   55.08   18.00
  12   4   4  196.66   31.92
 -12   4  -4  189.76   28.78
  12  -4   4  231.79   30.13
 -12  -4  -4  169.70   31.12
 -12   4  -5   20.53   18.86
  12   4   5    8.27   39.52
 -12  -4  -5    6.42   21.51
  12  -4   5   38.40   17.63
  12   4   6   30.74   25.74
  12  -4   6   67.39   18.85
 -12  -4  -6   66.38   24.18
 -12  -4  -6   97.24   42.72
  12   4   7   -4.68   22.56
 -12  -4  -7   32.89   22.95
  12  -4   7   17.11   17.31
 -12  -4  -7  -21.89   28.34
  12   4   8  -13.03   24.81
 -12  -4  -8   79.35   27.19
 -12  -4  -8   19.06   31.11
  12  -4   8   23.82   17.24
  12   4   9   53.54   28.08
 -12  -4  -9  118.29   38.35
 -12  -4  -9  106.61   30.38
  12  -4   9   65.47   20.66
 -13   0  17  -15.04   19.69
 -13   0  16  203.98   29.96
  13   0 -15   -4.29   21.36
 -13   0  15   -0.99   15.42
  13   0 -15   -0.97    9.85
 -13   0  14   -6.28   14.66
  13   0 -14   11.21    9.77
 -13   0  13    4.37   12.84
  13   0 -13    8.54    9.77
  13   0 -12   21.99   10.38
 -13   0  12   22.73   13.39
  13   0 -11  -10.37    8.64
 -13   0  11   -5.65   10.50
  13   0 -10  139.44   19.39
 -13   0  10  164.74   22.12
 -13   0   9  -11.65   10.49
  13   0  -9    5.86    8.56
  13   0  -8   79.31   13.75
  13   0  -7   11.03    8.59
 -13   0   7   -7.30    8.41
  13   0  -6  418.62   37.08
 -13   0   6  401.41   37.36
 -13   0   5    3.55    8.04
  13   0  -5    0.69    7.09
  13   0  -4  142.01   18.77
 -13   0   4  147.17   19.00
  13   0  -3    4.01    7.33
 -13   0   3   12.57    7.86
  13   0  -2  917.24   74.43
 -13   0   2  922.55   74.43
 -13   0   1    5.46    7.32
  13   0  -1    9.96    7.69
 -13   0   0    8.58    7.83
  13   0   0   17.18    8.17
  13   0   1    5.17    7.47
 -13   0  -1    0.17    7.99
 -13   0  -2  480.72   41.89
  13   0   2  478.25   42.38
  13   0   3   -0.43    7.91
 -13   0  -3    6.30    8.28
 -13   0  -4  153.19   18.68
  13   0   4  128.30   18.98
  13   0   5    7.27    8.51
 -13   0  -5    7.81    8.57
  13   0   6  863.16   72.93
 -13   0  -6  916.53   71.90
  13   0   7   -5.87    9.07
 -13   0  -7    2.69    8.55
  13   0   8  415.75   38.30
 -13   0  -8  388.02   35.91
 -13   0  -9   -7.40    8.78
  13   0   9    2.82   10.37
  13   0  10   35.11   13.54
 -13   0 -10   36.49   10.80
 -13   0 -11  -18.23   13.46
 -13   0 -11   -3.08   10.21
  13   0  11    9.05   11.77
  13   0  12  619.22   58.16
 -13   0 -12  667.90   56.03
 -13   0 -12  665.01   53.29
  13   0  13   14.40   13.93
  13   0  14   65.57   18.02
  13   0  15   44.36   18.97
 -13   1  17  -51.91   23.96
  13  -1 -17   22.99   13.15
 -13  -1  17   30.15   19.00
  13  -1 -17   14.17   22.09
 -13   1  16    2.35   22.73
  13  -1 -16  -23.03   22.61
 -13  -1  16   43.96   16.85
  13  -1 -16   10.05   12.27
 -13   1  15   19.13   20.48
  13  -1 -15   20.99   12.76
  13  -1 -15    5.52   21.92
 -13  -1  15   45.68   15.81
 -13   1  14   -0.12   17.22
  13  -1 -14   43.66   19.93
  13  -1 -14   13.04   11.57
 -13  -1  14   16.99   13.36
 -13   1  13   -7.53   15.17
  13   1 -13   18.36    9.41
 -13  -1  13   20.96   12.97
  13  -1 -13   26.89   11.74
 -13   1  12  166.76   24.07
  13   1 -12  104.09   15.79
  13  -1 -12  134.13   18.59
 -13  -1  12  121.97   18.64
  13   1 -11  155.16   19.18
 -13   1  11  123.03   21.44
 -13  -1  11  149.06   20.26
  13  -1 -11  137.55   20.55
  13   1 -10   55.62   11.96
 -13   1  10   44.36   16.47
 -13  -1  10   48.66   12.82
  13  -1 -10   54.30   12.42
 -13   1   9   19.09   12.13
  13   1  -9   18.91    9.82
  13  -1  -9   10.80    9.65
  13   1  -8  239.59   24.80
 -13   1   8  196.54   28.06
  13  -1  -8  215.37   24.39
 -13  -1   8  224.85   29.39
  13   1  -7   85.50   13.91
 -13   1   7   57.23   14.62
 -13  -1   7   53.71   12.39
  13  -1  -7  103.98   15.48
  13   1  -6   29.87   10.24
 -13  -1   6   19.28    9.78
  13  -1  -6   43.97   10.90
 -13   1   5   99.40   18.29
  13   1  -5   86.04   14.42
 -13  -1   5   85.95   14.87
  13  -1  -5   83.37   13.86
 -13   1   4  214.81   26.19
  13   1  -4  216.80   24.67
  13  -1  -4  215.37   23.83
 -13  -1   4  232.42   24.50
 -13   1   3  110.12   17.96
  13   1  -3   98.93   16.71
 -13  -1   3  141.41   18.15
  13  -1  -3  109.59   16.37
  13   1  -2    5.90    9.24
 -13   1   2   13.14    9.04
 -13  -1   2    5.06    7.92
  13  -1  -2    3.39    7.97
 -13   1   1   14.76    9.56
  13   1  -1   21.62   10.13
 -13  -1   1   35.15    9.85
  13  -1  -1   13.08    7.66
 -13   1   0  363.36   33.76
  13   1   0  323.39   33.74
 -13  -1   0  341.76   32.73
  13  -1   0  351.48   32.22
  13   1   1   68.08   13.97
 -13   1  -1   57.62   12.55
 -13  -1  -1  100.27   14.79
  13  -1   1   61.01   11.73
  13   1   2  255.26   29.30
 -13   1  -2  265.52   28.20
  13  -1   2  269.43   27.29
 -13  -1  -2  297.19   28.28
 -13   1  -3    6.13    9.54
  13   1   3    6.31    9.30
  13  -1   3    5.60    7.78
 -13  -1  -3   13.74    9.71
 -13   1  -4   13.01    9.71
  13   1   4    7.85    9.64
 -13  -1  -4  -11.38    8.66
  13  -1   4    5.27    7.65
  13   1   5    6.52   10.13
 -13   1  -5    0.86    8.72
 -13  -1  -5   -8.10    9.07
  13  -1   5    8.32    8.35
  13   1   6   46.15   12.88
 -13   1  -6   41.48   12.00
 -13  -1  -6   30.31   10.94
  13  -1   6   60.05   11.85
 -13   1  -7  200.44   23.42
  13   1   7  181.79   26.86
 -13  -1  -7  213.44   24.21
  13  -1   7  203.57   23.61
 -13   1  -8    2.98    9.78
  13   1   8   12.24   11.91
  13  -1   8   15.70    9.33
 -13  -1  -8   -2.19    9.92
 -13   1  -9    6.23    9.75
  13   1   9   -6.03   11.37
  13  -1   9   -7.50    9.29
 -13  -1  -9   27.28   11.86
  13   1  10   66.58   17.76
 -13   1 -10   46.70   10.70
  13  -1  10   61.75   13.66
 -13  -1 -10   55.80   13.73
 -13  -1 -10   74.02   20.75
  13   1  11   90.53   19.54
  13  -1  11   93.15   16.72
 -13  -1 -11  107.54   16.62
 -13  -1 -11   91.32   22.39
  13   1  12   54.17   18.56
 -13  -1 -12   31.00   20.38
 -13  -1 -12   54.71   14.11
  13  -1  12   67.85   14.23
  13   1  13  260.18   37.09
  13  -1  13  196.88   28.96
 -13  -1 -13  229.70   27.88
 -13  -1 -13  240.79   35.97
  13   1  14   62.37   23.44
 -13  -1 -14  113.17   16.53
  13  -1  14   89.50   18.51
 -13  -1 -14   86.34   21.10
  13   1  15    3.73   22.34
 -13   2  16   63.89   29.90
  13  -2 -16   11.55   16.58
  13  -2 -16   39.45   28.73
 -13  -2  16   51.14   19.21
 -13   2  15   72.10   28.38
 -13  -2  15   26.06   17.49
  13  -2 -15   36.03   26.52
  13  -2 -15   70.73   18.53
 -13   2  14   -3.98   23.33
  13  -2 -14   29.59   15.98
 -13  -2  14   -4.43   15.33
  13  -2 -14   75.39   25.18
 -13   2  13   54.85   22.27
 -13  -2  13   88.59   17.64
  13  -2 -13  113.22   19.91
 -13   2  12   31.78   20.82
 -13  -2  12   -7.62   12.84
  13  -2 -12   12.51   13.36
 -13   2  11   -6.76   18.48
  13   2 -11   32.32   11.08
 -13  -2  11    1.40   12.58
  13  -2 -11  -12.10   11.54
  13   2 -10  -13.69   10.85
 -13   2  10   33.66   18.42
  13  -2 -10   -5.44   10.78
 -13  -2  10  -11.23   11.84
 -13   2   9   20.16   16.14
  13   2  -9   28.06   11.30
 -13  -2   9   29.20   12.43
  13  -2  -9   33.06   11.92
  13   2  -8   53.06   13.16
 -13   2   8   22.76   15.10
 -13  -2   8   20.74   12.14
  13  -2  -8   41.91   12.31
  13   2  -7    6.48   11.31
 -13   2   7  -14.53   15.32
 -13  -2   7   12.99   11.03
  13  -2  -7    9.79    9.64
  13   2  -6    5.33   11.16
 -13   2   6   33.67   13.91
 -13  -2   6    6.75   10.58
  13  -2  -6   -4.47    9.26
 -13   2   5  106.86   20.16
  13   2  -5  108.82   18.07
 -13  -2   5  115.89   17.42
  13  -2  -5  148.17   19.92
 -13   2   4  366.11   38.64
  13   2  -4  337.44   35.80
  13  -2  -4  346.32   34.06
 -13  -2   4  364.86   35.05
 -13   2   3  168.94   27.32
  13   2  -3  149.46   24.21
 -13  -2   3  199.46   23.86
  13  -2  -3  185.26   22.74
  13   2  -2   46.61   13.75
 -13   2   2   46.24   14.46
 -13  -2   2   36.43   11.95
  13  -2  -2   41.46   11.00
  13   2  -1   -0.52   10.57
 -13   2   1   -5.42   11.82
 -13  -2   1   14.07    9.58
  13  -2  -1    3.60    8.34
  13   2   0  356.29   36.89
 -13   2   0  296.15   35.38
 -13  -2   0  352.93   34.03
  13  -2   0  360.29   33.26
 -13   2  -1  324.59   35.25
  13   2   1  344.46   36.81
 -13  -2  -1  361.71   34.08
  13  -2   1  330.04   32.73
  13   2   2   39.32   13.82
 -13   2  -2   30.22   13.14
 -13  -2  -2   20.25   11.36
  13  -2   2   11.60    9.37
  13   2   3  125.38   20.93
 -13   2  -3   89.82   18.04
 -13  -2  -3  115.90   18.04
  13  -2   3  113.46   17.41
  13   2   4  195.58   27.82
 -13   2  -4  147.97   21.54
 -13  -2  -4  183.35   24.45
  13  -2   4  153.11   21.55
 -13   2  -5  -11.91   10.47
  13   2   5   -9.65   13.47
 -13  -2  -5    4.24   11.76
  13  -2   5    0.98    8.77
  13   2   6  303.10   38.81
 -13   2  -6  299.97   32.95
 -13  -2  -6  345.41   35.09
  13  -2   6  363.12   32.97
  13   2   7   92.75   20.00
 -13  -2  -7   89.58   17.57
  13  -2   7   65.83   14.34
 -13   2  -8  109.99   16.79
  13   2   8  104.96   22.18
  13  -2   8  141.62   20.08
 -13  -2  -8  152.32   21.19
  13   2   9  147.04   26.07
 -13  -2  -9  152.04   29.05
 -13  -2  -9  157.07   22.41
  13  -2   9  122.85   19.40
  13   2  10  195.25   32.01
 -13  -2 -10  217.72   30.13
 -13  -2 -10  181.22   33.44
  13  -2  10  177.80   24.69
 -13  -2 -11  104.75   28.88
  13  -2  11  162.30   23.06
 -13  -2 -11  165.18   23.70
  13   2  12    0.75   20.40
  13  -2  12   -9.72   12.04
 -13  -2 -12   -3.43   23.72
 -13  -2 -12    6.16   17.05
  13   2  13   69.83   25.41
 -13  -2 -13   42.09   26.44
 -13  -2 -13   88.35   20.75
  13  -2  13   64.55   16.13
 -13   3  14   28.13   33.30
  13  -3 -14   28.30   20.50
 -13  -3  14  -22.96   19.15
  13  -3 -14  -42.64   30.49
 -13   3  13    9.54   29.96
  13  -3 -13   14.76   18.67
 -13  -3  13   57.09   19.76
  13  -3 -13  -34.08   28.86
 -13   3  12   16.92   29.16
  13  -3 -12   -7.01   16.30
 -13  -3  12  -21.39   17.20
 -13   3  11   23.81   25.37
 -13  -3  11   54.55   18.92
  13  -3 -11   62.83   18.60
  13   3 -10  155.18   20.05
 -13   3  10  131.85   31.39
 -13  -3  10  130.54   23.44
  13  -3 -10  149.10   23.57
 -13   3   9   54.57   24.27
  13   3  -9   36.85   16.66
  13  -3  -9   38.19   15.64
 -13  -3   9   45.07   17.53
 -13   3   8   73.29   22.78
  13   3  -8   31.37   14.96
  13  -3  -8   31.60   15.07
 -13  -3   8   56.91   16.37
  13   3  -7   86.87   17.71
 -13   3   7   84.44   24.66
  13  -3  -7   77.22   17.08
 -13  -3   7   45.36   17.55
  13   3  -6  113.50   21.51
 -13   3   6  148.22   27.03
 -13  -3   6  136.94   21.15
  13  -3  -6  134.53   20.73
  13   3  -5   58.23   17.47
 -13   3   5   86.98   22.21
 -13  -3   5   42.30   15.65
  13  -3  -5   55.44   16.26
 -13   3   4   37.61   18.88
  13   3  -4   22.02   14.71
  13  -3  -4    1.64   11.19
 -13  -3   4   15.86   14.03
  13   3  -3   14.77   14.64
 -13   3   3  -22.01   15.19
 -13  -3   3   36.16   14.38
  13  -3  -3   29.72   12.94
 -13   3   2   20.15   17.67
  13   3  -2   30.29   15.77
 -13  -3   2   20.07   14.05
  13  -3  -2   49.05   14.64
  13   3  -1  125.96   23.75
 -13   3   1  164.04   26.08
  13  -3  -1  174.42   24.64
 -13  -3   1  178.62   24.59
  13   3   0  142.54   24.70
  13  -3   0  174.98   25.09
 -13  -3   0  204.33   28.86
 -13   3  -1  599.12   59.06
  13   3   1  589.26   59.78
  13  -3   1  705.33   57.03
 -13  -3  -1  647.65   58.60
 -13   3  -2  553.57   58.70
  13   3   2  680.50   61.97
  13  -3   2  686.65   57.45
 -13  -3  -2  683.61   59.69
 -13   3  -3   60.80   17.00
  13   3   3   45.91   18.50
 -13  -3  -3   58.94   17.95
  13  -3   3   69.13   15.14
  13   3   4  191.35   30.12
 -13   3  -4  196.08   28.89
 -13  -3  -4  244.26   32.52
  13  -3   4  152.38   23.54
 -13   3  -5   12.44   14.21
  13   3   5  -36.95   15.12
 -13  -3  -5    4.87   16.94
  13  -3   5   12.64   12.00
  13   3   6   84.63   21.79
 -13   3  -6   71.61   17.95
  13  -3   6   72.12   16.25
 -13  -3  -6   91.05   20.92
 -13   3  -7   14.83   13.66
  13   3   7   22.52   20.06
  13  -3   7    7.23   12.41
 -13  -3  -7   -4.19   17.88
  13   3   8  197.10   31.97
 -13  -3  -8  218.84   30.61
 -13  -3  -8  178.08   36.59
  13  -3   8  229.52   28.27
  13   3   9   46.99   23.56
 -13  -3  -9   58.63   29.78
  13  -3   9   57.37   15.00
 -13  -3  -9   17.47   20.29
  13   3  10  -18.07   21.95
 -13  -3 -10    2.15   28.08
 -13  -3 -10   23.54   20.40
  13  -3  10   13.92   13.77
  13   3  11  -14.65   23.29
 -13  -3 -11   10.50   29.86
  13  -3  11    3.37   13.84
 -13  -3 -11  -26.29   22.41
 -13   4  10   -1.15   36.59
  13  -4 -10   36.64   20.57
 -13  -4  10   47.68   24.60
 -13   4   9  -75.77   29.63
  13  -4  -9  -33.52   17.49
 -13  -4   9   -1.53   21.51
 -13   4   8   47.59   31.40
 -13  -4   8   63.73   24.32
  13  -4  -8  125.91   23.05
 -13   4   7   -6.64   27.66
  13   4  -7   26.82   21.42
  13  -4  -7   36.54   20.36
 -13  -4   7   32.81   21.20
 -13   4   6    7.13   27.18
  13   4  -6   24.70   21.86
 -13  -4   6   48.03   21.15
 -13   4   5   21.11   25.68
  13   4  -5   35.82   21.15
  13  -4  -5   71.72   21.38
 -13  -4   5   49.74   22.33
 -13   4   4   90.60   30.90
  13   4  -4  108.36   25.40
 -13  -4   4   76.02   22.66
  13  -4  -4  119.16   25.23
 -13   4   3   14.07   24.53
  13   4  -3   69.68   22.78
  13  -4  -3   67.44   19.05
 -13  -4   3   22.07   18.98
 -13   4   2   35.90   24.19
  13   4  -2   31.47   21.95
 -13  -4   2   96.49   23.68
  13  -4  -2   55.42   19.59
  13   4  -1   40.88   23.67
 -13   4   1   71.60   24.02
  13  -4  -1   70.23   20.79
 -13  -4   1  110.76   23.58
 -13   4   0  142.52   28.80
  13   4   0  137.57   29.34
  13  -4   0  167.64   26.85
 -13  -4   0  104.00   25.94
 -13   4  -1   25.74   21.38
  13   4   1   16.48   21.58
  13  -4   1    7.56   16.95
 -13  -4  -1    5.63   19.61
  13   4   2    7.76   21.62
 -13  -4  -2   66.82   22.24
  13  -4   2   20.39   17.38
  13   4   3  157.49   31.78
 -13   4  -3  153.67   27.94
 -13  -4  -3  153.54   27.92
  13  -4   3  124.05   24.70
 -13   4  -4  243.97   34.70
 -13  -4  -4  256.18   36.82
  13  -4   4  298.61   36.60
  13   4   5   14.30   24.36
 -13   4  -5   -3.30   19.57
  13  -4   5   36.83   17.78
 -13  -4  -5    0.42   26.32
 -13  -4  -5    5.23   22.78
  13   4   6   -6.41   24.02
 -13  -4  -6  -24.62   24.08
  13  -4   6   -3.98   15.86
 -13  -4  -6  -27.50   28.41
  13   4   7   21.42   27.95
 -13  -4  -7   65.30   27.05
 -13  -4  -7   70.13   34.21
  13  -4   7   57.18   18.94
  13   4   8   41.54   27.19
 -14   0  17  -14.23   22.38
  14   0 -16  655.34   56.68
 -14   0  16  660.43   65.15
  14   0 -16  786.06   62.92
 -14   0  15   16.65   17.20
  14   0 -15   18.58   17.12
  14   0 -15    1.01   11.40
  14   0 -14   97.22   15.97
 -14   0  14  106.93   22.72
 -14   0  13   12.29   15.36
  14   0 -13    8.34   10.52
  14   0 -12  140.56   19.08
 -14   0  12  159.10   23.30
  14   0 -11  -21.53    9.48
 -14   0  11   -1.21   12.04
 -14   0  10   30.34   12.50
  14   0 -10   30.27   11.32
  14   0  -9   -1.40    9.21
 -14   0   9  -17.78   10.11
  14   0  -8  111.16   16.00
 -14   0   8   79.30   15.84
 -14   0   7    1.14   10.20
  14   0  -7   -2.49    8.75
  14   0  -6   28.31   10.45
 -14   0   6    3.44    9.80
  14   0  -5    3.46    8.02
  14   0  -4   42.80   11.36
 -14   0   4   33.94   14.63
  14   0  -3  -11.67    7.32
 -14   0   3    4.31    8.84
  14   0  -2 1021.82   84.42
 -14   0   2 1074.56   84.57
  14   0  -1    0.27    7.49
  14   0   0    9.11    8.23
 -14   0   0   24.86    9.03
  14   0   1    7.75    8.87
 -14   0  -1    8.50    9.22
 -14   0  -2  367.49   34.51
  14   0   2  364.95   35.17
 -14   0  -3    1.41    9.00
  14   0   3   14.93    9.60
  14   0   4  115.99   18.17
 -14   0  -4   99.87   16.14
  14   0   5  -11.74    9.00
 -14   0  -5   -3.65    9.69
  14   0   6  191.24   24.65
 -14   0  -6  201.43   23.65
  14   0   7   -4.84   10.06
 -14   0  -7  -13.60    9.47
 -14   0  -8  133.52   20.84
  14   0   8  169.79   23.75
  14   0   9    4.88   11.48
 -14   0  -9    9.79   10.42
 -14   0 -10  221.19   24.15
  14   0  10  163.73   26.65
 -14   0 -11    9.64   15.87
 -14   0 -11   -1.78   10.78
  14   0  11   -6.95   12.34
 -14   0 -12   28.99   15.92
  14   0  12   53.07   16.34
  14   0  13   -3.94   15.26
  14   0  14  176.02   27.21
 -14   1  16   -1.08   23.74
  14  -1 -16  -26.85   24.30
 -14  -1  16   65.76   19.19
  14  -1 -16    9.17   13.59
 -14   1  15   82.21   25.70
  14  -1 -15  139.86   20.75
  14  -1 -15  149.64   27.84
 -14  -1  15  144.19   23.21
 -14   1  14  180.78   28.66
  14  -1 -14  216.27   27.09
 -14  -1  14  213.77   29.56
  14   1 -13   27.84   11.31
 -14   1  13   23.51   17.56
 -14  -1  13   16.25   14.21
  14  -1 -13   20.26   12.48
 -14   1  12   12.40   16.37
  14   1 -12   10.07   10.72
 -14  -1  12   15.92   13.15
  14  -1 -12   -2.50   11.05
 -14   1  11   87.06   18.80
  14   1 -11   78.65   14.93
  14  -1 -11  124.01   18.11
 -14  -1  11  112.55   17.91
  14   1 -10  189.63   24.05
 -14   1  10  174.91   26.14
  14  -1 -10  250.70   25.18
 -14  -1  10  155.10   24.56
 -14   1   9  172.58   25.02
  14   1  -9  126.98   18.88
 -14  -1   9  118.13   18.85
  14  -1  -9  177.91   21.74
  14   1  -8  104.77   16.64
 -14   1   8  117.50   21.04
  14  -1  -8  140.44   19.04
 -14  -1   8   84.61   16.13
 -14   1   7   61.62   16.80
  14   1  -7   59.93   13.54
 -14  -1   7   47.05   12.45
  14  -1  -7   45.01   12.51
 -14   1   6   60.19   15.01
  14   1  -6   43.93   12.63
  14  -1  -6   45.03   11.40
 -14  -1   6   52.08   12.77
  14   1  -5    3.09    9.69
 -14   1   5    0.28   10.35
 -14  -1   5   12.62   10.47
  14  -1  -5   13.72    9.63
 -14   1   4  593.54   56.89
  14   1  -4  615.57   53.19
 -14  -1   4  566.76   55.10
  14  -1  -4  648.77   52.58
  14   1  -3  159.56   23.03
  14  -1  -3  188.18   21.73
  14   1  -2    3.60    9.65
 -14   1   2  -11.20    9.23
  14  -1  -2    1.91    7.96
  14   1  -1   69.27   14.94
 -14   1   1   92.60   15.70
  14  -1  -1  120.59   17.25
 -14   1   0  432.17   39.27
  14   1   0  369.00   39.13
  14  -1   0  421.50   37.57
  14   1   1   29.94   11.48
 -14   1  -1   13.59   10.30
  14  -1   1   17.09    9.74
 -14   1  -2   99.75   16.28
  14   1   2   72.85   15.65
  14  -1   2   85.81   14.29
 -14  -1  -2  101.25   24.65
  14   1   3   10.84   10.37
 -14   1  -3   26.09   11.46
  14  -1   3   22.58    9.89
 -14   1  -4  194.27   25.08
  14   1   4  199.64   26.56
  14  -1   4  210.07   23.33
  14   1   5   10.29   11.66
 -14   1  -5    9.77   10.80
  14  -1   5    3.89    9.00
 -14  -1  -5    3.70   11.70
  14   1   6   87.60   17.38
 -14   1  -6  121.03   17.02
  14  -1   6  112.81   17.65
 -14  -1  -6  108.97   19.15
  14   1   7  165.16   24.28
 -14   1  -7  200.79   23.67
  14  -1   7  179.22   23.42
 -14  -1  -7  164.87   24.71
  14   1   8   24.34   14.14
 -14   1  -8    5.52   10.72
  14  -1   8   20.72   11.15
 -14  -1  -8   17.37   11.94
  14   1   9   46.13   16.81
 -14   1  -9   59.37   15.18
  14  -1   9   73.74   15.07
 -14  -1  -9   67.27   15.22
 -14   1 -10  248.47   28.17
  14   1  10  227.02   35.81
 -14  -1 -10  277.23   39.98
  14  -1  10  317.09   31.61
 -14  -1 -10  345.39   31.83
  14   1  11   13.47   16.92
 -14  -1 -11   -3.79   20.25
 -14  -1 -11   11.89   13.04
  14  -1  11   24.27   12.45
  14   1  12    9.50   17.66
 -14  -1 -12    7.23   20.51
 -14  -1 -12   -9.43   12.93
  14  -1  12   -1.73   12.78
  14   1  13   10.87   18.99
  14  -1  13  -22.17   12.91
 -14  -1 -13    6.66   14.03
 -14  -1 -13    4.24   20.59
  14   1  14    9.43   21.93
  14  -1  14   39.43   16.63
 -14  -1 -14   11.77   20.84
 -14  -1 -14   49.15   15.42
 -14   2  15   78.50   32.62
 -14  -2  15   61.60   19.79
  14  -2 -15   64.44   19.15
  14  -2 -15   50.89   28.16
 -14   2  14   20.31   26.13
 -14  -2  14   13.05   17.96
  14  -2 -14   60.19   27.36
  14  -2 -14   52.93   17.81
 -14   2  13   75.59   26.50
 -14  -2  13   93.39   19.34
  14  -2 -13   82.59   20.10
 -14   2  12   42.92   23.27
  14   2 -12   55.18   12.85
 -14  -2  12   49.31   17.03
  14  -2 -12   69.23   17.44
  14   2 -11    7.19   12.00
 -14   2  11   32.22   20.78
  14  -2 -11   23.74   12.92
 -14  -2  11   -4.63   14.40
 -14   2  10   70.78   23.15
  14   2 -10   90.89   16.22
 -14  -2  10   63.06   16.39
  14  -2 -10  103.06   18.04
 -14   2   9  148.70   27.22
  14   2  -9  151.31   23.54
  14  -2  -9  175.23   23.79
 -14  -2   9  151.89   21.99
 -14   2   8   25.83   16.34
  14   2  -8    7.36   12.89
  14  -2  -8   37.69   13.23
 -14  -2   8   15.52   12.32
  14   2  -7   27.26   13.38
 -14   2   7   -6.72   16.48
 -14  -2   7   13.21   12.23
  14  -2  -7   23.50   11.59
 -14   2   6   -0.57   13.26
  14   2  -6   23.00   12.93
  14  -2  -6    4.01    9.80
 -14  -2   6   26.62   11.80
  14   2  -5  251.43   31.58
 -14   2   5  279.36   35.76
  14  -2  -5  292.15   30.21
 -14  -2   5  284.81   31.37
 -14   2   4  104.87   19.88
  14   2  -4   94.25   17.75
 -14  -2   4   61.51   15.13
  14  -2  -4  104.96   16.04
  14   2  -3   36.72   13.66
 -14   2   3   14.17   13.72
 -14  -2   3    6.82   11.91
  14  -2  -3   33.86   10.84
  14   2  -2   43.57   14.03
 -14   2   2   40.66   15.62
  14  -2  -2   37.66   11.85
 -14  -2   2   31.17   12.26
  14   2  -1   24.88   13.61
  14  -2  -1    0.60    8.80
 -14  -2   1  -11.59    9.98
 -14   2   0  137.20   22.04
  14   2   0  115.78   20.11
 -14  -2   0   73.33   16.16
  14  -2   0  129.48   18.93
  14   2   1   25.22   14.20
 -14   2  -1    5.74   13.15
 -14  -2  -1   21.66   11.65
  14  -2   1   48.81   11.63
 -14   2  -2   -3.56   12.28
  14   2   2   21.25   14.66
 -14  -2  -2   12.61   12.39
  14  -2   2   28.11   10.51
  14   2   3   20.73   14.87
 -14   2  -3    2.92   12.41
  14  -2   3   21.97   10.98
 -14  -2  -3   22.65   12.95
  14   2   4   67.41   18.76
 -14   2  -4   85.56   16.88
  14  -2   4  137.76   19.16
 -14  -2  -4   73.27   17.11
 -14   2  -5   35.70   13.69
  14   2   5   65.50   19.00
 -14  -2  -5   27.85   14.20
  14  -2   5   52.17   12.86
  14   2   6  -13.48   15.53
 -14   2  -6    2.87   11.97
 -14  -2  -6   12.51   13.25
  14  -2   6    2.14    9.86
 -14   2  -7   38.37   13.60
  14   2   7   34.13   17.96
 -14  -2  -7   49.39   15.13
  14  -2   7   27.60   12.02
  14   2   8    2.53   17.62
 -14   2  -8   34.72   12.86
  14  -2   8   33.25   12.81
 -14  -2  -8   40.48   16.20
  14   2   9  376.58   45.01
 -14  -2  -9  334.64   50.46
 -14  -2  -9  410.72   40.12
  14  -2   9  318.90   35.80
  14   2  10    5.24   19.09
 -14  -2 -10    1.04   16.48
  14  -2  10   24.59   12.99
 -14  -2 -10   19.01   24.44
  14   2  11   52.95   23.66
 -14  -2 -11   69.94   19.58
  14  -2  11   67.54   15.68
 -14  -2 -11   80.15   28.63
  14   2  12    6.74   22.78
 -14  -2 -12    3.61   18.66
 -14  -2 -12  -19.01   25.55
  14  -2  12   15.49   14.35
  14   2  13  186.82   42.15
  14  -2  13  223.66   29.70
 -14  -2 -13  190.18   28.52
 -14   3  13  -12.32   31.85
 -14  -3  13   17.02   20.51
  14  -3 -13   -5.90   31.99
 -14   3  12   44.18   32.81
 -14  -3  12  132.75   24.14
  14  -3 -12  108.10   27.09
 -14   3  11   80.03   29.93
 -14  -3  11   64.97   20.43
  14  -3 -11   42.39   18.57
 -14   3  10   53.68   25.62
  14   3 -10  100.10   20.03
 -14  -3  10   17.87   18.87
  14  -3 -10   45.67   18.57
  14   3  -9   19.31   16.02
 -14   3   9   57.31   26.44
  14  -3  -9   -2.21   14.46
 -14  -3   9  -21.44   16.08
  14   3  -8  330.22   36.86
 -14   3   8  239.78   39.11
  14  -3  -8  370.26   38.52
 -14  -3   8  335.78   38.16
  14   3  -7  325.89   40.95
 -14   3   7  370.63   49.08
  14  -3  -7  373.83   40.50
 -14  -3   7  444.44   42.13
 -14   3   6   31.19   19.64
  14   3  -6   30.41   16.26
 -14  -3   6    5.76   15.80
  14  -3  -6   -6.42   12.07
  14   3  -5   14.95   16.23
 -14   3   5    7.90   18.43
  14  -3  -5   27.46   14.31
 -14  -3   5   10.87   15.62
 -14   3   4   40.19   20.41
  14   3  -4   29.98   17.04
 -14  -3   4   27.38   16.32
  14  -3  -4   28.61   13.49
 -14   3   3    2.86   18.14
  14   3  -3   29.00   16.29
  14  -3  -3   -7.66   11.45
 -14  -3   3   -2.28   14.41
  14   3  -2   99.87   21.50
 -14   3   2  138.27   25.81
  14  -3  -2   93.97   20.11
 -14  -3   2   99.47   20.28
 -14   3   1   95.06   22.01
  14   3  -1   75.09   20.49
 -14  -3   1   61.46   17.37
  14  -3  -1   72.62   17.29
  14   3   0  272.92   38.61
 -14   3   0  276.48   38.13
 -14  -3   0  336.44   37.46
  14  -3   0  313.14   34.23
  14   3   1   22.47   17.81
  14  -3   1   27.51   13.18
 -14  -3  -1   22.02   16.86
  14   3   2  522.89   56.17
 -14   3  -2  464.54   53.62
  14  -3   2  660.87   52.50
 -14  -3  -2  580.70   54.29
  14   3   3   15.70   16.70
 -14   3  -3   -7.71   15.78
 -14  -3  -3   64.39   18.17
  14  -3   3   19.59   13.27
 -14   3  -4   81.97   19.19
  14   3   4   29.15   17.94
 -14  -3  -4   72.29   19.62
  14  -3   4   69.63   15.64
 -14   3  -5   22.61   15.97
  14   3   5   27.26   19.20
  14  -3   5   22.57   13.21
 -14  -3  -5   14.01   18.44
 -14   3  -6   66.23   18.04
  14   3   6   54.77   21.25
  14  -3   6   49.19   15.40
 -14  -3  -6   48.63   20.13
  14   3   7  124.06   27.21
 -14   3  -7  131.28   25.31
  14  -3   7   94.91   19.52
 -14  -3  -7   89.94   23.16
 -14  -3  -8  156.13   35.79
 -14  -3  -8  125.75   25.18
  14  -3   8  173.66   26.11
  14   3   9   25.63   21.84
  14  -3   9   50.26   15.97
 -14  -3  -9   58.51   22.32
 -14  -3  -9   74.75   32.42
  14   3  10   12.28   23.26
 -14  -3 -10   26.28   34.37
  14  -3  10   30.05   16.12
 -14  -3 -10    1.64   22.24
 -14   4   9   11.26   34.70
  14  -4  -9   30.35   21.32
 -14  -4   9   -6.72   23.18
 -14   4   8  112.12   38.11
  14   4  -8  166.82   29.33
  14  -4  -8  206.39   32.02
 -14  -4   8  150.47   30.80
 -14   4   7  100.36   34.07
  14   4  -7  195.06   30.63
  14  -4  -7  132.34   26.04
 -14  -4   7  191.23   30.94
  14   4  -6   37.86   23.13
 -14   4   6   61.40   29.91
 -14  -4   6   22.54   22.64
  14  -4  -6    1.42   17.88
  14   4  -5  107.04   26.63
 -14   4   5  154.09   35.48
 -14  -4   5   83.26   24.76
  14  -4  -5  105.31   26.20
  14   4  -4   38.22   23.34
 -14   4   4   38.94   26.43
  14  -4  -4   37.21   34.87
 -14  -4   4   25.13   22.46
  14   4  -3  121.19   26.53
 -14   4   3   95.64   27.72
  14  -4  -3  105.03   34.10
 -14  -4   3   56.25   24.54
  14   4  -2    7.17   22.20
 -14   4   2   10.24   25.31
  14  -4  -2   46.69   19.68
 -14  -4   2  -12.28   21.35
  14   4  -1   18.01   22.75
 -14   4   1  -17.18   23.12
  14  -4  -1    0.11   16.43
 -14  -4   1   -9.93   21.11
 -14   4   0  128.37   31.02
  14   4   0  171.48   32.30
  14  -4   0  143.40   25.23
 -14  -4   0  135.70   28.72
 -14   4  -1  -30.49   21.78
  14   4   1   35.40   23.54
  14  -4   1   23.36   17.25
 -14  -4  -1   -3.29   21.82
  14   4   2    5.10   28.23
 -14   4  -2   22.10   23.76
  14  -4   2   19.95   17.51
 -14  -4  -2    9.38   22.56
  14   4   3   60.44   34.32
 -14   4  -3   50.41   23.97
  14  -4   3   37.48   18.46
 -14  -4  -3   75.51   25.23
  14   4   4   52.65   25.94
 -14   4  -4   96.61   24.57
  14  -4   4   54.24   20.18
 -14  -4  -4   54.63   26.50
 -14   4  -5  -12.15   21.46
  14   4   5   35.47   25.29
  14  -4   5   20.44   17.94
 -14  -4  -5   39.44   26.16
  14   4   6   51.77   27.38
 -14  -4  -6   15.95   26.59
  14  -4   6   -0.63   17.87
 -14  -4  -6   17.10   31.09
  15   0 -16   29.58   34.99
 -15   0  16   31.63   21.95
  15   0 -16   24.78   13.57
  15   0 -15   10.43   13.11
 -15   0  15  -15.44   19.02
  15   0 -14  421.35   37.59
 -15   0  14  308.99   43.16
 -15   0  13   22.87   16.64
  15   0 -13   16.85   12.21
  15   0 -12 1288.22  102.95
 -15   0  12 1307.39  105.83
  15   0 -11  -15.77   10.42
 -15   0  11   18.35   13.33
  15   0 -10   99.77   16.55
 -15   0  10   88.25   16.96
  15   0  -9    0.25    9.83
 -15   0   9    3.47   12.30
 -15   0   8  605.22   56.10
  15   0  -8  676.20   55.61
  15   0  -7   -8.38    9.20
 -15   0   7    3.34   10.05
  15   0  -6   64.50   13.82
 -15   0   6   40.58   12.30
 -15   0   5    0.61    9.01
  15   0  -5    7.86    9.40
  15   0  -4   17.60   10.83
 -15   0   4   10.20   10.86
 -15   0   3    4.42    8.62
  15   0  -3   -5.45    8.74
 -15   0   2   95.54   16.63
  15   0  -2   87.12   16.16
 -15   0   1   18.40   12.27
  15   0  -1   -9.54    8.39
  15   0   0   41.95   11.66
  15   0   1   13.94    9.83
 -15   0  -2  200.24   23.89
  15   0   2  152.59   22.53
 -15   0  -3    3.77   10.90
  15   0   3    1.58   10.28
 -15   0  -4  -11.08   10.06
  15   0   4   17.34   11.31
  15   0   5   -0.14   10.35
 -15   0  -5   -0.11   10.73
  15   0   6  340.83   35.87
 -15   0  -6  351.33   34.25
  15   0   7   21.36   12.85
 -15   0  -7  -11.57   10.80
 -15   0  -8   51.09   13.57
  15   0   8   57.96   15.97
  15   0   9   25.90   13.21
 -15   0  -9    7.45   11.62
  15   0  10  665.77   55.20
 -15   0 -10  533.09   51.00
  15   0  11  -15.27   13.36
 -15   0 -11    3.23   12.44
 -15   0 -11   17.23   17.25
  15   0  12   71.60   19.58
 -15   0 -12   95.99   15.69
 -15   0 -12   44.43   18.69
  15   0  13   -3.30   17.03
 -15   0 -13   -3.71   12.76
 -15   0 -13    1.91   15.58
 -15   1  16   14.73   25.62
  15  -1 -16   49.15   27.72
  15  -1 -16   49.07   16.61
 -15  -1  16  101.11   22.29
 -15   1  15   30.03   22.36
  15  -1 -15   37.06   26.20
  15  -1 -15   28.28   15.10
 -15  -1  15   16.76   19.13
 -15   1  14   65.30   23.87
  15   1 -14   86.45   14.71
  15  -1 -14   89.78   17.31
 -15  -1  14   56.76   19.24
  15   1 -13   92.74   16.00
 -15   1  13   86.58   24.50
  15  -1 -13  110.72   18.59
 -15  -1  13   99.19   19.45
 -15   1  12   28.46   18.01
  15   1 -12   56.55   14.19
  15  -1 -12   53.70   14.87
 -15  -1  12   77.10   17.01
 -15   1  11   46.42   18.35
  15   1 -11   31.74   13.04
 -15  -1  11   24.18   14.65
  15  -1 -11   37.27   13.33
  15   1 -10  172.81   25.07
 -15   1  10  236.42   30.00
  15  -1 -10  191.25   25.49
 -15  -1  10  163.13   25.63
 -15   1   9   15.50   15.18
  15   1  -9   27.62   12.22
  15  -1  -9    8.06   11.28
 -15  -1   9   20.53   13.25
 -15   1   8  -22.26   12.81
  15   1  -8   16.79   11.99
  15  -1  -8   22.20   11.37
 -15  -1   8   14.82   11.73
 -15   1   7  238.10   30.97
  15   1  -7  197.73   26.94
  15  -1  -7  242.90   26.63
 -15  -1   7  198.83   26.94
  15   1  -6   85.89   17.12
 -15   1   6  148.28   22.34
  15  -1  -6   94.91   15.84
 -15  -1   6   81.72   15.94
  15   1  -5   12.21   11.51
 -15   1   5    4.53   11.77
 -15  -1   5   11.05   11.09
  15  -1  -5    6.18    9.71
  15   1  -4   59.89   15.11
 -15   1   4   86.19   18.19
  15  -1  -4   72.48   14.33
 -15  -1   4   73.14   15.27
  15   1  -3   11.28   11.45
 -15   1   3   33.49   12.32
  15  -1  -3   16.84    9.83
 -15  -1   3   28.72   11.29
 -15   1   2  355.53   35.17
  15   1  -2  289.90   33.94
  15  -1  -2  319.15   32.29
 -15  -1   2  324.08   32.76
  15   1  -1   10.76   10.94
 -15   1   1   -4.45   12.35
 -15  -1   1  -10.56    8.91
  15  -1  -1   11.62    9.74
  15   1   0   27.14   13.03
 -15  -1   0   28.04   11.06
  15  -1   0   37.36   11.10
  15   1   1   77.21   17.41
 -15   1  -1  107.50   17.57
 -15  -1  -1  109.92   16.27
  15  -1   1  130.30   18.92
  15   1   2   54.89   15.02
 -15   1  -2   88.05   16.48
  15  -1   2   58.13   13.99
 -15  -1  -2   84.61   15.64
  15   1   3   40.03   14.01
 -15   1  -3   82.18   16.41
 -15  -1  -3   41.07   13.25
  15  -1   3   67.47   14.31
 -15   1  -4   90.27   16.17
  15   1   4   40.57   14.62
 -15  -1  -4   56.80   14.66
  15  -1   4   62.08   13.61
 -15   1  -5  243.07   29.20
  15   1   5  238.49   31.25
 -15  -1  -5  261.09   29.91
  15  -1   5  255.09   28.42
  15   1   6   16.48   12.86
 -15   1  -6   19.79   12.25
  15  -1   6   64.36   14.15
 -15  -1  -6   10.59   12.56
 -15   1  -7    1.36   11.97
  15   1   7   -2.77   13.35
 -15  -1  -7   -1.71   12.17
  15  -1   7    8.09   10.89
 -15   1  -8  237.97   28.59
  15   1   8  233.09   33.92
 -15  -1  -8  250.72   33.48
  15  -1   8  260.76   29.47
 -15   1  -9   -0.37   12.18
  15   1   9   -4.34   14.95
  15  -1   9   -5.05   11.02
  15   1  10  -12.44   15.63
 -15  -1 -10   26.24   18.37
  15  -1  10    9.35   12.77
  15   1  11  101.45   24.69
 -15  -1 -11  180.85   29.50
  15  -1  11  128.81   21.73
 -15  -1 -11  191.88   23.72
  15   1  12   91.86   23.59
  15  -1  12  121.63   21.18
 -15  -1 -12  117.15   20.51
 -15  -1 -12  121.59   27.43
  15   1  13   54.62   23.81
 -15  -1 -13   74.90   16.91
 -15  -1 -13   54.53   24.83
  15  -1  13   37.46   16.63
 -15   2  15   26.56   31.10
 -15  -2  15   63.16   20.99
 -15   2  14    9.14   27.27
 -15  -2  14    6.85   19.06
  15  -2 -14   -2.59   16.02
 -15   2  13   28.46   25.12
  15  -2 -13   68.25   18.58
 -15  -2  13   41.96   19.01
  15   2 -12    2.57   13.46
 -15   2  12   13.55   23.39
  15  -2 -12  -11.31   14.42
 -15  -2  12   11.01   17.06
 -15   2  11   30.54   22.64
  15   2 -11   53.31   15.10
 -15  -2  11   58.25   17.66
  15  -2 -11   98.76   19.48
 -15   2  10  122.22   26.41
  15   2 -10  104.37   19.16
 -15  -2  10  102.41   20.71
  15  -2 -10  114.06   19.51
 -15   2   9   24.89   17.90
  15   2  -9   36.08   14.56
  15  -2  -9   11.77   12.65
 -15  -2   9   47.53   15.75
  15   2  -8   81.22   17.68
 -15   2   8   82.96   22.73
  15  -2  -8   85.41   16.67
 -15  -2   8   79.92   17.12
 -15   2   7   52.10   19.89
  15   2  -7   54.18   15.92
 -15  -2   7   44.85   14.81
  15  -2  -7   57.58   14.65
 -15   2   6  371.84   42.71
  15   2  -6  339.57   37.92
  15  -2  -6  342.64   36.57
 -15  -2   6  386.52   38.05
  15   2  -5   -8.02   12.70
 -15   2   5   -0.73   15.10
  15  -2  -5    6.68   10.33
 -15  -2   5   17.72   12.94
  15   2  -4  271.55   32.91
 -15   2   4  224.41   35.62
  15  -2  -4  274.11   30.04
 -15  -2   4  267.67   31.65
  15   2  -3   60.37   17.06
 -15   2   3   29.60   16.56
  15  -2  -3   48.05   14.66
 -15  -2   3   59.50   15.41
  15   2  -2  344.58   36.87
 -15   2   2  293.42   37.63
 -15  -2   2  310.92   34.26
  15  -2  -2  290.01   32.22
 -15   2   1  551.75   56.43
  15   2  -1  613.07   56.66
 -15  -2   1  621.24   54.30
  15  -2  -1  628.72   53.67
  15   2   0  271.23   34.74
 -15   2   0  269.12   34.76
 -15  -2   0  267.52   31.74
  15  -2   0  266.99   29.49
  15   2   1   38.08   16.62
  15  -2   1   45.39   12.21
 -15  -2  -1   55.91   14.17
  15   2   2   45.53   17.94
 -15   2  -2   35.00   14.91
  15  -2   2   45.15   12.61
 -15  -2  -2    1.51   13.01
  15   2   3   13.49   14.92
 -15   2  -3   -7.94   13.51
 -15  -2  -3    4.45   13.23
  15  -2   3   14.15   11.26
  15   2   4  165.29   26.47
 -15   2  -4  197.86   28.89
 -15  -2  -4  148.36   23.42
  15  -2   4  231.02   25.30
 -15   2  -5   22.07   14.35
  15   2   5   31.63   17.64
 -15  -2  -5  -15.81   13.87
  15  -2   5    1.85   11.04
 -15   2  -6   43.71   15.10
  15   2   6   24.70   17.18
 -15  -2  -6   24.69   16.14
  15  -2   6   46.66   14.27
  15   2   7    1.97   18.83
 -15   2  -7   12.49   13.33
  15  -2   7    1.44   11.55
 -15  -2  -7    3.11   16.24
 -15   2  -8   -6.84   15.11
  15   2   8  -20.20   18.49
 -15  -2  -8   19.26   16.55
  15  -2   8    0.06   11.78
 -15   2  -9   41.63   13.88
  15   2   9   38.71   20.96
  15  -2   9   37.31   14.51
 -15  -2  -9   89.69   19.83
  15   2  10   42.12   22.34
 -15  -2 -10  -42.45   24.66
 -15  -2 -10   25.81   18.07
  15  -2  10   17.24   13.89
 -15  -2 -11   55.25   29.88
  15  -2  11   64.31   17.03
 -15  -2 -11  111.12   21.96
  15   2  12   -8.85   24.78
 -15  -2 -12  -19.25   20.20
 -15  -2 -12  -20.37   27.87
  15  -2  12  -16.85   14.39
 -15   3  12  103.38   36.56
  15  -3 -12  190.90   30.90
 -15  -3  12  158.54   27.86
  15   3 -11   -8.32   17.96
 -15   3  11  -24.11   29.35
 -15  -3  11    8.16   19.66
 -15   3  10   52.79   27.54
  15   3 -10   32.67   19.69
 -15  -3  10   15.38   19.08
  15  -3 -10   35.37   26.15
 -15   3   9   59.87   28.64
  15   3  -9   11.83   17.52
 -15  -3   9   43.70   19.49
  15  -3  -9   21.96   16.85
 -15   3   8  406.17   55.46
  15   3  -8  435.55   45.51
  15  -3  -8  435.88   45.76
 -15  -3   8  409.13   46.22
  15   3  -7    9.97   17.36
 -15   3   7  -10.78   22.28
 -15  -3   7   -4.18   17.32
  15  -3  -7    4.93   14.52
  15   3  -6   55.87   19.29
 -15   3   6   40.95   22.40
  15  -3  -6   80.71   17.44
 -15  -3   6    4.06   17.52
 -15   3   5  -25.13   19.03
  15   3  -5   13.43   16.98
 -15  -3   5   29.05   17.55
  15  -3  -5   43.79   15.30
  15   3  -4   31.99   18.31
 -15   3   4   34.65   20.82
  15  -3  -4   44.58   14.76
 -15  -3   4   59.91   19.14
  15   3  -3   15.27   18.33
 -15   3   3   29.33   21.01
 -15  -3   3   40.78   18.22
  15  -3  -3   53.65   16.01
  15   3  -2  109.97   24.03
 -15   3   2  122.96   24.82
 -15  -3   2   92.11   21.93
  15  -3  -2  148.14   22.85
 -15   3   1  119.61   25.16
  15   3  -1  150.33   27.88
 -15  -3   1  159.66   24.76
  15  -3  -1  158.63   23.30
  15   3   0    7.58   18.42
 -15   3   0   10.74   18.48
  15  -3   0   15.15   13.15
 -15  -3   0   -3.71   16.07
  15   3   1  442.67   49.73
 -15   3  -1  368.27   47.24
  15  -3   1  496.67   43.98
 -15  -3  -1  369.72   46.21
  15   3   2   -9.86   19.27
 -15   3  -2   39.03   29.66
  15  -3   2  -10.28   12.21
 -15  -3  -2    5.10   18.35
  15   3   3   22.25   22.16
 -15   3  -3   32.24   18.81
 -15  -3  -3    2.78   17.21
  15  -3   3   30.92   13.98
  15   3   4   79.85   25.81
 -15   3  -4   77.63   20.12
 -15  -3  -4   26.56   19.49
  15  -3   4   93.34   18.20
  15   3   5    7.25   21.22
 -15   3  -5    4.62   17.58
  15  -3   5   17.67   14.62
 -15  -3  -5  -12.00   18.46
 -15   3  -6   72.83   20.30
  15   3   6   55.48   35.36
 -15  -3  -6   57.74   21.58
  15  -3   6  135.82   20.80
  15   3   7   28.66   24.41
 -15   3  -7  -34.94   19.05
 -15  -3  -7   64.35   22.88
  15  -3   7   -1.89   14.36
  15   3   8    2.19   21.01
 -15  -3  -8   17.77   21.73
  15  -3   8   17.37   15.73
  15   3   9   33.52   23.63
 -15  -3  -9  -17.32   21.91
 -15  -3  -9  -26.59   36.23
  15  -3   9    5.07   15.24
  15   4  -7  233.26   35.91
 -15   4   7  211.54   44.17
  15  -4  -7  286.09   38.50
 -15  -4   7  233.73   36.57
 -15   4   6   71.37   32.83
  15   4  -6   80.59   26.40
  15  -4  -6   73.39   22.05
 -15  -4   6   41.10   25.42
 -15   4   5   59.72   31.38
  15   4  -5    8.10   23.89
  15  -4  -5   22.92   18.94
 -15  -4   5    6.63   23.47
  15   4  -4   30.00   23.77
 -15   4   4  -13.81   28.47
 -15  -4   4   14.51   22.88
  15  -4  -4   43.00   19.93
  15   4  -3   21.07   25.72
 -15   4   3   94.08   31.25
  15  -4  -3   24.58   18.13
 -15  -4   3   28.19   24.37
  15   4  -2   35.16   24.91
 -15   4   2   64.99   28.94
 -15  -4   2   16.27   24.03
  15  -4  -2   -8.37   19.21
 -15   4   1  -26.19   25.77
  15   4  -1  -16.27   22.96
 -15  -4   1   33.19   24.26
 -15   4   0   36.30   25.74
  15   4   0   37.08   27.33
 -15  -4   0   26.35   24.25
  15  -4   0   35.61   34.62
 -15   4  -1   61.32   25.11
  15  -4   1   57.99   21.34
 -15  -4  -1   21.37   24.68
  15   4   2  160.60   35.63
 -15   4  -2  167.28   32.17
 -15  -4  -2  119.24   29.45
  15  -4   2  175.19   28.98
  15   4   3   56.55   27.12
  15  -4   3   16.10   17.46
 -15  -4  -3  -58.29   25.30
 -15   4  -4  195.31   33.70
  15   4   4  178.93   36.16
  15  -4   4  225.87   31.03
 -15  -4  -4  178.11   36.15
  15   4   5  636.58  620.78
 -15  -4  -5  323.75  554.80
 -16   0  15   15.08   22.58
  16   0 -15   -7.00   13.86
 -16   0  13   28.05   18.53
  16   0 -13    9.69   13.08
  16   0 -12  969.67   79.71
 -16   0  12  966.18   82.75
  16   0 -11    7.74   12.46
 -16   0  11    7.28   14.48
 -16   0  10  458.85   45.91
  16   0 -10  467.67   43.43
 -16   0   9   26.98   13.60
  16   0  -9    6.58   11.93
 -16   0   8   16.31   12.50
  16   0  -8   20.87   11.63
  16   0  -7    0.84   10.90
 -16   0   7   13.68   12.39
 -16   0   6  119.72   19.09
  16   0  -6  150.78   21.08
  16   0  -5   -6.37    9.56
 -16   0   5   -8.64   10.27
  16   0  -4   43.43   12.53
 -16   0   4   33.50   13.78
  16   0  -3    3.45   10.42
 -16   0   3   -9.73   10.24
  16   0  -2   11.40   10.72
 -16   0   2   -1.28   11.68
  16   0  -1    4.24    9.65
 -16   0   1   -8.63   11.51
 -16   0   0  493.74   46.51
  16   0   0  514.04   46.59
  16   0   1   11.68   10.88
 -16   0  -1    0.47   11.04
  16   0   2   75.56   16.30
 -16   0  -2   56.47   14.25
 -16   0  -3   -4.39   10.78
  16   0   3    3.26   11.84
  16   0   4  433.00   42.14
 -16   0  -4  428.40   44.76
  16   0   5   -7.50   11.72
 -16   0  -6  103.35   18.99
  16   0   6  104.37   18.39
  16   0   7  -15.19   12.49
 -16   0  -7    7.11   12.71
 -16   0  -8   29.52   13.61
  16   0   8   17.37   13.65
 -16   0  -9  -19.84   13.01
  16   0   9   16.44   14.30
 -16   0 -10   10.73   14.35
  16   0  10   41.53   16.13
  16   0  11    9.92   16.31
 -16   0 -11  -28.34   19.00
 -16   0 -11  -15.92   14.07
  16   0  12  129.74   25.67
 -16   0 -12  149.99   20.60
 -16   0 -12  127.94   24.21
  16   1 -15   18.39   13.28
 -16   1  15   54.21   26.58
  16  -1 -15    4.54   15.82
 -16  -1  15   -9.59   19.75
  16   1 -14  -20.17   13.70
 -16   1  14  -32.71   21.93
 -16  -1  14   22.09   18.69
  16  -1 -14   -6.25   14.56
  16   1 -13   -1.58   13.59
 -16   1  13   10.68   20.40
 -16  -1  13   10.89   16.34
  16  -1 -13   16.77   15.17
 -16   1  12   51.05   20.62
  16   1 -12   33.88   15.18
 -16  -1  12   56.40   18.01
  16  -1 -12   62.00   16.25
  16   1 -11  214.18   27.46
 -16   1  11  192.07   29.88
 -16  -1  11  166.00   23.96
  16  -1 -11  169.38   26.87
 -16   1  10   15.95   16.99
  16   1 -10   15.86   13.19
 -16  -1  10    6.86   14.52
  16  -1 -10  -10.11   12.36
 -16   1   9  -10.33   15.37
  16   1  -9   16.71   13.27
 -16  -1   9   -6.27   13.18
  16  -1  -9   31.00   12.83
 -16   1   8  -13.01   14.15
  16   1  -8    1.41   12.25
 -16  -1   8   -1.98   12.84
  16  -1  -8    3.95   11.42
 -16   1   7   -6.93   13.67
  16   1  -7   -0.15   12.49
  16  -1  -7  -16.05   10.63
 -16  -1   7   17.29   12.58
  16   1  -6  168.47   24.45
 -16   1   6  192.21   29.62
  16  -1  -6  218.83   26.26
 -16  -1   6  220.85   27.66
  16   1  -5  171.21   23.36
 -16   1   5  110.16   20.33
 -16  -1   5  181.43   24.73
  16  -1  -5  146.10   22.79
  16   1  -4   60.55   15.97
 -16   1   4   92.76   18.98
 -16  -1   4   69.71   15.96
  16  -1  -4   72.69   15.59
 -16   1   3   14.54   14.06
  16   1  -3   39.23   13.87
 -16  -1   3   39.00   12.99
  16  -1  -3   39.28   11.97
 -16   1   2  422.36   40.95
  16   1  -2  381.16   39.58
 -16  -1   2  374.61   38.54
  16  -1  -2  379.79   37.80
  16   1  -1  171.78   26.58
 -16   1   1  171.63   25.16
  16  -1  -1  178.98   24.23
 -16  -1   1  213.55   25.92
 -16   1   0   -3.46   13.90
  16   1   0   -3.65   12.41
  16  -1   0    4.15   10.46
 -16  -1   0   16.42   11.62
 -16   1  -1  142.33   21.81
  16   1   1  149.41   22.76
  16  -1   1  173.40   22.79
 -16  -1  -1  139.85   20.31
 -16   1  -2  307.62   37.53
  16   1   2  287.79   34.30
 -16  -1  -2  288.42   31.64
  16  -1   2  248.08   30.24
 -16   1  -3   11.85   17.00
  16   1   3    6.68   12.51
  16  -1   3  -10.72   10.63
 -16  -1  -3    4.99   11.65
  16   1   4    0.47   13.12
 -16   1  -4   12.76   14.16
 -16  -1  -4  -19.78   12.10
  16  -1   4   -0.87   10.31
  16   1   5  242.98   32.85
 -16   1  -5  242.43   30.89
 -16  -1  -5  242.39   30.36
  16  -1   5  250.58   29.55
 -16   1  -6   -7.64   13.03
  16   1   6    9.88   13.83
 -16  -1  -6  -27.48   12.65
  16  -1   6   11.69   11.57
 -16   1  -7   46.42   15.24
  16   1   7   57.99   18.22
  16  -1   7   46.38   13.85
 -16  -1  -7   31.35   15.62
 -16   1  -8  184.69   26.41
  16   1   8  170.24   27.03
  16  -1   8  178.34   26.43
 -16  -1  -8  137.10   22.49
 -16   1  -9   21.98   15.05
  16   1   9   20.67   17.24
 -16  -1  -9   24.62   15.72
  16  -1   9   34.36   15.26
  16   1  10    0.61   18.94
 -16   1 -10   14.46   14.29
 -16  -1 -10   -7.17   16.24
  16  -1  10    8.52   14.70
 -16   1 -11   88.08   15.95
  16   1  11   93.55   23.41
 -16   1 -11   75.00   17.16
 -16  -1 -11   92.47   26.64
  16  -1  11   66.55   18.25
  16   1  12  217.62   34.05
 -16  -1 -12  166.68   33.03
 -16  -1 -12  275.31   35.26
  16  -1  12  179.34   28.28
 -16   2  14   56.18   31.44
  16  -2 -14   32.32   18.38
 -16  -2  14   11.59   21.05
 -16   2  13  -13.20   25.16
  16   2 -13   -4.90   14.16
  16  -2 -13    6.78   17.33
 -16  -2  13   12.94   19.38
  16   2 -12   20.69   15.50
 -16   2  12   -8.69   22.68
  16  -2 -12   14.31   16.63
 -16  -2  12  -10.18   17.30
 -16   2  11   62.20   22.67
  16   2 -11   27.21   16.16
  16  -2 -11   29.45   16.52
 -16  -2  11   35.61   17.50
 -16   2  10   -0.20   20.94
  16   2 -10    8.61   14.80
  16  -2 -10   -3.83   15.30
 -16  -2  10    1.42   16.53
 -16   2   9  180.03   30.12
  16   2  -9  127.15   22.03
 -16  -2   9  110.51   21.20
  16  -2  -9  153.00   23.42
 -16   2   8   12.04   20.39
  16   2  -8   32.08   15.72
  16  -2  -8   24.15   14.13
 -16  -2   8    7.80   15.05
 -16   2   7  162.10   28.33
  16   2  -7  192.59   29.44
  16  -2  -7  207.45   27.68
 -16  -2   7  218.60   30.01
 -16   2   6  244.43   35.81
  16   2  -6  277.43   34.54
 -16  -2   6  293.03   34.48
  16  -2  -6  302.71   32.98
 -16   2   5  106.93   23.20
  16   2  -5   56.35   17.67
  16  -2  -5   75.29   17.16
 -16  -2   5   67.91   17.38
 -16   2   4   14.30   18.60
  16   2  -4   15.14   15.51
  16  -2  -4   14.73   11.63
 -16  -2   4    7.31   13.60
 -16   2   3  125.75   24.41
  16   2  -3  120.34   22.88
  16  -2  -3  116.00   19.86
 -16   2   2    4.15   16.79
  16   2  -2   20.43   15.60
 -16  -2   2    8.22   14.40
  16  -2  -2   20.00   12.09
 -16   2   1  514.07   51.89
  16   2  -1  542.69   52.31
 -16  -2   1  452.89   48.30
  16  -2  -1  546.21   47.92
 -16   2   0   45.38   18.33
  16   2   0   61.03   18.88
  16  -2   0   31.47   12.74
 -16  -2   0   61.37   16.19
 -16   2  -1  206.45   27.74
  16   2   1  168.28   27.34
  16  -2   1  169.23   24.63
 -16  -2  -1  149.99   23.97
  16   2   2  236.97   35.81
 -16   2  -2  261.72   35.24
 -16  -2  -2  235.49   32.28
  16  -2   2  250.68   29.64
 -16   2  -3   72.43   22.23
  16   2   3   82.29   20.68
  16  -2   3   71.81   16.32
 -16  -2  -3   62.96   17.60
  16   2   4   21.84   17.76
 -16   2  -4   10.38   15.47
  16  -2   4   17.48   13.11
 -16  -2  -4   -2.38   14.90
 -16   2  -5   36.60   16.49
  16   2   5   61.65   21.71
  16  -2   5   42.76   14.61
 -16  -2  -5   27.84   16.62
 -16   2  -6   45.05   16.31
  16   2   6   60.09   20.84
  16  -2   6   38.13   14.65
 -16  -2  -6   41.94   18.06
 -16   2  -7   90.15   19.48
  16   2   7  128.33   25.62
 -16  -2  -7  128.97   22.83
  16  -2   7   97.71   19.37
 -16   2  -8   73.71   18.66
  16   2   8   65.93   24.03
 -16  -2  -8  108.79   21.89
  16  -2   8   99.51   19.34
  16   2   9   23.61   30.42
 -16  -2  -9   40.16   19.17
  16  -2   9   46.64   16.42
  16   2  10   36.26   27.52
 -16  -2 -10   20.80   20.72
 -16  -2 -10    0.34   27.70
  16  -2  10   21.95   16.26
  16   2  11   96.76   30.57
  16  -2  11   83.18   19.94
 -16  -2 -11   92.08   33.39
 -16  -2 -11  118.09   24.87
  16   3 -11   63.14   23.00
 -16   3  11  121.59   36.46
  16  -3 -11   85.08   22.73
 -16  -3  11   64.13   24.35
 -16   3  10   58.51   29.68
  16   3 -10   57.26   21.20
  16  -3 -10   43.72   20.16
 -16  -3  10   69.39   22.87
 -16   3   9   98.24   32.42
  16   3  -9   53.52   21.47
 -16  -3   9   51.22   22.88
  16  -3  -9   85.33   26.56
  16   3  -8  135.34   24.53
 -16   3   8   75.44   29.78
 -16  -3   8  142.81   25.04
  16   3  -7  101.23   23.34
 -16   3   7   86.63   27.14
  16  -3  -7  123.09   23.70
 -16  -3   7  102.23   22.69
 -16   3   6  141.11   30.71
  16   3  -6  145.00   26.26
  16  -3  -6  194.58   28.03
 -16  -3   6  158.59   25.78
  16   3  -5   33.24   19.37
 -16   3   5    3.48   21.66
  16  -3  -5    9.64   15.44
 -16  -3   5  -35.15   16.57
 -16   3   4  300.81   41.32
  16   3  -4  326.72   43.00
 -16  -3   4  315.91   40.23
  16  -3  -4  336.90   38.64
 -16   3   3   54.28   24.67
  16   3  -3   31.02   21.55
 -16  -3   3   69.31   20.38
  16  -3  -3   60.45   17.84
 -16   3   1  -29.56   19.42
  16   3  -1   20.96   20.69
  16  -3  -1   12.45   14.95
 -16  -3   1  -18.05   17.15
 -16   3   0  215.21   34.34
  16   3   0  273.43   42.81
  16  -3   0  326.54   36.32
 -16  -3   0  338.17   38.92
  16   3   1   53.82   23.93
 -16   3  -1    3.83   19.57
  16  -3   1   39.71   16.14
 -16  -3  -1    6.23   18.47
 -16   3  -2   -0.89   18.68
  16   3   2    2.12   22.45
  16  -3   2   -6.60   13.95
 -16  -3  -2  -18.44   17.99
  16   3   3  -19.47   22.47
 -16   3  -3   -2.90   32.14
 -16  -3  -3   15.49   19.84
  16  -3   3   26.38   14.40
 -16   3  -4   -3.06   19.22
  16  -3   4   24.77   15.20
 -16  -3  -4  -25.26   19.47
  16   3   5   61.27   33.50
 -16   3  -5  100.64   23.41
  16  -3   5  119.72   21.30
 -16  -3  -5  134.18   26.63
 -16   3  -6  174.72   26.43
  16   3   6  103.45   32.31
  16  -3   6  173.66   24.68
 -16  -3  -6  132.69   27.67
 -16   3  -7   21.04   19.16
  16   3   7   -2.11   24.76
 -16  -3  -7   24.80   23.70
  16  -3   7   31.07   16.18
  16   3   8   36.93   24.34
 -16  -3  -8   -2.19   24.24
 -16  -3  -8  -12.63   31.69
  16  -3   8   27.92   16.56
 -16   4   5   96.91   35.81
  16   4  -5   84.42   28.67
  16  -4  -5   49.89   22.31
 -16  -4   5   50.39   27.46
  16   4  -4   80.91   27.43
 -16   4   4  -37.24   30.77
  16  -4  -4   11.63   19.50
 -16  -4   4  -13.24   25.33
  16   4  -3  -24.68   25.87
 -16   4   3   45.53   31.28
  16  -4  -3   -1.63   20.17
 -16  -4   3   46.06   27.60
 -16   4   2   12.87   28.76
  16   4  -2   57.35   28.57
 -16  -4   2   37.17   26.91
  16  -4  -2   28.03   20.80
 -16   4   1    1.35   27.64
  16  -4  -1   -4.64   18.36
 -16  -4   1    4.08   25.05
 -16   4   0   19.34   27.39
  16   4   0    8.15   28.08
  16  -4   0  -22.03   17.73
 -16  -4   0   10.95   26.39
 -16   4  -1  228.81   38.55
  16   4   1  304.74   45.22
 -16  -4  -1  202.68   36.91
  16  -4   1  249.06   38.20
 -16   4  -2  -34.83   26.28
  16   4   2  102.86   31.31
  16  -4   2   49.17   24.00
 -16  -4  -2   59.69   29.01
  17   0 -15    8.33   16.13
 -17   0  15    1.48   24.07
  17   0 -14  149.51   22.63
 -17   0  14  153.82   28.99
 -17   0  13   42.99   19.74
  17   0 -13    3.34   14.94
 -17   0  12  -39.81   16.37
  17   0 -12   -2.52   14.40
 -17   0  11  -15.03   16.18
  17   0 -11   10.32   14.18
  17   0 -10  784.64   65.19
 -17   0  10  715.78   66.67
 -17   0   9   28.72   14.19
  17   0  -9   -1.43   13.38
  17   0  -8   13.05   12.72
 -17   0   8    5.20   14.30
 -17   0   7  -12.34   13.32
  17   0  -7   16.29   12.65
 -17   0   6   92.55   18.39
  17   0  -6   71.56   16.05
 -17   0   5   -1.84   11.57
  17   0  -5  -10.66   10.81
  17   0  -4   38.81   12.69
 -17   0   4   53.58   16.23
 -17   0   3   11.39   11.35
  17   0  -3   -0.79   11.31
 -17   0   2   60.65   15.75
  17   0  -2   58.77   14.56
 -17   0   1   15.22   13.24
  17   0  -1    1.11   10.72
  17   0   0  348.29   37.68
 -17   0   0  370.55   37.60
 -17   0  -1    1.48   11.30
  17   0   1    6.41   11.59
 -17   0  -2   52.22   15.23
  17   0   2   44.36   15.68
 -17   0  -3   16.84   13.09
  17   0   3   -5.13   12.63
 -17   0  -4   81.73   18.03
  17   0   4  124.18   20.61
 -17   0  -5  -18.96   12.45
  17   0   5   -5.97   13.03
  17   0   6   75.18   18.07
 -17   0  -6   48.41   16.06
  17   0   7   15.54   13.90
 -17   0  -7   -9.53   15.27
  17   0   8  111.09   21.34
 -17   0  -9   10.43   15.67
  17   0   9   -1.86   15.79
  17   0  10   23.11   16.90
 -17   0 -10   52.96   17.51
  17   0  11   -0.57   17.38
 -17   0 -11  -18.70   16.04
 -17   1  14   14.18   24.49
  17   1 -14   43.63   16.70
 -17  -1  14    7.19   20.12
  17  -1 -14   27.41   17.38
 -17   1  13   32.40   21.81
  17   1 -13   37.48   16.80
 -17  -1  13   29.44   20.37
  17  -1 -13   42.35   17.71
 -17   1  12  138.33   27.37
  17   1 -12  144.82   21.10
 -17  -1  12   92.74   20.80
  17  -1 -12   80.66   19.62
 -17   1  11    6.83   20.14
  17   1 -11    3.42   14.98
  17  -1 -11  -17.47   13.54
 -17  -1  11  -18.91   15.67
  17   1 -10   16.94   15.25
 -17   1  10    9.97   18.98
 -17  -1  10   33.08   16.52
  17  -1 -10    4.83   13.90
 -17   1   9    5.80   17.23
  17   1  -9    8.71   14.05
  17  -1  -9   39.89   14.96
 -17  -1   9   28.45   15.32
  17   1  -8   11.89   14.66
 -17   1   8    6.46   16.35
 -17  -1   8  -16.88   13.05
  17  -1  -8   14.23   13.17
 -17   1   7   41.77   18.74
  17   1  -7    8.68   14.25
 -17  -1   7   15.05   14.61
  17  -1  -7   36.98   14.06
 -17   1   6   25.97   17.62
  17   1  -6   37.76   15.14
 -17  -1   6   10.38   13.46
  17  -1  -6   11.35   12.94
  17   1  -5   57.76   16.46
 -17   1   5   20.87   15.34
 -17  -1   5   50.16   14.68
  17  -1  -5   37.59   14.40
  17   1  -4  102.76   19.21
 -17   1   4   96.61   21.19
 -17  -1   4  111.74   18.45
  17  -1  -4  115.91   18.58
 -17   1   3  112.84   22.46
  17   1  -3   77.47   19.10
  17  -1  -3  102.18   18.06
 -17  -1   3  124.28   19.80
 -17   1   2  170.82   24.98
  17   1  -2  122.00   22.32
  17  -1  -2  107.75   19.50
 -17  -1   2  123.00   19.69
  17   1  -1  181.81   27.16
 -17   1   1  204.61   29.09
  17  -1  -1  196.15   26.37
 -17  -1   1  207.76   28.05
  17   1   0   -2.47   13.56
 -17   1   0   20.83   13.98
  17  -1   0   -0.05   10.54
 -17  -1   0   -7.76   11.85
 -17   1  -1   12.92   15.27
  17   1   1   22.86   13.85
  17  -1   1    4.12   11.46
 -17  -1  -1  -20.91   12.07
 -17   1  -2   93.31   19.82
  17   1   2   94.84   20.26
  17  -1   2  125.36   19.26
 -17  -1  -2   86.00   18.90
  17   1   3   85.38   19.66
 -17   1  -3  112.73   20.07
 -17  -1  -3   72.51   16.91
  17  -1   3   79.67   16.79
  17   1   4  140.41   24.82
 -17   1  -4  191.80   28.84
 -17  -1  -4  198.82   28.13
  17  -1   4  190.32   26.60
  17   1   5  104.62   21.67
 -17  -1  -5  130.25   20.90
  17  -1   5   94.73   19.19
 -17   1  -6   58.13   16.92
  17   1   6   18.69   16.91
 -17  -1  -6   64.96   17.91
  17  -1   6   35.02   14.24
  17   1   7   73.27   20.73
 -17   1  -7   87.20   19.26
  17  -1   7  129.26   20.71
 -17  -1  -7   90.59   20.04
 -17   1  -8   14.60   16.13
  17   1   8   16.61   18.61
 -17  -1  -8   17.58   16.22
  17  -1   8  -10.85   13.56
 -17   1  -9  101.27   20.10
  17   1   9   91.48   24.03
 -17  -1  -9   99.18   20.37
  17  -1   9   57.30   18.19
  17   1  10  133.22   27.93
 -17   1 -10  157.03   22.15
  17  -1  10  111.95   22.68
 -17  -1 -10  133.61   23.66
  17  -1  11   -1.64   16.67
 -17  -1 -11   36.55   19.91
 -17  -1 -11   38.87   28.17
 -17   2  13   52.18   32.35
  17   2 -13    1.99   17.00
 -17  -2  13   48.61   22.31
  17  -2 -13   17.17   19.60
 -17   2  12   87.32   30.18
  17   2 -12   24.04   17.96
 -17  -2  12   46.10   21.47
  17  -2 -12   73.70   19.64
  17   2 -11   -9.17   16.26
 -17   2  11   54.16   28.86
  17  -2 -11  -29.47   16.94
 -17  -2  11    0.91   18.92
  17   2 -10   -1.18   16.89
 -17   2  10   13.05   25.89
  17  -2 -10   -9.30   15.40
 -17  -2  10  -20.28   17.05
 -17   2   9  -10.16   21.49
  17   2  -9   -8.92   16.03
 -17  -2   9    0.20   16.51
  17  -2  -9   -1.51   14.85
 -17   2   8   61.30   24.59
  17   2  -8  106.29   21.78
 -17  -2   8  109.84   22.56
  17  -2  -8  196.26   27.45
 -17   2   7    1.19   20.74
  17   2  -7    6.74   16.20
  17  -2  -7    6.55   13.74
 -17  -2   7   16.08   17.31
 -17   2   6   19.10   20.74
  17   2  -6  -19.91   16.18
  17  -2  -6    3.86   13.20
 -17  -2   6   14.86   16.29
  17   2  -5  108.12   21.87
 -17   2   5   65.17   21.00
  17  -2  -5   52.17   15.89
 -17  -2   5  109.21   20.25
 -17   2   4  -19.23   17.44
  17   2  -4   18.23   17.17
  17  -2  -4   10.29   12.48
 -17  -2   4   35.48   16.19
  17   2  -3  361.59   41.49
 -17   2   3  254.67   42.73
 -17  -2   3  365.81   38.82
  17  -2  -3  333.79   36.29
  17   2  -2   95.92   21.36
 -17   2   2  106.30   22.71
 -17  -2   2   52.29   17.55
  17  -2  -2   70.58   17.16
  17   2  -1   24.38   18.98
 -17   2   1   22.76   19.28
 -17  -2   1    8.16   16.47
  17  -2  -1   12.25   12.75
 -17   2   0  432.74   48.55
  17   2   0  423.42   47.98
  17  -2   0  445.10   42.79
 -17  -2   0  394.19   44.44
  17   2   1  363.65   43.71
 -17   2  -1  278.50   41.50
  17  -2   1  328.03   36.73
 -17  -2  -1  379.25   40.18
  17   2   2  298.97   41.40
 -17   2  -2  303.49   39.61
 -17  -2  -2  281.08   37.05
  17  -2   2  328.04   35.30
 -17   2  -3  144.24   23.71
  17   2   3   91.12   23.83
  17  -2   3   90.36   20.21
 -17  -2  -3  107.30   21.40
  17   2   4   13.81   20.80
  17  -2   4  -20.64   13.09
 -17  -2  -4  -16.94   16.58
 -17   2  -5   27.29   18.12
  17   2   5   60.89   22.06
  17  -2   5   47.38   15.74
 -17  -2  -5   33.39   18.27
 -17   2  -6   46.62   18.73
  17   2   6   66.80   23.30
  17  -2   6   56.62   16.72
 -17  -2  -6   42.23   19.48
 -17   2  -7  113.91   22.29
 -17  -2  -7  147.65   24.29
  17  -2   7  132.99   22.60
  17   2   8   24.27   25.21
 -17   2  -8   36.00   17.99
  17  -2   8   22.22   16.29
 -17  -2  -8   17.99   20.22
  17   2   9    9.27   23.85
 -17  -2  -9    0.97   20.18
  17  -2   9   11.38   15.42
  17   3 -10  100.80   23.03
 -17   3  10   36.41   32.66
 -17  -3  10   82.67   25.99
  17  -3 -10   68.19   22.35
  17   3  -9  143.77   26.08
 -17   3   9  151.31   36.03
  17  -3  -9   86.05   23.07
 -17  -3   9   98.32   26.75
 -17   3   8    6.34   30.80
  17   3  -8  -30.37   19.87
 -17  -3   8   -3.78   21.67
  17  -3  -8   26.32   18.29
 -17   3   7   34.37   28.14
  17   3  -7   28.71   21.99
 -17  -3   7   48.31   21.92
  17  -3  -7   41.28   18.91
 -17   3   6  149.52   32.77
  17   3  -6  124.46   25.61
 -17  -3   6  105.39   25.81
  17  -3  -6  141.21   25.35
  17   3  -5   52.59   22.02
 -17   3   5   42.37   25.56
 -17  -3   5   40.36   21.49
 -17   3   4   54.58   27.59
  17   3  -4   31.20   21.68
  17  -3  -4  151.26   30.57
 -17  -3   4   72.17   21.87
  17   3  -3   58.21   24.25
 -17   3   3   21.28   25.68
 -17  -3   3   46.13   20.72
  17  -3  -3   77.59   20.70
 -17   3   2  -12.95   23.73
  17   3  -2   33.28   22.40
 -17  -3   2   22.49   19.95
  17  -3  -2   60.00   17.86
  17   3  -1   71.79   25.34
 -17   3   1   18.28   21.78
  17  -3  -1   78.22   19.35
 -17  -3   1   27.63   21.01
  17   3   0   86.63   26.46
 -17   3   0   75.01   24.98
 -17  -3   0   65.50   23.47
  17  -3   0  145.21   22.90
  17   3   1   72.45   28.09
 -17   3  -1  104.22   25.80
 -17  -3  -1   60.87   23.24
  17  -3   1  104.52   21.01
 -17   3  -2    3.97   20.74
 -17  -3  -2    6.77   20.71
  17  -3   2   27.81   16.14
  17   3   3   48.39   28.40
 -17   3  -3   52.17   21.85
  17  -3   3    4.40   16.47
 -17  -3  -3   19.28   21.19
  17   3   4   43.97   26.40
  17  -3   4   84.88   20.21
 -17  -3  -4   25.10   23.34
  17   3   5   -4.40   25.68
 -17   3  -5   -2.57   21.09
 -17  -3  -5  -23.70   22.18
  17  -3   5  -11.78   15.72
  17   3   6   -3.16   27.23
 -17   3  -6  -12.74   21.19
  17  -3   6    1.07   17.54
 -17  -3  -6   18.48   24.21
  18   0 -14  152.99   23.68
 -18   0  14   93.36   27.44
  18   0 -13   26.71   17.87
 -18   0  13   -8.74   20.04
  18   0 -12    5.40   15.59
 -18   0  12   -8.58   19.98
  18   0 -11   18.65   15.95
 -18   0  11   -1.12   17.37
  18   0 -10  188.80   25.33
 -18   0  10  126.81   24.59
 -18   0   9  -10.60   16.17
  18   0  -9    0.70   14.69
  18   0  -8   42.09   15.76
 -18   0   8   28.21   16.84
 -18   0   7   23.40   16.18
 -18   0   6  128.47   22.98
  18   0  -6  145.40   22.23
 -18   0   5   26.10   13.67
  18   0  -5   22.42   14.34
 -18   0   4   -3.95   14.19
  18   0  -4  -17.53   12.09
  18   0  -3  -19.68   12.07
 -18   0   3  -13.09   12.41
  18   0  -2  275.03   35.52
 -18   0   2  345.43   36.63
  18   0  -1    2.19   12.58
 -18   0   1   14.14   14.70
 -18   0   0  205.80   30.39
  18   0   0  215.86   29.76
  18   0   1   -5.45   12.24
 -18   0  -1   -9.98   13.35
 -18   0  -2  132.05   22.41
  18   0   2  123.86   22.52
  18   0   4   50.80   17.48
 -18   0  -4   -9.92   14.42
  18   0   5  -21.08   14.08
 -18   0  -5  -20.43   14.08
 -18   0  -6   34.49   15.85
  18   0   6   -6.48   14.85
 -18   0  -7   31.19   17.17
  18   0   7   10.73   16.56
  18   0   8  258.76   37.38
 -18   0  -8  277.09   35.53
 -18   0  -9    8.80   29.81
  18   0   9  -19.45   16.29
  18   0  10   31.56   19.12
 -18   0 -10   12.63   19.83
 -18   1  13   17.48   25.19
  18   1 -13   62.70   19.44
 -18  -1  13   41.88   21.37
  18  -1 -13   77.16   20.20
  18   1 -12  173.80   24.66
 -18   1  12  167.93   30.91
 -18  -1  12  117.11   24.30
  18  -1 -12  164.01   26.26
  18   1 -11   24.52   17.17
 -18   1  11  -17.46   20.32
 -18  -1  11    1.91   17.86
  18  -1 -11   39.96   16.75
 -18   1  10  -12.98   18.77
  18   1 -10   -4.17   16.62
  18  -1 -10   15.60   15.05
 -18  -1  10    7.82   17.19
 -18   1   9  -13.75   18.38
  18   1  -9  -19.92   15.50
  18  -1  -9    4.22   13.92
 -18  -1   9    7.13   16.73
 -18   1   8  241.01   35.26
  18   1  -8  260.00   35.51
  18  -1  -8  286.82   34.24
 -18  -1   8  295.97   36.20
  18   1  -7  146.24   23.48
 -18   1   7  168.48   27.98
 -18  -1   7  106.64   21.10
  18  -1  -7  116.88   20.74
  18   1  -6   25.23   15.77
 -18   1   6  -12.51   16.19
  18  -1  -6   18.46   14.65
 -18  -1   6    5.76   15.34
 -18   1   5    4.64   18.14
  18   1  -5   -6.44   14.68
 -18  -1   5   11.74   15.53
  18  -1  -5   16.21   13.59
 -18   1   4   36.88   17.99
  18   1  -4   54.83   17.68
  18  -1  -4   54.17   15.41
 -18  -1   4   24.85   14.31
 -18   1   3   47.25   17.35
  18   1  -3   25.94   16.40
  18  -1  -3   17.57   13.14
 -18  -1   3   47.78   17.02
  18   1  -2   12.28   14.94
 -18   1   2  -21.97   14.81
  18  -1  -2    0.45   12.09
 -18  -1   2   -9.60   13.22
 -18   1   1  170.75   26.10
  18   1  -1  223.64   31.67
 -18  -1   1  154.84   23.67
  18  -1  -1  221.96   28.43
 -18   1   0   -0.98   16.05
  18   1   0   -1.86   14.87
 -18  -1   0   30.97   14.31
  18  -1   0    4.09   12.69
 -18   1  -1   15.68   16.94
  18   1   1   29.15   15.23
 -18  -1  -1   12.30   14.81
  18  -1   1    9.88   13.39
 -18   1  -2   37.70   17.62
  18   1   2   11.12   15.14
 -18  -1  -2   27.64   15.49
  18  -1   2   -4.06   12.83
  18   1   3  242.60   35.45
 -18   1  -3  239.70   34.71
 -18  -1  -3  247.09   32.68
  18  -1   3  237.19   31.56
 -18   1  -4   50.88   19.26
  18   1   4   45.46   18.85
 -18  -1  -4   39.06   17.88
  18  -1   4   14.71   14.12
 -18   1  -5    6.53   16.98
  18   1   5    5.54   17.90
  18  -1   5   16.67   13.60
 -18  -1  -5    5.24   15.59
  18   1   6   20.12   19.55
 -18   1  -6    4.91   19.20
 -18  -1  -6   11.63   16.30
  18  -1   6   59.08   17.40
 -18   1  -7   11.95   19.01
  18   1   7   22.56   19.40
  18  -1   7   30.63   15.35
 -18  -1  -7   16.84   18.56
  18   1   8   -7.69   20.61
 -18   1  -8  -19.24   17.84
  18  -1   8    1.44   15.49
 -18  -1  -8  -14.23   18.21
 -18   1  -9   38.92   19.11
 -18  -1  -9   71.55   21.10
  18  -1   9   23.61   18.01
 -18   1 -10  258.03   34.48
  18   1  10  220.77   36.53
 -18  -1 -10  202.40   30.83
  18  -1  10  267.38   33.96
 -18  -2  12  -24.10   22.01
 -18   2  11   17.51   25.33
  18   2 -11  -10.77   18.99
 -18  -2  11  -19.59   21.14
  18   2 -10    9.78   19.14
 -18   2  10   25.46   24.55
 -18  -2  10   31.77   20.37
  18   2  -9  103.57   23.55
 -18   2   9  132.17   31.56
  18  -2  -9  108.21   24.86
 -18  -2   9  114.94   24.19
 -18   2   8  103.01   26.73
  18   2  -8  105.83   22.97
 -18  -2   8   81.99   21.76
  18  -2  -8   79.11   20.45
 -18   2   7   42.49   24.19
  18   2  -7    2.99   19.35
 -18  -2   7    3.16   17.71
  18  -2  -7   32.84   16.40
  18   2  -6    3.13   19.14
 -18   2   6   14.72   20.21
  18  -2  -6   -3.58   14.71
 -18  -2   6  -13.94   17.36
 -18   2   5   25.47   21.58
  18   2  -5   -1.70   19.70
 -18  -2   5   -8.63   17.49
  18  -2  -5  -11.81   13.85
 -18   2   4   23.59   21.59
  18   2  -4   61.41   21.29
  18  -2  -4   32.83   15.94
 -18  -2   4   65.16   18.84
 -18   2   3  120.83   25.78
  18   2  -3  117.61   24.85
 -18  -2   3  101.68   21.91
  18  -2  -3  102.65   20.65
 -18   2   2  -10.62   19.45
  18   2  -2   -3.49   19.33
 -18  -2   2  -11.96   16.75
  18  -2  -2   14.97   14.74
  18   2  -1   12.89   19.30
 -18   2   1   -8.24   20.27
 -18  -2   1   -4.13   16.43
  18  -2  -1   -7.52   14.20
  18   2   0   49.48   21.07
 -18   2   0   22.34   20.26
 -18  -2   0   48.21   17.88
  18  -2   0   28.19   15.14
  18   2   1  184.78   30.43
 -18   2  -1  161.09   28.61
 -18  -2  -1  181.59   26.65
  18  -2   1  194.81   28.98
 -18   2  -2    9.99   20.08
  18   2   2  -24.55   19.93
 -18  -2  -2   12.48   17.62
  18  -2   2   -2.52   13.87
  18   2   3   77.30   24.88
 -18   2  -3   45.06   20.92
 -18  -2  -3   68.38   20.56
  18  -2   3   42.26   16.93
  18   2   4   18.25   25.89
 -18   2  -4  -14.15   18.90
  18  -2   4   -8.87   14.82
 -18  -2  -4   19.07   18.98
 -18   2  -5  140.24   36.71
  18  -2   5  114.70   22.18
 -18  -2  -5   69.98   21.96
 -18   2  -6   45.32   20.02
  18   2   6   20.71   23.93
 -18  -2  -6    1.81   20.51
  18  -2   6   11.67   15.93
 -18   2  -7   16.44   19.96
  18   2   7   43.97   26.80
  18  -2   7   66.95   19.93
 -18  -2  -7   21.14   21.70
 -18   2  -8  -12.40   18.78
  18   2   8   -8.40   25.37
  18  -2   8  -17.23   17.64
 -18  -2  -8   -8.87   21.59
  18   3  -8   24.50   23.51
 -18   3   8    5.00   32.61
 -18  -3   8  -52.29   23.11
  18  -3  -8    7.55   20.34
  18   3  -7   16.17   23.25
 -18   3   7   27.46   31.22
 -18  -3   7  -27.66   22.34
  18  -3  -7  -28.33   16.87
 -18   3   6  104.78   34.51
  18   3  -6  147.79   28.88
 -18  -3   6   89.15   26.63
  18  -3  -6  151.20   26.42
  18   3  -5  -39.63   22.00
 -18   3   5   16.29   28.95
  18  -3  -5   -7.92   16.68
 -18  -3   5  -24.79   22.57
 -18   3   4  -16.97   26.45
  18   3  -4   13.25   24.53
 -18  -3   4    6.75   22.18
  18  -3  -4   -4.64   16.92
  18   3  -3    8.80   24.27
 -18   3   3  -44.52   25.31
  18  -3  -3   -6.26   16.31
 -18  -3   3   29.96   22.94
  18   3  -2   72.55   27.01
 -18   3   2   53.55   28.00
 -18  -3   2   39.82   22.86
  18  -3  -2   14.49   20.37
 -18   3   1  -30.84   23.98
  18   3  -1   -5.20   29.47
  18  -3  -1   13.41   22.07
 -18  -3   1    2.67   20.77
  18   3   0   18.48   37.10
 -18   3   0   50.13   26.06
 -18  -3   0  -14.54   21.01
  18   3   1   13.31   25.53
 -18   3  -1  -25.68   23.79
 -18  -3  -1   -0.19   21.57
 -18   3  -2    8.13   23.29
  18   3   2   -4.44   24.22
 -18  -3  -2   16.87   23.23
  18  -3   2  -16.18   23.07
 -18   3  -3  104.43   28.19
  18   3   3  161.80   33.30
 -18  -3  -3  124.94   27.75
  18  -3   3  183.65   35.09
 -18   3  -4   44.74   23.75
  18   3   4   64.91   30.64
  18  -3   4   34.05   25.49
 -18  -3  -4   11.67   23.44
  18   3   5  -26.19   29.60
  18  -3   5    6.87   24.98
 -18  -3  -5    2.41   25.70
 -19   0  12   54.28   22.75
  19   0 -12   96.89   21.90
 -19   0  11   -7.01   21.62
  19   0 -11  -18.68   16.07
  19   0 -10  189.55   27.98
 -19   0  10  215.97   31.90
 -19   0   9  -48.97   18.34
  19   0  -9  -16.02   15.25
  19   0  -8   83.21   20.67
 -19   0   8   82.25   21.68
 -19   0   7   33.98   18.89
 -19   0   6   15.88   16.63
  19   0  -6   22.41   15.93
  19   0  -5   17.04   14.89
 -19   0   5    9.65   14.47
 -19   0   4  100.80   21.44
  19   0  -4   75.56   18.12
  19   0  -3   -7.91   13.99
 -19   0   3    8.14   15.17
  19   0  -2  154.42   23.43
 -19   0   2  130.07   21.25
 -19   0   1  -21.74   13.87
  19   0  -1    7.20   14.73
  19   0   0    9.45   15.25
 -19   0   0   24.37   15.39
  19   0   1    1.42   14.26
 -19   0  -1   -0.74   16.17
 -19   0  -2  372.08   40.07
  19   0   2  299.96   39.02
  19   0   3  -17.89   14.93
 -19   0  -3  -25.57   15.48
  19   0   4   -1.20   15.88
 -19   0  -4   -6.98   16.53
  19   0   5  -22.25   15.67
 -19   0  -5   13.02   17.11
 -19   0  -6   74.33   20.18
  19   0   6   40.50   18.97
  19   0   7  -20.96   16.35
 -19   0  -7   10.66   18.34
 -19   0  -8  -16.44   18.91
  19   0   8   28.36   22.20
 -19   0  -9  -11.74   19.84
  19   1 -12  102.89   23.54
 -19   1  12  104.79   29.61
  19  -1 -12  123.99   24.47
 -19  -1  12  120.00   24.78
  19   1 -11   50.64   20.29
 -19   1  11   43.72   25.06
  19  -1 -11  102.15   21.75
 -19  -1  11   68.09   22.69
  19   1 -10   93.51   23.49
 -19   1  10  121.00   28.50
  19  -1 -10  140.33   23.58
 -19  -1  10  120.01   22.25
 -19   1   9   20.47   24.11
  19   1  -9   17.91   18.14
  19  -1  -9   18.68   15.98
 -19  -1   9   27.00   18.50
  19   1  -8   20.17   17.75
 -19   1   8   45.15   23.33
  19  -1  -8   45.98   16.93
 -19  -1   8   35.88   19.39
 -19   1   7   90.27   24.83
  19   1  -7   39.41   20.20
  19  -1  -7  123.13   21.36
 -19  -1   7  103.65   21.94
  19   1  -6   60.92   19.78
 -19   1   6   -6.99   19.92
  19  -1  -6   74.23   18.43
 -19  -1   6   28.51   17.15
 -19   1   5   26.73   19.75
  19   1  -5   21.20   17.95
  19  -1  -5   25.60   15.36
 -19  -1   5  -14.78   15.21
 -19   1   4   58.45   21.21
  19   1  -4   11.69   17.75
 -19  -1   4    6.44   16.24
  19  -1  -4   -3.30   13.57
  19   1  -3   44.16   18.41
 -19   1   3   77.34   21.35
  19  -1  -3   55.41   17.05
 -19  -1   3   20.77   16.26
 -19   1   2   29.91   20.15
  19   1  -2   -2.26   17.40
  19  -1  -2   19.32   14.96
 -19  -1   2   19.38   16.33
  19   1  -1  310.98   38.80
 -19   1   1  258.35   39.25
  19  -1  -1  315.97   35.28
 -19  -1   1  240.79   33.21
 -19   1   0   88.73   20.70
  19   1   0   40.11   19.43
  19  -1   0   78.69   18.74
 -19  -1   0   66.60   19.54
 -19   1  -1  137.16   24.71
  19   1   1   60.00   20.22
  19  -1   1  111.20   19.29
 -19  -1  -1   98.17   20.69
 -19   1  -2  100.28   22.51
  19   1   2  118.53   24.72
 -19  -1  -2   73.83   19.46
  19  -1   2   89.47   19.58
  19   1   3  102.52   22.82
 -19   1  -3   91.49   22.76
  19  -1   3  116.48   21.20
 -19  -1  -3   75.22   20.79
 -19   1  -4   99.54   23.57
  19   1   4  132.04   25.27
 -19  -1  -4  115.23   23.56
  19  -1   4   82.71   20.48
  19   1   5   22.50   19.44
 -19   1  -5   -9.28   18.82
  19  -1   5    5.85   15.40
 -19  -1  -5   23.60   18.42
 -19   1  -6   71.67   21.34
  19  -1   6   21.58   16.27
 -19  -1  -6   -6.20   18.68
  19   1   7   36.77   28.87
 -19   1  -7   80.61   22.29
 -19  -1  -7   70.54   22.28
  19  -1   7   83.20   21.60
  19   1   8   -4.94   20.71
 -19   1  -8   12.52   33.71
  19  -1   8   -9.53   16.87
 -19  -1  -8   29.93   21.25
  19   2 -10    5.62   21.02
 -19   2  10   -4.83   26.18
 -19  -2  10   15.79   22.21
  19  -2 -10  -14.20   19.37
  19   2  -9   73.82   24.93
 -19   2   9   90.78   31.25
 -19  -2   9  137.58   25.77
  19  -2  -9  105.78   23.62
  19   2  -8   61.33   23.14
 -19   2   8   45.91   28.14
 -19  -2   8   69.27   22.16
  19  -2  -8   74.21   20.82
  19   2  -7   13.58   21.15
 -19   2   7    3.93   23.38
 -19  -2   7  -27.84   18.32
  19  -2  -7   28.26   24.23
 -19   2   6   -1.06   23.23
  19   2  -6   43.43   21.50
 -19  -2   6   -2.71   19.28
 -19   2   5  164.66   32.31
  19   2  -5  184.15   29.96
 -19  -2   5  155.55   26.16
  19   2  -4   90.68   24.61
 -19   2   4  124.03   28.32
 -19  -2   4   39.94   20.82
  19  -2  -4  125.01   29.67
  19   2  -3   41.26   22.63
 -19   2   3   25.74   23.39
  19  -2  -3   37.83   18.35
 -19  -2   3   37.05   19.76
 -19   2   2    4.98   22.01
  19   2  -2    0.92   20.58
 -19  -2   2  -11.33   18.50
  19  -2  -2   14.22   15.39
 -19   2   1   74.60   26.18
  19   2  -1   45.92   21.95
  19  -2  -1   45.01   17.10
 -19  -2   1   20.30   20.80
 -19   2   0    0.54   22.48
  19   2   0   32.98   21.83
  19  -2   0   32.53   15.93
 -19  -2   0   -1.41   19.66
  19   2   1    1.33   29.83
 -19   2  -1   41.89   23.58
  19  -2   1   25.08   16.33
 -19  -2  -1   30.35   20.45
 -19   2  -2   51.81   23.28
  19  -2   2   64.00   18.45
 -19  -2  -2   44.68   21.67
 -19   2  -3   61.76   23.76
  19   2   3   66.74   28.15
  19  -2   3   83.54   19.66
 -19  -2  -3   73.41   21.58
 -19   2  -4    7.65   22.15
  19   2   4   -2.88   23.29
  19  -2   4   -2.47   16.28
 -19  -2  -4  -44.68   19.94
 -19   2  -5  188.24   30.82
  19   2   5  180.65   34.23
  19  -2   5  213.90   31.01
 -19  -2  -5  237.18   32.21
  19   2   6   27.73   27.29
 -19   2  -6   14.68   36.57
  19  -2   6   39.49   18.87
 -19  -2  -6   -5.08   22.27
  19   3  -6  146.68  567.80
 -19  -3   6  -61.98  469.55
 -19   3   5   42.34   30.59
  19   3  -5   22.75   26.49
  19  -3  -5   19.20   20.50
 -19  -3   5   26.29   26.19
 -19   3   4  -18.38   30.37
  19   3  -4   15.23   27.82
 -19  -3   4   36.61   25.78
  19  -3  -4   15.19   18.51
 -19   3   3  -47.90   28.62
  19  -3  -3   -2.27   18.37
  19   3  -2   39.92   29.12
 -19   3   2  -12.68   27.07
 -19  -3   2   16.59   24.64
  19  -3  -2   77.12   21.87
 -19   3   1   11.63   27.75
  19   3  -1   94.88   29.05
 -19  -3   1   38.44   25.30
  19  -3  -1   14.94   19.78
  19   3   0   81.25   31.87
 -19   3   0    4.50   26.97
  19  -3   0   54.08   20.39
 -19  -3   0   58.45   27.47
  19   3   1   47.90   30.82
 -19   3  -1   24.27   25.95
  19  -3   1   53.54   20.87
 -19  -3  -1   20.50   25.12
  19   3   2  -60.64   28.76
 -19   3  -2  -25.01   25.09
  19  -3   2    3.28   19.07
 -19  -3  -2   22.35   26.72
 -20   0  10   23.68   22.05
  20   0 -10   -1.19   18.53
  20   0  -9  -11.47   17.28
 -20   0   9   16.93   19.90
 -20   0   8  -33.98   17.25
  20   0  -8    0.38   18.39
 -20   0   7   23.78   20.26
  20   0  -7   -9.63   16.13
 -20   0   6   -8.37   18.53
  20   0  -6    1.78   16.41
  20   0  -5   26.28   16.73
 -20   0   5   -9.13   16.41
 -20   0   4   11.09   18.83
  20   0  -4   31.29   17.46
  20   0  -3    4.06   16.32
 -20   0   3   42.94   17.79
 -20   0   2   12.79   16.15
  20   0  -2   35.52   18.41
  20   0  -1   -4.94   15.52
 -20   0   1   12.31   16.67
 -20   0   0   62.62   20.10
  20   0   0   71.14   20.58
 -20   0  -1    0.04   18.46
  20   0   2  366.13   43.27
 -20   0  -2  363.09   43.72
  20   0   3   24.87   17.69
 -20   0  -3   -7.42   18.87
  20   0   4   13.76   21.18
 -20   0  -4   10.57   20.05
 -20   0  -5   -2.06   19.27
 -20   0  -6  132.32   25.53
  20   0   6  137.06   34.30
  20   0   7   27.70   20.46
 -20   0  -7   37.41   21.51
  20  -1 -11 -258.32  486.76
 -20   1  10   79.49   29.63
  20   1 -10  119.44   25.95
 -20  -1  10  100.24   25.81
  20   1  -9   19.48   20.77
 -20   1   9   -4.78   24.94
 -20  -1   9   71.75   21.10
  20   1  -8    1.34   19.75
 -20   1   8   -4.09   22.56
 -20  -1   8   -4.39   18.69
  20  -1  -8  -12.73   28.29
  20   1  -7    6.05   19.70
 -20   1   7   -9.46   21.57
 -20  -1   7   12.31   19.24
  20  -1  -7   26.05   20.81
 -20   1   6   62.12   24.79
  20   1  -6   61.28   22.13
 -20  -1   6   74.41   22.72
  20  -1  -6   27.71   17.80
  20   1  -5   45.59   20.85
 -20   1   5   64.59   23.43
 -20  -1   5   86.09   21.22
  20  -1  -5   85.62   20.35
 -20   1   4   57.74   20.86
  20   1  -4   18.30   20.25
 -20  -1   4   46.68   19.11
  20  -1  -4   63.17   18.54
  20   1  -3    1.26   17.83
 -20   1   3   15.28   21.22
  20  -1  -3   16.79   16.20
 -20  -1   3    8.74   18.02
  20   1  -2   11.67   18.35
 -20   1   2   41.10   21.53
  20  -1  -2   13.77   16.41
 -20  -1   2   -1.59   19.37
 -20   1   1   31.96   20.71
  20   1  -1   28.70   18.89
  20  -1  -1  -11.15   14.63
 -20  -1   1   29.26   19.51
  20   1   0   71.38   23.51
 -20   1   0  110.32   26.54
  20  -1   0  131.40   22.79
 -20  -1   0   78.45   23.08
  20   1   1  486.58   61.65
 -20   1  -1  503.85   56.29
  20  -1   1  540.37   51.42
 -20  -1  -1  489.60   52.54
 -20   1  -2   -4.97   21.23
  20  -1   2    9.91   16.00
 -20  -1  -2   -2.02   17.77
  20   1   3  221.16   42.99
 -20   1  -3  224.94   34.00
 -20  -1  -3  230.91   32.84
  20  -1   3  240.71   33.38
  20   1   4   24.81   21.98
 -20   1  -4   14.93   23.38
  20  -1   4   69.03   23.24
 -20  -1  -4   27.79   20.35
  20   1   5   23.85   21.81
 -20   1  -5   47.87   23.27
 -20  -1  -5  -15.23   20.24
 -20   1  -6   -1.37   22.48
  20   1   6   -2.83   22.04
 -20  -1  -6  -13.74   21.23
  20   1   7   28.76   25.10
 -20   1  -7  174.15   27.46
  20  -1   7  101.97   24.81
 -20  -1  -7   62.89   24.61
  20   2  -8  -21.51   22.91
 -20   2   8   95.37   32.52
 -20  -2   8   63.20   24.68
  20  -2  -8   49.34   20.94
 -20   2   7   28.04   27.02
  20   2  -7   55.27   24.95
 -20  -2   7   45.54   23.50
  20  -2  -7   33.11   19.66
  20   2  -6  144.04   28.28
 -20   2   6   95.67   30.40
  20  -2  -6   75.93   22.43
 -20  -2   6   86.53   24.91
 -20   2   5   97.86   32.57
  20   2  -5  111.57   27.49
  20  -2  -5  162.39   26.42
 -20  -2   5  111.55   24.73
  20   2  -4   58.52   25.56
 -20   2   4   43.93   26.61
 -20  -2   4   38.55   22.55
  20  -2  -4   60.37   19.13
 -20   2   3   65.02   27.77
  20   2  -3   99.46   33.59
 -20  -2   3  105.76   24.02
  20  -2  -3   74.45   21.67
 -20   2   2    1.99   24.69
 -20  -2   2    4.30   21.09
  20  -2  -2   -1.67   16.78
 -20   2   1  166.55   34.86
  20   2  -1  169.03   36.56
 -20  -2   1  151.19   28.93
  20  -2  -1  228.77   33.13
  20   2   0   54.29   25.77
 -20   2   0   42.58   26.00
 -20  -2   0   30.83   22.47
  20  -2   0   48.22   19.53
  20   2   1   -5.85   24.03
 -20   2  -1   52.21   26.68
 -20  -2  -1   30.94   22.34
  20  -2   1   26.71   20.61
 -20   2  -2    6.93   25.93
  20   2   2  -35.09   25.68
  20  -2   2   50.76   18.74
 -20  -2  -2   44.05   23.08
  20   2   3    5.34   26.94
 -20   2  -3  -15.41   24.37
 -20  -2  -3   40.28   23.06
  20  -2   3   68.29   21.78
  20   2   4   -2.62   25.95
 -20   2  -4   34.07   24.25
  20  -2   4  -16.63   17.34
 -20  -2  -4   -2.02   23.04
 -21   0   9   29.45   22.66
 -21   0   8   37.91   22.21
 -21   0   7   28.90   22.14
 -21   0   6  -12.01   20.37
 -21   0   4    2.37   21.32
 -21   0   3  -17.09   19.64
 -21   0   2   13.15   20.44
  21   0   0   69.90   23.33
 -21   0   0   73.33   23.29
 -21   0  -1    4.35   20.82
  21   0   1  -33.85   18.65
  21   0   2   39.57   19.36
 -21   0  -2   -8.70   21.48
 -21   0  -3   21.17   21.76
  21   0   3   -3.44   19.65
 -21   0  -4   79.03   23.92
  21   0   4   53.22   21.93
 -21   0  -5   -5.08   22.78
  21   0   5   -9.00   20.36
 -21   1   9  134.60   31.04
 -21  -1   9  177.77   31.88
 -21   1   8   76.36   27.81
  21   1  -8   -7.01   21.80
  21  -1  -8   -2.61   18.37
 -21  -1   8   35.37   23.16
  21   1  -7  -28.04   21.15
 -21   1   7   -1.51   25.97
  21  -1  -7   42.07   20.36
 -21  -1   7   20.21   22.68
 -21   1   6   27.25   25.14
  21   1  -6   52.31   30.12
  21  -1  -6   91.11   22.10
 -21  -1   6   90.76   23.10
  21   1  -5   69.70   40.49
 -21   1   5   92.78   27.98
 -21  -1   5   64.74   23.21
  21  -1  -5   39.41   19.94
 -21   1   4   48.19   27.02
  21  -1  -4   15.32   17.86
 -21  -1   4   29.47   21.02
 -21   1   3   91.51   29.33
  21  -1  -3  119.87   24.68
  21   1  -2   74.66   26.43
 -21   1   2   50.06   25.57
  21  -1  -2   34.80   19.17
 -21  -1   2   51.97   21.61
  21   1  -1  -22.75   20.75
 -21   1   1    2.04   24.70
  21  -1  -1    6.82   17.43
 -21  -1   1   14.01   19.30
 -21   1   0   16.35   23.79
  21   1   0   -9.35   20.46
  21  -1   0   40.37   18.29
 -21  -1   0   53.76   21.18
 -21   1  -1   92.04   27.24
  21   1   1   85.33   25.78
  21  -1   1  142.26   25.65
 -21  -1  -1   94.56   25.28
 -21   1  -2   86.70   27.83
  21   1   2  137.66   28.43
 -21  -1  -2  135.60   27.42
  21  -1   2  107.51   23.23
  21   1   3  123.49   29.02
 -21   1  -3  133.93   30.71
 -21  -1  -3  155.67   29.04
  21  -1   3  129.84   24.85
  21   1   4   51.36   23.44
 -21   1  -4    5.36   25.09
  21  -1   4   11.49   18.74
  21  -1   5 -206.51  776.16
  21   2  -5  110.28   31.06
 -21   2   5   42.35   30.42
  21  -2  -5   59.53   22.20
 -21  -2   5   28.41   24.50
  21   2  -4   24.42   27.08
 -21   2   4    7.49   28.30
 -21  -2   4   14.69   23.72
  21  -2  -4  -12.13   18.73
 -21   2   3    9.89   29.06
  21   2  -3   32.29   27.79
  21  -2  -3   -4.89   19.39
 -21  -2   3   -7.54   21.85
  21   2  -2   20.10   27.42
 -21   2   2   53.58   29.12
  21  -2  -2   47.96   20.70
 -21  -2   2   57.10   24.39
  21   2  -1  145.23   32.24
 -21   2   1   85.48   31.93
 -21  -2   1  130.22   28.71
  21  -2  -1  128.46   24.84
  21   2   0   11.17   25.74
 -21   2   0   40.47   28.71
 -21  -2   0   29.07   24.82
  21  -2   0   10.97   18.57
 -21   2  -1  -25.83   28.50
  21   2   1   55.08   28.25
 -21  -2  -1   40.65   24.66
  21  -2   1    8.61   19.11
  22   0  -7   18.19   22.00
 -22   0   7   76.46   28.28
 -22   0   6   88.98   27.92
  22   0  -6   74.69   24.43
  22   0  -5   -8.89   20.66
 -22   0   5  -34.47   20.97
 -22   0   4   -8.96   21.20
  22   0  -4   36.09   21.16
 -22   0   3  -19.15   23.33
  22   0  -3   11.44   20.47
 -22   0   2   28.24   24.38
  22   0  -2   40.79   21.24
 -22   0   1  -29.69   22.16
  22   0  -1   21.77   20.51
  22   0   0  253.51   35.97
 -22   0   0  298.94   44.31
  22   0   1    2.21   20.79
 -22   0  -1   18.35   22.58
  22   0   2   30.97   21.73
 -22   0  -2   24.97   24.48
 -22   0  -3   22.19   24.10
  22   0   3   -4.01   20.41
 -22   1   6   48.09   29.32
 -22  -1   6   34.48   25.37
 -22   1   5   43.81   32.31
  22   1  -5   92.17   28.08
  22  -1  -5   77.83   22.51
 -22  -1   5   48.71   25.03
  22   1  -4   -9.83   22.68
 -22   1   4  -19.18   26.54
  22  -1  -4   10.57   18.95
 -22  -1   4   -6.06   24.71
  22   1  -3   20.72   25.04
 -22   1   3   30.71   27.02
  22  -1  -3   -8.42   18.15
 -22  -1   3   13.01   22.14
  22   1  -2    7.22   23.95
 -22   1   2    7.98   27.63
  22  -1  -2   36.22   19.98
 -22  -1   2    8.58   23.16
  22   1  -1    5.64   24.85
 -22   1   1  104.91   31.30
 -22  -1   1  -21.56   23.25
  22  -1  -1  -14.11   18.76
 -22   1   0   61.40   28.45
  22   1   0  -38.45   22.65
  22  -1   0    8.68   19.58
 -22  -1   0  -11.29   22.52
  22   1   1   -2.98   22.85
 -22   1  -1  -18.76   26.83
  22  -1   1   20.38   19.43
 -22  -1  -1  -34.48   22.82
   0   0   0    0.00    0.00
;
_shelx_hkl_checksum                6932
_olex2_submission_special_instructions  'No special instructions were received'
