# Supplementary material for: Designing Single-Molecule Magnets as Drugs with Dual Anti-Inflammatory and Anti-Diabetic Effects
Source: Int J Mol Sci. 2020 Apr 29;21(9):3146. doi: 10.3390/ijms21093146 (PMC7246571; doi:10.3390/ijms21093146)
Supplement: Supplementary file 1 [file ijms-21-03146-s001.zip › ijms-785055-supplementary/Supplementary_Files/Compound3.cif]

data_compound3
_audit_creation_date               2020-04-27
_audit_creation_method
;
Olex2 1.3
(compiled 2020.02.04 svn.rd84adfe8 for OlexSys, GUI svn.r6032)
;
_shelx_SHELXL_version_number       '2018/3'
_audit_contact_author_address      ?
_audit_contact_author_email        ?
_audit_contact_author_name         ''
_audit_contact_author_phone        ?
_publ_contact_author_id_orcid      ?
_publ_section_references
;
Dolomanov, O.V., Bourhis, L.J., Gildea, R.J, Howard, J.A.K. & Puschmann, H.
 (2009), J. Appl. Cryst. 42, 339-341.

Sheldrick, G.M. (2008). Acta Cryst. A64, 112-122.
;
_chemical_name_common              ?
_chemical_name_systematic
;
 ?
;
_chemical_formula_moiety           'C42 H42 Cl2 Co N2 O10'
_chemical_formula_sum              'C42 H42 Cl2 Co N2 O10'
_chemical_formula_weight           864.60
_chemical_melting_point            ?
loop_
  _atom_type_symbol
  _atom_type_description
  _atom_type_scat_dispersion_real
  _atom_type_scat_dispersion_imag
  _atom_type_scat_source
 'C' 'C' 0.0033 0.0016 'International Tables Vol C Tables 4.2.6.8 and 6.1.1.4'
 'H' 'H' 0.0000 0.0000 'International Tables Vol C Tables 4.2.6.8 and 6.1.1.4'
 'Cl' 'Cl' 0.1484 0.1585 'International Tables Vol C Tables 4.2.6.8 and 6.1.1.4'
 'Co' 'Co' 0.3494 0.9721 'International Tables Vol C Tables 4.2.6.8 and 6.1.1.4'
 'N' 'N' 0.0061 0.0033 'International Tables Vol C Tables 4.2.6.8 and 6.1.1.4'
 'O' 'O' 0.0106 0.0060 'International Tables Vol C Tables 4.2.6.8 and 6.1.1.4'

_shelx_space_group_comment
;
The symmetry employed for this shelxl refinement is uniquely defined
by the following loop, which should always be used as a source of
symmetry information in preference to the above space-group names.
They are only intended as comments.
;
_space_group_crystal_system        'monoclinic'
_space_group_IT_number             15
_space_group_name_H-M_alt          'C2/c'
_space_group_name_Hall             '-C 2yc'
loop_
  _space_group_symop_operation_xyz
 'x, y, z'
 '-x, y, -z+1/2'
 'x+1/2, y+1/2, z'
 '-x+1/2, y+1/2, -z+1/2'
 '-x, -y, -z'
 'x, -y, z-1/2'
 '-x+1/2, -y+1/2, -z'
 'x+1/2, -y+1/2, z-1/2'

_cell_length_a                     30.137(4)
_cell_length_b                     5.388(2)
_cell_length_c                     23.908(3)
_cell_angle_alpha                  90
_cell_angle_beta                   91.339(4)
_cell_angle_gamma                  90
_cell_volume                       3881.0(17)
_cell_formula_units_Z              4
_cell_measurement_reflns_used      3339
_cell_measurement_temperature      100(2)
_cell_measurement_theta_max        22.89
_cell_measurement_theta_min        2.70
_shelx_estimated_absorpt_T_max     ?
_shelx_estimated_absorpt_T_min     ?
_exptl_absorpt_coefficient_mu      0.643
_exptl_absorpt_correction_T_max    0.745
_exptl_absorpt_correction_T_min    0.683
_exptl_absorpt_correction_type     multi-scan
_exptl_absorpt_process_details     'Bruker SADABS (Bruker, 2016)'
_exptl_absorpt_special_details     ?
_exptl_crystal_colour              pink
_exptl_crystal_colour_primary      pink
_exptl_crystal_density_diffrn      1.480
_exptl_crystal_density_meas        ?
_exptl_crystal_density_method      ?
_exptl_crystal_description         Prismatic
_exptl_crystal_F_000               1796
_exptl_crystal_size_max            0.11
_exptl_crystal_size_mid            0.1
_exptl_crystal_size_min            0.06
_exptl_special_details
;
 ?
;
_exptl_transmission_factor_max     ?
_exptl_transmission_factor_min     ?
_diffrn_reflns_av_R_equivalents    0.1023
_diffrn_reflns_av_unetI/netI       0.0594
_diffrn_reflns_Laue_measured_fraction_full  0.995
_diffrn_reflns_Laue_measured_fraction_max  0.995
_diffrn_reflns_limit_h_max         33
_diffrn_reflns_limit_h_min         -33
_diffrn_reflns_limit_k_max         5
_diffrn_reflns_limit_k_min         -5
_diffrn_reflns_limit_l_max         26
_diffrn_reflns_limit_l_min         -26
_diffrn_reflns_number              17027
_diffrn_reflns_point_group_measured_fraction_full  0.995
_diffrn_reflns_point_group_measured_fraction_max  0.995
_diffrn_reflns_theta_full          23.300
_diffrn_reflns_theta_max           23.300
_diffrn_reflns_theta_min           2.704
_diffrn_ambient_temperature        100(2)
_diffrn_detector_area_resol_mean   ?
_diffrn_measured_fraction_theta_full  0.995
_diffrn_measured_fraction_theta_max  0.995
_diffrn_measurement_device_type    'Bruker D8 Venture'
_diffrn_measurement_method         'phi and omega scans'
_diffrn_radiation_type             MoK\a
_diffrn_radiation_wavelength       0.71069
_diffrn_source                     ?
_reflns_Friedel_coverage           0.000
_reflns_Friedel_fraction_full      .
_reflns_Friedel_fraction_max       .
_reflns_number_gt                  2079
_reflns_number_total               2766
_reflns_special_details
;
 Reflections were merged by SHELXL according to the crystal
 class for the calculation of statistics and refinement.
 
 _reflns_Friedel_fraction is defined as the number of unique
 Friedel pairs measured divided by the number that would be
 possible theoretically, ignoring centric projections and
 systematic absences.
;
_reflns_threshold_expression       'I > 2\s(I)'
_computing_cell_refinement         'SAINT v8.37A (Bruker, 2015)'
_computing_data_collection         'Bruker Apex2'
_computing_data_reduction          'SAINT v8.37A (Bruker, 2015)'
_computing_molecular_graphics      'Olex2 1.3 (Dolomanov et al., 2009)'
_computing_publication_material    'Olex2 1.3 (Dolomanov et al., 2009)'
_computing_structure_refinement    'XL  (Sheldrick, 2008)'
_computing_structure_solution      'SIR97 (Altomare et al., 1999)'
_refine_diff_density_max           0.280
_refine_diff_density_min           -0.307
_refine_diff_density_rms           0.065
_refine_ls_extinction_coef         0.00056(9)
_refine_ls_extinction_expression  
 'Fc^*^=kFc[1+0.001xFc^2^\l^3^/sin(2\q)]^-1/4^'
_refine_ls_extinction_method       'SHELXL-2018/3 (Sheldrick 2018)'
_refine_ls_goodness_of_fit_ref     1.035
_refine_ls_hydrogen_treatment      constr
_refine_ls_matrix_type             full
_refine_ls_number_parameters       263
_refine_ls_number_reflns           2766
_refine_ls_number_restraints       0
_refine_ls_R_factor_all            0.0662
_refine_ls_R_factor_gt             0.0390
_refine_ls_restrained_S_all        1.035
_refine_ls_shift/su_max            0.000
_refine_ls_shift/su_mean           0.000
_refine_ls_structure_factor_coef   Fsqd
_refine_ls_weighting_details      
 'w=1/[\s^2^(Fo^2^)+(0.0175P)^2^+8.2107P] where P=(Fo^2^+2Fc^2^)/3'
_refine_ls_weighting_scheme        calc
_refine_ls_wR_factor_gt            0.0662
_refine_ls_wR_factor_ref           0.0740
_refine_special_details            ?
_olex2_refinement_description
;
1. Fixed Uiso
 At 1.2 times of:
  All C(H) groups, All C(H,H) groups
 At 1.5 times of:
  All C(H,H,H) groups, All O(H) groups
2.a Secondary CH2 refined with riding coordinates:
 C1E(H1EA,H1EB), C2(H2A,H2B)
2.b Aromatic/amide H refined with riding coordinates:
 C5(H5), C7(H7), C8(H8), C15(H15), C16(H16), C18(H18), C19(H19)
2.c Idealised Me refined as rotating group:
 C2E(H2EA,H2EB,H2EC), C11(H11A,H11B,H11C), C12(H12A,H12B,H12C)
2.d Idealised tetrahedral OH refined as rotating group:
 O1E(H1E)
;
_atom_sites_solution_hydrogens     geom
_atom_sites_solution_primary       ?
_atom_sites_solution_secondary     ?
loop_
  _atom_site_label
  _atom_site_type_symbol
  _atom_site_fract_x
  _atom_site_fract_y
  _atom_site_fract_z
  _atom_site_U_iso_or_equiv
  _atom_site_adp_type
  _atom_site_occupancy
  _atom_site_site_symmetry_order
  _atom_site_calc_flag
  _atom_site_refinement_flags_posn
  _atom_site_refinement_flags_adp
  _atom_site_refinement_flags_occupancy
  _atom_site_disorder_assembly
  _atom_site_disorder_group
 C1 C 0.53431(10) 0.1450(6) 0.17863(13) 0.0113(7) Uani 1 1 d . . . . .
 C1E C 0.43522(11) 0.5873(7) 0.15804(14) 0.0253(9) Uani 1 1 d . . . . .
 H1EA H 0.426493 0.412146 0.163722 0.030 Uiso 1 1 calc R U . . .
 H1EB H 0.449897 0.599716 0.121533 0.030 Uiso 1 1 calc R U . . .
 C2 C 0.55693(10) -0.0402(6) 0.14144(13) 0.0158(8) Uani 1 1 d . . . . .
 H2A H 0.564661 -0.188485 0.164110 0.019 Uiso 1 1 calc R U . . .
 H2B H 0.535423 -0.093380 0.111879 0.019 Uiso 1 1 calc R U . . .
 C2E C 0.39484(11) 0.7481(7) 0.15756(16) 0.0310(10) Uani 1 1 d . . . . .
 H2EA H 0.380496 0.736780 0.193835 0.047 Uiso 1 1 calc R U . . .
 H2EB H 0.374117 0.692312 0.127956 0.047 Uiso 1 1 calc R U . . .
 H2EC H 0.403405 0.920559 0.150558 0.047 Uiso 1 1 calc R U . . .
 C3 C 0.59790(10) 0.0490(6) 0.11401(12) 0.0121(7) Uani 1 1 d . . . . .
 C4 C 0.59833(10) 0.2452(6) 0.07294(12) 0.0108(7) Uani 1 1 d . . . . .
 C5 C 0.56638(10) 0.4139(6) 0.05416(12) 0.0138(8) Uani 1 1 d . . . . .
 H5 H 0.537177 0.409090 0.068247 0.017 Uiso 1 1 calc R U . . .
 C6 C 0.57778(10) 0.5888(6) 0.01469(13) 0.0160(8) Uani 1 1 d . . . . .
 C7 C 0.62039(10) 0.5934(6) -0.00750(13) 0.0164(8) Uani 1 1 d . . . . .
 H7 H 0.627369 0.712940 -0.035149 0.020 Uiso 1 1 calc R U . . .
 C8 C 0.65249(10) 0.4250(6) 0.01055(13) 0.0164(8) Uani 1 1 d . . . . .
 H8 H 0.681474 0.427964 -0.004218 0.020 Uiso 1 1 calc R U . . .
 C9 C 0.64106(10) 0.2524(6) 0.05075(12) 0.0110(7) Uani 1 1 d . . . . .
 C10 C 0.63911(10) -0.0490(6) 0.11810(13) 0.0125(7) Uani 1 1 d . . . . .
 C11 C 0.65397(10) -0.2693(6) 0.15159(13) 0.0163(8) Uani 1 1 d . . . . .
 H11A H 0.670275 -0.213349 0.185221 0.024 Uiso 1 1 calc R U . . .
 H11B H 0.673354 -0.373156 0.129022 0.024 Uiso 1 1 calc R U . . .
 H11C H 0.628006 -0.365907 0.162500 0.024 Uiso 1 1 calc R U . . .
 C12 C 0.55322(11) 0.9318(6) -0.04209(13) 0.0223(9) Uani 1 1 d . . . . .
 H12A H 0.579668 1.027902 -0.031296 0.033 Uiso 1 1 calc R U . . .
 H12B H 0.527744 1.043723 -0.046463 0.033 Uiso 1 1 calc R U . . .
 H12C H 0.558286 0.846585 -0.077586 0.033 Uiso 1 1 calc R U . . .
 C13 C 0.71058(10) 0.0124(6) 0.06547(14) 0.0149(8) Uani 1 1 d . . . . .
 C14 C 0.74183(10) -0.0632(6) 0.11169(12) 0.0120(7) Uani 1 1 d . . . . .
 C15 C 0.77228(10) -0.2507(6) 0.10222(13) 0.0186(8) Uani 1 1 d . . . . .
 H15 H 0.771767 -0.336927 0.067554 0.022 Uiso 1 1 calc R U . . .
 C16 C 0.80348(11) -0.3118(6) 0.14350(14) 0.0191(8) Uani 1 1 d . . . . .
 H16 H 0.823773 -0.443855 0.137793 0.023 Uiso 1 1 calc R U . . .
 C17 C 0.80482(10) -0.1800(6) 0.19273(13) 0.0165(8) Uani 1 1 d . . . . .
 C18 C 0.77531(10) 0.0098(6) 0.20283(14) 0.0173(8) Uani 1 1 d . . . . .
 H18 H 0.776898 0.100289 0.236926 0.021 Uiso 1 1 calc R U . . .
 C19 C 0.74326(10) 0.0659(6) 0.16210(13) 0.0168(8) Uani 1 1 d . . . . .
 H19 H 0.722188 0.193082 0.168697 0.020 Uiso 1 1 calc R U . . .
 N1 N 0.66710(8) 0.0752(5) 0.08012(10) 0.0126(6) Uani 1 1 d . . . . .
 O1 O 0.55533(7) 0.3185(4) 0.20189(9) 0.0153(5) Uani 1 1 d . . . . .
 O1E O 0.46601(7) 0.6630(4) 0.20246(9) 0.0197(6) Uani 1 1 d . . . . .
 H1E H 0.474100 0.810060 0.196960 0.030 Uiso 1 1 calc R U . . .
 O2 O 0.49308(7) 0.1173(4) 0.18789(8) 0.0129(5) Uani 1 1 d . . . . .
 O3 O 0.72270(7) 0.0349(4) 0.01772(9) 0.0199(6) Uani 1 1 d . . . . .
 O4 O 0.54447(7) 0.7536(4) 0.00009(9) 0.0213(6) Uani 1 1 d . . . . .
 Cl1 Cl 0.84561(3) -0.24885(16) 0.24357(3) 0.0226(2) Uani 1 1 d . . . . .
 Co1 Co 0.500000 0.41313(11) 0.250000 0.01258(19) Uani 1 2 d S T P . .

loop_
  _atom_site_aniso_label
  _atom_site_aniso_U_11
  _atom_site_aniso_U_22
  _atom_site_aniso_U_33
  _atom_site_aniso_U_23
  _atom_site_aniso_U_13
  _atom_site_aniso_U_12
 C1 0.0142(19) 0.0080(19) 0.0117(18) 0.0061(14) 0.0011(14) 0.0005(15)
 C1E 0.025(2) 0.022(2) 0.029(2) -0.0015(18) -0.0037(17) 0.0000(18)
 C2 0.0158(18) 0.0129(19) 0.0186(19) 0.0013(15) -0.0002(15) -0.0008(15)
 C2E 0.019(2) 0.029(2) 0.045(3) 0.001(2) -0.0037(18) -0.0014(18)
 C3 0.0125(18) 0.0125(18) 0.0113(18) -0.0024(15) 0.0013(14) 0.0015(15)
 C4 0.0145(18) 0.0077(18) 0.0102(17) -0.0023(15) -0.0017(14) 0.0000(15)
 C5 0.0118(18) 0.0123(19) 0.0174(19) -0.0029(16) 0.0025(14) -0.0038(16)
 C6 0.0146(18) 0.0143(19) 0.0191(19) -0.0026(17) -0.0037(15) 0.0013(16)
 C7 0.024(2) 0.0126(19) 0.0128(18) 0.0031(15) 0.0004(15) -0.0007(16)
 C8 0.0116(18) 0.019(2) 0.019(2) -0.0059(17) 0.0013(15) -0.0009(16)
 C9 0.0126(18) 0.0104(18) 0.0100(17) 0.0019(15) -0.0011(14) 0.0008(15)
 C10 0.0165(18) 0.0107(18) 0.0104(17) -0.0004(15) -0.0021(14) -0.0018(15)
 C11 0.0144(18) 0.017(2) 0.0171(18) -0.0010(16) 0.0005(14) -0.0008(16)
 C12 0.029(2) 0.018(2) 0.020(2) -0.0011(17) -0.0051(16) 0.0021(18)
 C13 0.0144(19) 0.0098(19) 0.020(2) -0.0041(15) -0.0008(16) 0.0012(14)
 C14 0.0088(17) 0.0157(19) 0.0117(18) -0.0005(16) 0.0022(14) -0.0025(15)
 C15 0.0175(19) 0.022(2) 0.0162(19) -0.0049(17) 0.0025(15) 0.0036(17)
 C16 0.0170(19) 0.018(2) 0.023(2) -0.0019(16) 0.0014(16) 0.0071(16)
 C17 0.0115(18) 0.020(2) 0.018(2) 0.0017(16) -0.0025(15) -0.0030(15)
 C18 0.0168(19) 0.017(2) 0.018(2) -0.0072(15) -0.0010(16) -0.0038(16)
 C19 0.0117(18) 0.016(2) 0.023(2) -0.0023(17) 0.0031(15) 0.0034(16)
 N1 0.0112(14) 0.0131(15) 0.0134(15) -0.0007(13) 0.0003(12) 0.0025(13)
 O1 0.0129(12) 0.0155(13) 0.0175(13) -0.0055(10) 0.0009(10) -0.0053(10)
 O1E 0.0178(13) 0.0089(13) 0.0319(14) 0.0066(11) -0.0081(11) -0.0070(10)
 O2 0.0085(12) 0.0106(12) 0.0197(13) 0.0027(10) 0.0029(10) -0.0011(10)
 O3 0.0205(14) 0.0243(15) 0.0153(14) 0.0000(11) 0.0060(11) 0.0045(11)
 O4 0.0210(14) 0.0155(13) 0.0273(14) 0.0095(12) 0.0000(11) 0.0042(11)
 Cl1 0.0182(5) 0.0281(5) 0.0213(5) 0.0014(4) -0.0038(4) 0.0044(4)
 Co1 0.0110(4) 0.0086(4) 0.0182(4) 0.000 0.0007(3) 0.000

_geom_special_details
;
 All esds (except the esd in the dihedral angle between two l.s. planes)
 are estimated using the full covariance matrix.  The cell esds are taken
 into account individually in the estimation of esds in distances, angles
 and torsion angles; correlations between esds in cell parameters are only
 used when they are defined by crystal symmetry.  An approximate (isotropic)
 treatment of cell esds is used for estimating esds involving l.s. planes.
;
loop_
  _geom_bond_atom_site_label_1
  _geom_bond_atom_site_label_2
  _geom_bond_distance
  _geom_bond_site_symmetry_2
  _geom_bond_publ_flag
 C1 C2 1.510(4) . ?
 C1 O1 1.252(3) . ?
 C1 O2 1.276(4) . ?
 C1E H1EA 0.9900 . ?
 C1E H1EB 0.9900 . ?
 C1E C2E 1.493(5) . ?
 C1E O1E 1.452(4) . ?
 C2 H2A 0.9900 . ?
 C2 H2B 0.9900 . ?
 C2 C3 1.491(4) . ?
 C2E H2EA 0.9800 . ?
 C2E H2EB 0.9800 . ?
 C2E H2EC 0.9800 . ?
 C3 C4 1.443(4) . ?
 C3 C10 1.351(4) . ?
 C4 C5 1.391(4) . ?
 C4 C9 1.405(4) . ?
 C5 H5 0.9500 . ?
 C5 C6 1.382(4) . ?
 C6 C7 1.401(4) . ?
 C6 O4 1.379(4) . ?
 C7 H7 0.9500 . ?
 C7 C8 1.388(4) . ?
 C8 H8 0.9500 . ?
 C8 C9 1.387(4) . ?
 C9 N1 1.412(4) . ?
 C10 C11 1.495(4) . ?
 C10 N1 1.421(4) . ?
 C11 H11A 0.9800 . ?
 C11 H11B 0.9800 . ?
 C11 H11C 0.9800 . ?
 C12 H12A 0.9800 . ?
 C12 H12B 0.9800 . ?
 C12 H12C 0.9800 . ?
 C12 O4 1.421(4) . ?
 C13 C14 1.492(4) . ?
 C13 N1 1.406(4) . ?
 C13 O3 1.213(4) . ?
 C14 C15 1.387(4) . ?
 C14 C19 1.391(4) . ?
 C15 H15 0.9500 . ?
 C15 C16 1.387(4) . ?
 C16 H16 0.9500 . ?
 C16 C17 1.374(4) . ?
 C17 C18 1.381(4) . ?
 C17 Cl1 1.748(3) . ?
 C18 H18 0.9500 . ?
 C18 C19 1.389(4) . ?
 C19 H19 0.9500 . ?
 O1 Co1 2.110(2) . y
 O1E H1E 0.8400 . ?
 O1E Co1 2.025(2) . y
 O2 Co1 2.185(2) . y
 Cl O1 3.250(6) 4_645 y

loop_
  _geom_angle_atom_site_label_1
  _geom_angle_atom_site_label_2
  _geom_angle_atom_site_label_3
  _geom_angle
  _geom_angle_site_symmetry_1
  _geom_angle_site_symmetry_3
  _geom_angle_publ_flag
 O1 C1 C2 121.6(3) . . ?
 O1 C1 O2 119.7(3) . . ?
 O2 C1 C2 118.6(3) . . ?
 H1EA C1E H1EB 108.1 . . ?
 C2E C1E H1EA 109.6 . . ?
 C2E C1E H1EB 109.6 . . ?
 O1E C1E H1EA 109.6 . . ?
 O1E C1E H1EB 109.6 . . ?
 O1E C1E C2E 110.5(3) . . ?
 C1 C2 H2A 108.3 . . ?
 C1 C2 H2B 108.3 . . ?
 H2A C2 H2B 107.4 . . ?
 C3 C2 C1 115.8(3) . . ?
 C3 C2 H2A 108.3 . . ?
 C3 C2 H2B 108.3 . . ?
 C1E C2E H2EA 109.5 . . ?
 C1E C2E H2EB 109.5 . . ?
 C1E C2E H2EC 109.5 . . ?
 H2EA C2E H2EB 109.5 . . ?
 H2EA C2E H2EC 109.5 . . ?
 H2EB C2E H2EC 109.5 . . ?
 C4 C3 C2 123.8(3) . . ?
 C10 C3 C2 127.7(3) . . ?
 C10 C3 C4 108.2(3) . . ?
 C5 C4 C3 132.9(3) . . ?
 C5 C4 C9 119.6(3) . . ?
 C9 C4 C3 107.5(3) . . ?
 C4 C5 H5 120.5 . . ?
 C6 C5 C4 119.0(3) . . ?
 C6 C5 H5 120.5 . . ?
 C5 C6 C7 121.0(3) . . ?
 O4 C6 C5 114.9(3) . . ?
 O4 C6 C7 124.1(3) . . ?
 C6 C7 H7 119.7 . . ?
 C8 C7 C6 120.6(3) . . ?
 C8 C7 H7 119.7 . . ?
 C7 C8 H8 120.9 . . ?
 C9 C8 C7 118.1(3) . . ?
 C9 C8 H8 120.9 . . ?
 C4 C9 N1 107.3(3) . . ?
 C8 C9 C4 121.7(3) . . ?
 C8 C9 N1 130.8(3) . . ?
 C3 C10 C11 127.8(3) . . ?
 C3 C10 N1 109.1(3) . . ?
 N1 C10 C11 122.8(3) . . ?
 C10 C11 H11A 109.5 . . ?
 C10 C11 H11B 109.5 . . ?
 C10 C11 H11C 109.5 . . ?
 H11A C11 H11B 109.5 . . ?
 H11A C11 H11C 109.5 . . ?
 H11B C11 H11C 109.5 . . ?
 H12A C12 H12B 109.5 . . ?
 H12A C12 H12C 109.5 . . ?
 H12B C12 H12C 109.5 . . ?
 O4 C12 H12A 109.5 . . ?
 O4 C12 H12B 109.5 . . ?
 O4 C12 H12C 109.5 . . ?
 N1 C13 C14 117.2(3) . . ?
 O3 C13 C14 121.7(3) . . ?
 O3 C13 N1 120.9(3) . . ?
 C15 C14 C13 119.1(3) . . ?
 C15 C14 C19 119.9(3) . . ?
 C19 C14 C13 120.8(3) . . ?
 C14 C15 H15 120.1 . . ?
 C14 C15 C16 119.8(3) . . ?
 C16 C15 H15 120.1 . . ?
 C15 C16 H16 120.2 . . ?
 C17 C16 C15 119.5(3) . . ?
 C17 C16 H16 120.2 . . ?
 C16 C17 C18 121.8(3) . . ?
 C16 C17 Cl1 119.5(3) . . ?
 C18 C17 Cl1 118.7(3) . . ?
 C17 C18 H18 120.7 . . ?
 C17 C18 C19 118.6(3) . . ?
 C19 C18 H18 120.7 . . ?
 C14 C19 H19 119.8 . . ?
 C18 C19 C14 120.4(3) . . ?
 C18 C19 H19 119.8 . . ?
 C9 N1 C10 107.7(2) . . ?
 C13 N1 C9 123.3(3) . . ?
 C13 N1 C10 128.1(3) . . ?
 C1 O1 Co1 91.39(18) . . ?
 C1E O1E H1E 109.5 . . ?
 C1E O1E Co1 122.00(19) . . ?
 Co1 O1E H1E 124.7 . . ?
 C1 O2 Co1 87.39(18) . . ?
 C6 O4 C12 117.9(3) . . ?
 O1 Co1 O1 152.04(12) 2_655 . y
 O1 Co1 O2 97.48(8) . 2_655 y
 O1 Co1 O2 61.15(8) 2_655 2_655 y
 O1 Co1 O2 61.15(8) . . y
 O1 Co1 O2 97.48(8) 2_655 . y
 O1E Co1 O1 104.51(9) . . y
 O1E Co1 O1 104.50(9) 2_655 2_655 y
 O1E Co1 O1 94.06(9) 2_655 . y
 O1E Co1 O1 94.06(9) . 2_655 y
 O1E Co1 O1E 96.64(12) 2_655 . y
 O1E Co1 O2 154.90(8) 2_655 . y
 O1E Co1 O2 93.70(8) . . y
 O1E Co1 O2 93.70(8) 2_655 2_655 y
 O1E Co1 O2 154.90(8) . 2_655 y
 O2 Co1 O2 86.32(11) . 2_655 y

loop_
  _geom_hbond_atom_site_label_D
  _geom_hbond_atom_site_label_H
  _geom_hbond_atom_site_label_A
  _geom_hbond_distance_DH
  _geom_hbond_distance_HA
  _geom_hbond_distance_DA
  _geom_hbond_angle_DHA
  _geom_hbond_site_symmetry_A
  _geom_hbond_publ_flag
 C15 H15 O3 0.95 2.31 3.257(4) 174.6 7_645 yes
 O1E H1E O2 0.84 1.77 2.606(3) 177.3 1_565 yes

loop_
  _geom_torsion_atom_site_label_1
  _geom_torsion_atom_site_label_2
  _geom_torsion_atom_site_label_3
  _geom_torsion_atom_site_label_4
  _geom_torsion
  _geom_torsion_site_symmetry_1
  _geom_torsion_site_symmetry_2
  _geom_torsion_site_symmetry_3
  _geom_torsion_site_symmetry_4
  _geom_torsion_publ_flag
 C1 C2 C3 C4 -65.2(4) . . . . ?
 C1 C2 C3 C10 121.9(3) . . . . ?
 C2 C1 O1 Co1 -171.2(3) . . . . ?
 C2 C1 O2 Co1 171.5(2) . . . . ?
 C2 C3 C4 C5 9.4(5) . . . . ?
 C2 C3 C4 C9 -171.4(3) . . . . ?
 C2 C3 C10 C11 -0.7(5) . . . . ?
 C2 C3 C10 N1 173.1(3) . . . . ?
 C2E C1E O1E Co1 139.7(2) . . . . ?
 C3 C4 C5 C6 177.8(3) . . . . ?
 C3 C4 C9 C8 -178.9(3) . . . . ?
 C3 C4 C9 N1 -3.6(3) . . . . ?
 C3 C10 N1 C9 -1.5(3) . . . . ?
 C3 C10 N1 C13 -171.0(3) . . . . ?
 C4 C3 C10 C11 -174.6(3) . . . . ?
 C4 C3 C10 N1 -0.7(3) . . . . ?
 C4 C5 C6 C7 1.7(5) . . . . ?
 C4 C5 C6 O4 -177.8(3) . . . . ?
 C4 C9 N1 C10 3.2(3) . . . . ?
 C4 C9 N1 C13 173.3(3) . . . . ?
 C5 C4 C9 C8 0.3(5) . . . . ?
 C5 C4 C9 N1 175.7(3) . . . . ?
 C5 C6 C7 C8 -1.3(5) . . . . ?
 C5 C6 O4 C12 -177.3(3) . . . . ?
 C6 C7 C8 C9 0.3(5) . . . . ?
 C7 C6 O4 C12 3.2(4) . . . . ?
 C7 C8 C9 C4 0.1(5) . . . . ?
 C7 C8 C9 N1 -174.0(3) . . . . ?
 C8 C9 N1 C10 177.9(3) . . . . ?
 C8 C9 N1 C13 -12.0(5) . . . . ?
 C9 C4 C5 C6 -1.3(4) . . . . ?
 C10 C3 C4 C5 -176.4(3) . . . . ?
 C10 C3 C4 C9 2.7(3) . . . . ?
 C11 C10 N1 C9 172.7(3) . . . . ?
 C11 C10 N1 C13 3.2(5) . . . . ?
 C13 C14 C15 C16 175.7(3) . . . . ?
 C13 C14 C19 C18 -173.7(3) . . . . ?
 C14 C13 N1 C9 148.8(3) . . . . ?
 C14 C13 N1 C10 -43.2(4) . . . . ?
 C14 C15 C16 C17 -2.2(5) . . . . ?
 C15 C14 C19 C18 0.7(5) . . . . ?
 C15 C16 C17 C18 1.2(5) . . . . ?
 C15 C16 C17 Cl1 -177.4(3) . . . . ?
 C16 C17 C18 C19 0.7(5) . . . . ?
 C17 C18 C19 C14 -1.6(5) . . . . ?
 C19 C14 C15 C16 1.3(5) . . . . ?
 N1 C13 C14 C15 142.7(3) . . . . ?
 N1 C13 C14 C19 -42.9(4) . . . . ?
 O1 C1 C2 C3 -25.9(4) . . . . ?
 O1 C1 O2 Co1 -6.1(3) . . . . ?
 O2 C1 C2 C3 156.6(3) . . . . ?
 O2 C1 O1 Co1 6.3(3) . . . . ?
 O3 C13 C14 C15 -42.0(5) . . . . ?
 O3 C13 C14 C19 132.4(3) . . . . ?
 O3 C13 N1 C9 -26.6(4) . . . . ?
 O3 C13 N1 C10 141.4(3) . . . . ?
 O4 C6 C7 C8 178.2(3) . . . . ?
 Cl1 C17 C18 C19 179.3(2) . . . . ?

_shelx_res_file
;
TITL mo_anc28_0m in C2/c
    compound3.res
    created by SHELXL-2018/3 at 22:03:17 on 27-Apr-2020
CELL 0.71069 30.1373 5.3877 23.9084 90 91.339 90
ZERR 4 0.0035 0.0022 0.0031 0 0.004 0
LATT 7
SYMM -X,+Y,0.5-Z
SFAC C H Cl Co N O
UNIT 168 168 8 4 8 40
EQIV $1 +X,1+Y,+Z
EQIV $2 1-X,+Y,0.5-Z

L.S. 20
PLAN  5
TEMP -173(2)
HTAB O1E O2_$1
CONF
FREE Co1 C1_$2
FREE Co1 C1
BOND $H
MORE -1
fmap 2
acta
MERG 2
OMIT 2 0 2
REM <olex2.extras>
REM <selected_cif_records
REM  <bonds
REM   <row "$M">
REM  >
REM  <angles
REM   <row "$* $M $*">
REM  >
REM >
REM <HklSrc "%.\\compound3.hkl">
REM </olex2.extras>

WGHT    0.017500    8.210700
EXTI    0.000559
FVAR       0.16982
C1    1    0.534312    0.145028    0.178634    11.00000    0.01417    0.00799 =
         0.01170    0.00610    0.00105    0.00052
C1E   1    0.435221    0.587328    0.158044    11.00000    0.02532    0.02180 =
         0.02864   -0.00152   -0.00374    0.00000
AFIX  23
H1EA  2    0.426493    0.412146    0.163722    11.00000   -1.20000
H1EB  2    0.449897    0.599716    0.121533    11.00000   -1.20000
AFIX   0
C2    1    0.556932   -0.040247    0.141435    11.00000    0.01582    0.01287 =
         0.01859    0.00128   -0.00023   -0.00079
AFIX  23
H2A   2    0.564661   -0.188485    0.164110    11.00000   -1.20000
H2B   2    0.535423   -0.093380    0.111879    11.00000   -1.20000
AFIX   0
C2E   1    0.394839    0.748060    0.157556    11.00000    0.01852    0.02902 =
         0.04537    0.00064   -0.00371   -0.00138
AFIX 137
H2EA  2    0.380496    0.736780    0.193835    11.00000   -1.50000
H2EB  2    0.374117    0.692312    0.127956    11.00000   -1.50000
H2EC  2    0.403405    0.920559    0.150558    11.00000   -1.50000
AFIX   0
C3    1    0.597898    0.049027    0.114007    11.00000    0.01247    0.01248 =
         0.01128   -0.00236    0.00128    0.00152
C4    1    0.598331    0.245160    0.072943    11.00000    0.01451    0.00770 =
         0.01019   -0.00226   -0.00166    0.00003
C5    1    0.566380    0.413926    0.054162    11.00000    0.01180    0.01235 =
         0.01742   -0.00291    0.00250   -0.00385
AFIX  43
H5    2    0.537177    0.409090    0.068247    11.00000   -1.20000
AFIX   0
C6    1    0.577775    0.588778    0.014690    11.00000    0.01459    0.01426 =
         0.01911   -0.00264   -0.00368    0.00125
C7    1    0.620388    0.593419   -0.007497    11.00000    0.02393    0.01263 =
         0.01276    0.00307    0.00042   -0.00067
AFIX  43
H7    2    0.627369    0.712940   -0.035149    11.00000   -1.20000
AFIX   0
C8    1    0.652487    0.425045    0.010548    11.00000    0.01162    0.01899 =
         0.01867   -0.00587    0.00128   -0.00089
AFIX  43
H8    2    0.681474    0.427964   -0.004218    11.00000   -1.20000
AFIX   0
C9    1    0.641056    0.252353    0.050755    11.00000    0.01255    0.01041 =
         0.01002    0.00194   -0.00110    0.00075
C10   1    0.639113   -0.048998    0.118103    11.00000    0.01647    0.01065 =
         0.01041   -0.00042   -0.00207   -0.00184
C11   1    0.653966   -0.269316    0.151594    11.00000    0.01440    0.01745 =
         0.01707   -0.00102    0.00054   -0.00079
AFIX 137
H11A  2    0.670275   -0.213349    0.185221    11.00000   -1.50000
H11B  2    0.673354   -0.373156    0.129022    11.00000   -1.50000
H11C  2    0.628006   -0.365907    0.162500    11.00000   -1.50000
AFIX   0
C12   1    0.553221    0.931791   -0.042088    11.00000    0.02908    0.01754 =
         0.02010   -0.00112   -0.00506    0.00214
AFIX 137
H12A  2    0.579668    1.027902   -0.031296    11.00000   -1.50000
H12B  2    0.527744    1.043723   -0.046463    11.00000   -1.50000
H12C  2    0.558286    0.846585   -0.077586    11.00000   -1.50000
AFIX   0
C13   1    0.710585    0.012429    0.065471    11.00000    0.01437    0.00978 =
         0.02044   -0.00407   -0.00080    0.00124
C14   1    0.741830   -0.063210    0.111690    11.00000    0.00875    0.01566 =
         0.01171   -0.00051    0.00218   -0.00251
C15   1    0.772278   -0.250665    0.102218    11.00000    0.01747    0.02230 =
         0.01622   -0.00485    0.00252    0.00363
AFIX  43
H15   2    0.771767   -0.336927    0.067554    11.00000   -1.20000
AFIX   0
C16   1    0.803478   -0.311838    0.143501    11.00000    0.01704    0.01759 =
         0.02284   -0.00194    0.00137    0.00713
AFIX  43
H16   2    0.823773   -0.443855    0.137793    11.00000   -1.20000
AFIX   0
C17   1    0.804816   -0.180049    0.192725    11.00000    0.01149    0.02011 =
         0.01768    0.00171   -0.00250   -0.00295
C18   1    0.775310    0.009847    0.202828    11.00000    0.01676    0.01677 =
         0.01835   -0.00719   -0.00096   -0.00378
AFIX  43
H18   2    0.776898    0.100289    0.236926    11.00000   -1.20000
AFIX   0
C19   1    0.743259    0.065878    0.162101    11.00000    0.01168    0.01600 =
         0.02277   -0.00232    0.00309    0.00345
AFIX  43
H19   2    0.722188    0.193082    0.168697    11.00000   -1.20000
AFIX   0
N1    5    0.667101    0.075175    0.080123    11.00000    0.01123    0.01308 =
         0.01339   -0.00066    0.00032    0.00253
O1    6    0.555331    0.318514    0.201885    11.00000    0.01294    0.01549 =
         0.01749   -0.00553    0.00088   -0.00526
O1E   6    0.466008    0.663047    0.202457    11.00000    0.01777    0.00893 =
         0.03191    0.00662   -0.00811   -0.00698
AFIX 147
H1E   2    0.474100    0.810060    0.196960    11.00000   -1.50000
AFIX   0
O2    6    0.493077    0.117269    0.187886    11.00000    0.00855    0.01060 =
         0.01968    0.00266    0.00285   -0.00111
O3    6    0.722699    0.034863    0.017722    11.00000    0.02047    0.02431 =
         0.01530    0.00004    0.00601    0.00447
O4    6    0.544467    0.753644    0.000088    11.00000    0.02102    0.01554 =
         0.02726    0.00949    0.00004    0.00420
CL1   3    0.845614   -0.248850    0.243570    11.00000    0.01820    0.02809 =
         0.02129    0.00140   -0.00385    0.00440
CO1   4    0.500000    0.413129    0.250000    10.50000    0.01096    0.00856 =
         0.01824    0.00000    0.00074    0.00000
HKLF 4


REM  mo_anc28_0m in C2/c
REM wR2 = 0.074001, GooF = S = 1.03503, Restrained GooF = 1.03503 for all data
REM R1 = 0.038967 for 2079 Fo > 4sig(Fo) and 0.066202 for all 2766 data
REM 263 parameters refined using 0 restraints

END

WGHT      0.0174      8.2230

REM Highest difference peak  0.280,  deepest hole -0.307,  1-sigma level  0.065
Q1    1   0.7002 -0.3793  0.1934  11.00000  0.05    0.28
Q2    1   0.4219  0.7189  0.2031  11.00000  0.05    0.28
Q3    1   0.6131 -0.0486  0.1039  11.00000  0.05    0.23
Q4    1   0.6712 -0.1968  0.2571  11.00000  0.05    0.23
Q5    1   0.6457 -0.0327  0.0139  11.00000  0.05    0.22
;
_shelx_res_checksum                62336
_shelx_hkl_file
;
   4   0   0  202.73    7.63
   4   0   0  187.12    7.85
  -4   0   0  193.58    7.60
  -4   0   0  205.28    7.92
  -6   0   0   56.72    6.22
   6   0   0   60.78    6.12
   6   0   0   51.10    6.13
  -6   0   0   54.60    6.07
  -8   0   0    6.43    3.78
  -8   0   0    6.90    4.02
   8   0   0   11.94    4.26
   8   0   0    9.70    4.17
  10   0   0 1200.43   33.74
 -10   0   0 1137.36   32.60
  10   0   0 1099.91   32.80
 -10   0   0 1112.69   32.67
 -12   0   0   81.09    9.90
 -12   0   0   70.57    9.78
  12   0   0   66.20    9.10
  12   0   0   51.15    7.82
 -14   0   0  656.48   29.20
 -14   0   0  673.81   25.94
  14   0   0  679.79   26.40
  14   0   0  672.36   26.78
  16   0   0   45.76    9.33
 -16   0   0   38.80    8.89
 -16   0   0   43.28    9.16
  16   0   0   42.63   10.01
  18   0   0  699.22   31.23
 -18   0   0  770.36   30.63
  18   0   0  764.51   31.68
 -18   0   0  811.79   31.55
 -20   0   0  961.27   37.92
 -20   0   0  994.61   37.28
  20   0   0 1058.44   39.42
  20   0   0  966.08   38.88
 -22   0   0   74.59   13.86
  22   0   0   61.98   13.43
  22   0   0   52.54   12.55
 -22   0   0   71.96   14.02
 -24   0   0    5.68   11.16
 -24   0   0   -5.31   11.52
  24   0   0   20.85   11.93
  24   0   0  -12.01   11.59
  26   0   0  399.74   31.86
 -26   0   0  365.58   29.61
  26   0   0  329.17   29.11
 -26   0   0  368.58   34.10
  28   0   0   39.66   19.01
 -28   0   0   44.29   16.21
 -28   0   0   30.69   16.17
 -30   0   0  108.66   23.38
 -30   0   0   97.16   20.87
  30   0   0   98.36   22.99
 -32   0   0  293.74   38.69
 -32   0   0  361.80   36.23
  32   0   0  289.09   35.51
   1  -1   0   42.85    2.76
  -1   1   0   44.92    3.52
   3  -1   0  284.21   10.15
  -3   1   0  279.49   10.59
  -3   1   0  278.06   10.30
   5  -1   0  100.47    7.40
   5  -1   0  105.12    8.01
  -5   1   0  100.26    7.84
  -5   1   0  105.49    8.22
   5   1   0  102.02    5.22
   5   1   0  106.18    5.09
   7  -1   0  159.44   10.07
  -7  -1   0  161.59    6.79
   7  -1   0  152.49   10.30
  -7  -1   0  168.58    6.72
  -7   1   0  173.26   10.73
  -7   1   0  156.68   10.64
   7   1   0  167.20    8.24
   7   1   0  171.76    8.19
   9  -1   0   26.30    6.46
  -9  -1   0   25.27    4.27
  -9  -1   0   19.07    4.14
   9  -1   0   16.45    5.88
  -9   1   0   18.92    5.74
   9   1   0   24.40    4.98
  -9   1   0   18.31    6.22
   9   1   0   24.36    4.64
 -11  -1   0  160.36    9.60
  11  -1   0  158.65   12.30
  11  -1   0  154.64   12.69
 -11  -1   0  167.30    9.87
 -11   1   0  147.21   12.41
  11   1   0  160.29   10.68
  11   1   0  152.80   10.50
 -11   1   0  167.85   13.37
 -13  -1   0   58.49    7.36
  13  -1   0   31.42    7.76
  13  -1   0   55.72   10.15
 -13  -1   0   53.23    7.40
  13   1   0   52.45    8.17
 -13   1   0   49.14    8.76
  13   1   0   50.97    7.73
 -13   1   0   47.99    9.84
 -15  -1   0  452.98   19.07
 -15  -1   0  412.94   18.32
  15  -1   0  415.94   23.00
  15  -1   0  452.31   22.48
 -15   1   0  470.01   23.40
 -15   1   0  447.61   22.56
  15   1   0  409.34   24.40
  15   1   0  460.02   20.82
 -17  -1   0   41.24    8.53
  17  -1   0   58.09   10.54
 -17  -1   0   42.74    9.01
  17  -1   0   53.90   11.26
  17   1   0   49.90    9.52
 -17   1   0   26.48    9.01
 -17   1   0   47.40   11.78
  17   1   0   38.22    9.48
  19  -1   0    1.13    8.90
 -19  -1   0    4.79    7.32
  19  -1   0    2.84    9.19
 -19  -1   0   -6.65    7.14
  19   1   0   -6.09    6.89
 -19   1   0    5.54    8.31
  19   1   0   -1.54    7.62
 -19   1   0    3.77    9.27
 -21  -1   0    0.40    8.07
 -21  -1   0    8.59    9.04
  21  -1   0  -10.82    9.43
  21  -1   0   14.86   11.44
 -21   1   0   -2.42    9.62
  21   1   0   20.07    9.56
 -21   1   0   10.20   10.76
  21   1   0   -4.20    8.90
  23  -1   0   -5.41   11.18
 -23  -1   0   11.90    9.95
 -23  -1   0    5.58   10.22
  23   1   0    8.91   10.00
 -23   1   0   26.72   14.23
 -23   1   0    4.31   11.64
  23   1   0    4.25   10.10
 -25  -1   0  123.16   16.83
  25  -1   0   63.18   18.33
 -25  -1   0  130.46   17.34
  25   1   0   62.66   15.75
  25   1   0  111.40   19.74
 -25   1   0   96.80   20.04
 -25   1   0  122.37   19.83
 -27  -1   0  304.60   26.73
 -27  -1   0  309.69   27.18
  27  -1   0  296.59   33.03
  27   1   0  343.22   29.50
 -27   1   0  294.83   31.27
  27   1   0  316.05   29.99
 -27   1   0  352.67   32.36
 -29  -1   0    2.67   15.35
  29  -1   0   -4.30   17.00
 -29   1   0   32.16   18.23
 -29   1   0    6.55   20.17
  29   1   0   -9.02   17.44
 -31  -1   0   90.76   19.63
  31  -1   0  100.75   27.12
  31  -1   0  108.69   24.99
 -31  -1   0   85.31   20.75
  31   1   0  130.71   25.96
 -31   1   0  104.19   22.56
 -31   1   0   96.33   24.15
  33  -1   0   38.99   27.16
 -33  -1   0   15.99   20.00
 -33  -1   0   -7.75   19.75
  33   1   0   44.40   26.06
 -33   1   0   32.60   25.57
   0   2   0    8.17    2.43
  -2   2   0   19.87    4.05
  -2   2   0   19.95    4.15
   4  -2   0  806.65   21.66
   4  -2   0  806.48   21.70
  -4   2   0  833.01   24.37
  -4   2   0  807.96   23.89
   6  -2   0  386.49   15.12
   6  -2   0  399.98   15.41
  -6   2   0  396.46   16.34
  -6   2   0  381.73   16.58
   8  -2   0   63.19    8.60
   8  -2   0   67.03    9.14
   8   2   0   59.41    5.55
  -8   2   0   52.64    8.40
   8   2   0   57.94    5.34
  -8   2   0   72.85    9.77
  10  -2   0  253.67   15.39
  10   2   0  252.59   11.42
  10   2   0  237.01   11.04
 -10   2   0  256.64   19.27
 -10   2   0  254.19   16.59
  12  -2   0  106.32   13.16
  12   2   0  107.10    9.61
 -12   2   0   95.20   12.91
 -12   2   0  110.11   13.82
  12   2   0  109.17    9.79
  14  -2   0  183.02   17.04
 -14   2   0  169.62   17.44
  14   2   0  182.51   12.98
  14   2   0  153.13   12.45
 -14   2   0  202.50   16.71
 -16  -2   0  352.61   12.69
  16  -2   0  367.01   23.15
 -16  -2   0  353.51   12.68
  16   2   0  352.60   24.61
 -16   2   0  316.04   21.73
  16   2   0  360.70   18.91
 -16   2   0  347.77   24.04
 -18  -2   0   90.91    9.12
 -18  -2   0   88.64    9.25
  18  -2   0   84.48   13.90
 -18   2   0  106.23   16.87
  18   2   0   96.76   12.50
  18   2   0   99.38   12.94
 -18   2   0   84.32   13.91
 -20  -2   0  198.16   13.36
  20  -2   0  182.26   22.63
 -20  -2   0  182.49   12.86
  20   2   0  198.21   18.15
 -20   2   0  207.44   24.22
  20   2   0  166.93   17.76
  22  -2   0   43.45   15.19
 -22  -2   0   57.23    9.30
 -22  -2   0   46.44    9.04
 -22   2   0   73.80   17.62
 -22   2   0   35.24   15.11
  22   2   0   62.29   14.22
  22   2   0   49.04   11.49
  24  -2   0   96.47   20.22
 -24  -2   0   95.20   12.69
  24  -2   0  100.96   18.72
  24   2   0  116.86   17.47
 -24   2   0   55.13   16.31
  24   2   0   65.23   14.55
 -24   2   0   44.28   16.03
 -26  -2   0  158.88   18.23
  26  -2   0  144.14   23.07
 -26  -2   0  132.12   18.65
  26  -2   0  222.81   28.65
  26   2   0  153.37   21.63
 -26   2   0  218.79   28.73
 -26   2   0  120.88   22.21
  28  -2   0   77.06   23.12
 -28  -2   0   47.78   13.49
  28  -2   0   76.24   21.36
 -28  -2   0   54.46   13.42
 -28   2   0   56.42   20.22
  28   2   0   58.24   19.68
 -28   2   0   59.91   20.83
  30  -2   0   34.36   25.27
  30  -2   0    8.49   20.91
 -30  -2   0    5.45   13.56
 -30  -2   0   21.94   14.93
 -30   2   0   12.17   23.07
 -30   2   0   17.81   22.16
  30   2   0   -5.88   19.45
  -1   3   0  225.81   10.76
  -1   3   0  205.34   10.57
   1   3   0  210.19    8.96
   1   3   0  207.67    8.77
  -3   3   0   23.51    5.93
  -3   3   0   31.59    5.98
  -5   3   0    1.32    5.40
  -5   3   0    5.32    5.60
   7  -3   0   78.51    8.38
   7  -3   0   72.48    8.18
  -7   3   0   84.78   11.07
  -7   3   0   80.43   10.73
   9  -3   0   32.02    6.93
   9  -3   0   29.73    7.54
  -9   3   0   29.49    8.47
   9   3   0   41.24    5.08
  -9   3   0   48.38    9.50
   9   3   0   33.06    4.50
  11  -3   0   94.06   12.47
  11  -3   0   99.14   13.05
  11   3   0   91.43    8.77
 -11   3   0  117.36   15.17
 -11   3   0  112.32   13.91
  11   3   0  120.16    9.19
  13  -3   0    5.04    7.62
  13  -3   0   -0.20    7.46
 -13   3   0    6.28    9.27
  13   3   0    2.55    5.29
 -13   3   0   12.95    8.49
  13   3   0    6.81    5.73
  15  -3   0   15.42    9.57
  15  -3   0   -0.03    8.81
  15   3   0   10.36    6.79
 -15   3   0    0.65    8.96
  15   3   0  -11.80    6.09
 -15   3   0   11.40   11.41
  17  -3   0   -1.18   10.04
  17  -3   0   -5.10   10.01
 -17   3   0    9.72   12.10
  17   3   0   -1.60    8.02
 -17   3   0    5.33   11.08
  17   3   0   -2.03    7.50
  19  -3   0    0.72   11.40
  19  -3   0   10.22   12.58
  19   3   0   -3.75    8.35
  19   3   0    5.56    9.10
 -19   3   0    7.88   12.69
  21  -3   0  -18.99   13.95
  21  -3   0  -10.59   13.26
 -21   3   0   17.38   15.25
 -21   3   0   26.27   15.81
  21   3   0    0.01   10.47
  23  -3   0  -26.80   14.06
  23  -3   0    9.34   15.92
  23   3   0   21.98   12.44
 -23   3   0   31.84   16.51
 -23   3   0    8.15   16.95
  25  -3   0   -0.24   18.07
  25  -3   0   -2.99   18.36
 -25   3   0  -25.16   18.41
 -25   3   0   15.25   21.15
  27  -3   0   -1.13   19.91
  27  -3   0   58.29   22.40
  27   3   0   18.08   16.97
 -27   3   0    4.28   20.42
 -27   3   0   36.69   24.39
   0   4   0   81.23   10.39
   0   4   0   92.74   10.26
   2   4   0  502.56   17.68
  -2   4   0  498.55   20.89
  -2   4   0  508.60   21.24
   2   4   0  550.85   18.03
   4   4   0  271.68   11.72
   4   4   0  292.89   11.72
  -4   4   0  251.31   17.18
  -4   4   0  298.29   17.77
   6   4   0   31.79    5.09
   6   4   0   35.91    4.86
  -6   4   0   27.21    9.20
  -6   4   0   28.41    9.63
   8   4   0    0.15    4.13
  -8   4   0    6.63    8.75
  -8   4   0    0.40    9.07
   8   4   0    2.46    4.37
  10  -4   0  171.00   11.86
  10  -4   0  143.66   11.07
  10   4   0  152.63   10.32
  10   4   0  177.98   10.32
 -10   4   0  154.59   18.93
 -10   4   0  153.21   18.20
  12  -4   0   42.63    9.37
  12  -4   0   57.03   10.34
  12   4   0   48.17    7.30
 -12   4   0   41.96   13.06
  12   4   0   52.40    8.03
 -12   4   0   32.03   13.70
  14  -4   0   13.95   10.20
  14  -4   0    1.60    9.13
  14   4   0  -10.72    6.73
 -14   4   0    4.41   13.85
  14   4   0    3.01    7.33
 -14   4   0   29.36   13.32
  16  -4   0  496.80   27.77
  16  -4   0  462.92   28.00
 -16   4   0  582.89   33.87
  16   4   0  503.70   22.87
  16   4   0  542.04   23.99
  18  -4   0   13.15   13.95
  18  -4   0   -2.56   11.93
 -18   4   0    1.31   15.29
  18   4   0   10.69    9.91
  18   4   0  -13.56    9.38
 -18   4   0   -5.68   16.55
  20  -4   0   53.56   15.51
  20  -4   0    0.91   16.21
 -20   4   0   35.67   19.05
  20   4   0   47.71   12.82
 -20   4   0   41.96   19.92
  20   4   0   51.84   12.67
  22  -4   0   13.22   16.68
  22  -4   0   33.89   18.32
  22   4   0    6.43   13.36
  22   4   0   23.93   14.29
 -22   4   0  -36.66   20.01
 -22   4   0   67.95   21.04
  24  -4   0  186.27   26.34
  24  -4   0  170.93   27.11
 -24   4   0  190.39   34.36
 -24   4   0  135.37   26.78
  24   4   0  166.51   22.98
  24   4   0  167.19   22.48
   1   5   0   51.18    9.92
   1   5   0   60.11   10.12
  -1   5   0   41.63   10.71
  -3   5   0   13.68   10.61
   3   5   0   -3.62    7.61
   3   5   0    9.61    8.27
  -3   5   0   -0.19   10.31
  -5   5   0    1.01   11.28
  -5   5   0  -26.80   10.06
   5   5   0    3.51    6.71
   5   5   0   10.11    7.25
  -7   5   0   19.27   12.81
  -7   5   0   -4.07   11.49
   7   5   0   -5.67    6.77
   7   5   0    2.26    6.78
  -9   5   0   81.38   16.18
   9   5   0   42.63    8.20
   9   5   0   61.81    8.42
  -9   5   0   39.15   14.45
  11   5   0   51.15    8.91
 -11   5   0   80.91   18.03
  11   5   0   60.28    9.11
  13   5   0   31.36    9.49
  13   5   0   47.64    9.62
 -13   5   0   46.71   17.82
 -13   5   0   29.86   18.12
  15  -5   0  122.36   14.84
  15  -5   0  131.56   13.66
 -15   5   0  139.35   23.80
  15   5   0  132.68   13.73
 -15   5   0  182.05   25.56
  15   5   0  124.92   17.04
  17  -5   0   -0.34   11.69
 -17   5   0   12.36   20.39
 -17   5   0  -12.15   20.97
  17   5   0   27.45   11.91
  17   5   0   30.41   12.04
 -32   0   1   -0.76   21.72
 -32   0   1  -39.22   20.55
  32   0  -1   23.43   23.04
  32   0  -1   -5.29   22.41
 -30   0   1   15.12   18.35
 -30   0   1    3.12   17.86
  30   0  -1   16.60   18.72
  30   0  -1    2.77   17.86
 -28   0   1  -25.29   15.02
 -28   0   1    4.58   14.64
  28   0  -1   16.70   15.25
  26   0  -1   -1.76   14.03
 -26   0   1    7.98   13.56
  24   0  -1   18.98   13.42
 -24   0   1    0.35   11.80
 -24   0   1   -7.28   11.14
  22   0  -1  -13.75    9.47
 -22   0   1   -8.63   10.35
 -22   0   1  -10.11    9.00
  20   0  -1   18.91    9.50
 -20   0   1    2.39    8.30
 -20   0   1   -4.35    8.59
  20   0  -1    1.50    8.51
  18   0  -1   -4.38    7.07
 -18   0   1   10.14    8.00
 -18   0   1    1.14    7.65
  18   0  -1    3.25    7.97
  16   0  -1  -10.45    6.41
  16   0  -1   -4.92    6.28
 -16   0   1   -6.66    6.05
 -16   0   1    0.39    6.44
  14   0  -1   -8.31    5.33
 -14   0   1   -8.56    9.51
 -14   0   1   -1.78    5.66
  14   0  -1   -5.55    5.36
 -12   0   1    0.71    4.91
  12   0  -1   -3.81    4.42
 -12   0   1    2.64    5.03
  12   0  -1    1.95    5.36
 -10   0   1   -0.73    4.44
  10   0  -1   -5.35    3.59
 -10   0   1    4.84    4.44
  10   0  -1   -5.14    3.85
   8   0  -1   -1.41    3.50
   8   0  -1   -1.60    3.58
  -8   0   1   -1.57    3.44
  -8   0   1   -0.21    3.68
  -6   0   1   -4.95    3.11
  -6   0   1   -6.61    2.58
   6   0  -1   -3.06    2.78
   6   0  -1   -2.25    3.08
  -4   0   1    0.69    2.07
  -4   0   1   -2.85    1.75
   4   0  -1    2.28    2.44
  -4   0  -1   -0.60    1.77
   4   0   1   -2.46    1.99
  -4   0  -1   -2.03    2.06
   4   0   1   -1.90    1.61
   6   0   1   -0.95    2.81
  -6   0  -1    1.24    2.90
   6   0   1    4.21    3.12
  -6   0  -1    1.20    2.96
  -8   0  -1    3.43    3.45
   8   0   1   -2.99    3.56
  -8   0  -1   -0.53    3.43
   8   0   1   -0.85    4.00
 -10   0  -1   -0.61    4.24
  10   0   1   -4.46    4.04
 -10   0  -1   -0.96    3.57
  10   0   1    8.21    4.48
 -12   0  -1    8.83    4.99
  12   0   1    0.36    4.81
  12   0   1   -2.49    4.45
 -12   0  -1   -2.68    4.61
 -14   0  -1    4.71    5.99
 -14   0  -1   -0.53    5.69
  14   0   1    1.95    6.30
  14   0   1   -2.08    5.75
  16   0   1    5.30    7.39
 -16   0  -1    7.63    6.27
 -16   0  -1   -2.99    6.30
  16   0   1   -2.50    6.64
  18   0   1    6.00    8.41
 -18   0  -1    7.60    6.82
  18   0   1   -1.27    7.71
 -18   0  -1   -0.42    7.10
 -20   0  -1    3.25    8.44
 -20   0  -1   -2.43    8.19
  20   0   1    9.80    9.16
  20   0   1    2.57    8.69
 -22   0  -1   -0.40    9.74
  22   0   1   13.86   10.90
 -22   0  -1  -13.10    8.99
  22   0   1   -1.56   10.08
 -24   0  -1   15.26   11.57
  24   0   1   11.51   12.22
  24   0   1   -6.13   10.82
 -24   0  -1    5.09   11.43
  26   0   1   -4.30   12.21
 -26   0  -1   30.12   14.40
  26   0   1   17.74   14.69
 -26   0  -1   16.28   13.80
 -28   0  -1   26.28   15.16
  28   0   1   13.27   14.95
 -28   0  -1   -1.64   14.77
  28   0   1  -19.97   14.86
 -30   0  -1    8.28   18.33
  30   0   1  -11.13   18.68
 -30   0  -1   10.03   17.64
 -32   0  -1  -20.60   18.77
  32   0   1   27.71   21.34
 -32   0  -1  -12.69   19.50
 -33  -1   1   -2.76   19.90
 -33  -1   1    4.44   20.49
  33  -1  -1  -24.61   24.38
 -33   1   1   15.92   25.38
 -31  -1   1   41.00   18.91
  31  -1  -1   82.04   26.57
  31  -1  -1   67.72   25.38
 -31  -1   1   40.40   19.68
  31   1  -1   48.21   20.18
 -31   1   1   53.20   22.78
 -31   1   1   73.07   22.49
  31   1  -1   59.27   23.14
  29  -1  -1   14.93   17.60
 -29  -1   1   -6.41   16.74
  29  -1  -1   32.87   19.99
 -29  -1   1   -4.16   17.40
  29   1  -1    2.25   16.65
 -29   1   1   11.41   18.97
 -29   1   1    4.48   18.54
  27  -1  -1  317.34   32.72
 -27  -1   1  293.56   27.16
  27  -1  -1  323.99   32.23
 -27  -1   1  317.09   26.46
 -27   1   1  253.50   32.24
  27   1  -1  292.37   29.85
 -27   1   1  325.34   31.54
 -25  -1   1  159.62   19.05
 -25  -1   1  158.82   19.27
  25  -1  -1  119.42   21.05
 -25   1   1  157.22   21.82
 -25   1   1  149.76   20.90
  25   1  -1  129.55   19.00
 -23  -1   1   18.79   10.32
 -23  -1   1   20.58   10.94
  23  -1  -1   14.52   11.42
 -23   1   1   33.16   13.31
 -23   1   1   27.63   13.33
  23   1  -1   26.00   11.95
 -21  -1   1  119.22   16.50
 -21  -1   1  171.96   16.94
  21  -1  -1  122.39   17.47
  21   1  -1  141.65   18.02
 -21   1   1  161.56   20.75
 -21   1   1  160.01   19.99
  21   1  -1  146.32   18.03
 -19  -1   1  335.48   19.54
 -19  -1   1  359.00   20.28
  19  -1  -1  333.18   23.92
  19   1  -1  345.86   21.20
 -19   1   1  317.71   22.92
  19   1  -1  319.61   21.39
 -19   1   1  355.08   24.06
 -17  -1   1   68.12   14.73
  17  -1  -1   83.78   13.33
 -17  -1   1   59.90    9.56
  17   1  -1   78.41   11.59
 -17   1   1   60.22   11.53
  17   1  -1   61.56   11.58
 -17   1   1   53.75   10.91
 -15  -1   1   52.88    8.43
 -15  -1   1   31.77    7.36
  15  -1  -1   14.94    7.41
  15   1  -1   31.22    7.71
  15   1  -1   26.07    7.69
 -15   1   1   32.17    8.84
 -15   1   1   16.78    7.83
 -13  -1   1  155.52   11.13
 -13  -1   1  150.61   11.11
  13  -1  -1  165.01   14.39
  13   1  -1  174.11   12.43
  13   1  -1  156.51   12.27
 -13   1   1  183.75   15.01
 -13   1   1  181.29   14.41
  11  -1  -1   82.04   10.47
 -11  -1   1   64.25    7.46
 -11  -1   1   56.27    7.51
 -11   1   1   82.90   10.56
 -11   1   1   58.89    8.88
  11   1  -1   61.92    8.68
  11   1  -1   73.03    8.29
  -9  -1   1   -1.93    3.19
   9  -1  -1    1.93    4.56
  -9  -1   1    3.08    3.35
   9   1  -1    3.69    3.33
   9   1  -1    1.17    3.63
  -9   1   1    2.42    4.59
  -9   1   1    2.77    4.25
  -7  -1   1  398.14   12.57
   7  -1  -1  408.36   15.95
  -7  -1   1  423.88   12.56
   7  -1  -1  416.78   16.43
  -7   1   1  407.13   16.36
  -7   1   1  411.21   16.52
   7   1  -1  406.13   13.78
   7   1  -1  412.07   13.74
   5  -1  -1 1485.65   36.83
  -5  -1   1 1450.81   32.26
  -5  -1   1 1466.45   32.16
   5  -1  -1 1475.57   36.70
   5   1  -1 1482.53   33.86
  -5   1   1 1484.40   36.83
   5   1  -1 1490.98   33.80
  -5   1   1 1463.21   37.20
   3  -1  -1  437.42   13.09
   3  -1  -1  447.88   13.39
   3   1  -1  453.73   11.27
  -3   1   1  460.19   13.98
  -3   1   1  436.20   13.68
  -1   1   1  831.07   19.09
   1   1  -1  811.45   18.80
   1   1  -1  836.72   18.91
  -1   1   1  848.00   19.21
   1  -1   1  574.71   14.47
   1  -1   1  576.63   14.39
  -1   1  -1  551.08   14.92
  -1   1  -1  562.70   15.06
   3  -1   1    5.33    2.91
   3  -1   1    4.89    2.70
  -3   1  -1    2.03    3.04
  -3   1  -1    3.66    3.00
   5  -1   1  349.35   13.87
   5  -1   1  369.57   13.63
   5   1   1  344.90    9.66
  -5   1  -1  354.84   13.80
  -5   1  -1  350.09   14.05
   5   1   1  352.41    9.66
  -7  -1  -1    0.22    1.99
   7  -1   1   -0.85    4.35
   7  -1   1    3.14    3.76
  -7  -1  -1    2.94    2.16
  -7   1  -1    3.00    3.86
   7   1   1    0.01    2.90
   7   1   1    2.00    2.80
  -7   1  -1   -4.98    3.82
   9  -1   1    8.75    5.60
  -9  -1  -1   12.51    3.40
   9  -1   1    8.39    4.44
  -9  -1  -1   11.06    3.28
  -9   1  -1    6.49    5.28
   9   1   1   10.49    3.84
  -9   1  -1   11.73    5.60
   9   1   1    8.41    4.05
 -11  -1  -1   45.76    6.05
  11  -1   1   48.39    7.81
  11  -1   1   38.94    8.25
 -11  -1  -1   45.11    6.34
  11   1   1   39.11    6.41
 -11   1  -1   52.19    8.77
 -11   1  -1   33.47    7.30
  11   1   1   44.49    6.67
 -13  -1  -1  879.53   26.64
 -13  -1  -1  887.91   26.84
  13  -1   1  870.12   31.96
  13  -1   1  906.53   31.70
 -13   1  -1  893.75   32.30
 -13   1  -1  872.73   31.14
  13   1   1  844.66   28.37
  13   1   1  891.65   28.88
 -15  -1  -1  319.04   15.96
  15  -1   1  341.60   19.89
  15  -1   1  305.89   19.94
 -15  -1  -1  331.64   16.16
  15   1   1  315.50   17.43
 -15   1  -1  315.05   20.21
 -15   1  -1  314.76   19.30
 -17  -1  -1    1.56    5.89
 -17  -1  -1    1.58    6.18
  17  -1   1   -3.33    7.75
  17  -1   1    4.66    7.19
 -17   1  -1    1.20    7.47
  17   1   1    3.06    6.34
 -17   1  -1    2.48    7.85
  17   1   1    2.62    7.09
  19  -1   1  276.44   21.31
 -19  -1  -1  272.61   17.90
  19  -1   1  310.93   23.24
 -19  -1  -1  311.75   18.78
  19   1   1  303.42   20.15
 -19   1  -1  287.68   21.04
  19   1   1  279.09   20.25
 -19   1  -1  282.72   22.82
 -21  -1  -1  253.46   19.06
  21  -1   1  237.09   22.27
  21  -1   1  239.90   23.38
 -21  -1  -1  234.07   18.92
  21   1   1  246.69   21.24
 -21   1  -1  255.27   23.62
  21   1   1  246.32   21.18
 -21   1  -1  267.88   22.74
 -23  -1  -1   18.52   10.47
  23  -1   1   -7.56   11.89
 -23  -1  -1    7.49    9.93
  23  -1   1   18.75   11.10
  23   1   1   17.42   11.48
 -23   1  -1    9.47   12.42
 -23   1  -1   -7.95   11.33
  23   1   1    0.63    9.97
 -25  -1  -1   63.06   13.13
 -25  -1  -1   85.09   15.53
  25  -1   1   56.06   15.45
  25  -1   1   39.00   15.67
 -25   1  -1   60.60   15.68
 -25   1  -1   82.11   18.02
  25   1   1   37.94   14.04
  25   1   1   72.91   16.42
 -27  -1  -1  145.26   18.67
  27  -1   1  122.05   23.93
 -27  -1  -1  166.20   20.53
  27   1   1  126.08   20.15
 -27   1  -1  107.64   18.82
  27   1   1  106.96   18.22
 -27   1  -1  113.37   21.65
  29  -1   1   92.93   23.38
 -29  -1  -1   58.38   17.06
  29   1   1   96.80   20.19
 -29   1  -1   90.38   21.15
 -29   1  -1   91.28   24.86
  29   1   1  107.04   20.41
 -31  -1  -1   51.87   17.71
 -31  -1  -1   43.44   18.79
  31  -1   1   82.97   27.26
 -31   1  -1   67.99   22.41
  31   1   1   78.52   22.60
 -31   1  -1   26.01   23.73
 -30  -2   1   -2.34   14.23
  30  -2  -1   18.82   22.95
 -30  -2   1  -10.17   14.12
  30  -2  -1    6.67   24.68
  30   2  -1   -2.17   18.70
  30   2  -1    4.86   19.42
 -30   2   1   14.55   23.09
 -30   2   1  -20.69   20.34
  28  -2  -1   11.93   20.28
 -28  -2   1    7.04   11.67
 -28  -2   1   34.25   13.36
  28  -2  -1  -15.03   19.04
  28   2  -1   46.89   17.89
 -28   2   1    2.53   19.07
 -28   2   1    4.36   17.61
  26  -2  -1   25.95   17.57
 -26  -2   1   12.24   10.77
  26  -2  -1   -4.38   17.43
 -26  -2   1    0.34   10.75
  26   2  -1   29.12   15.14
 -26   2   1    8.41   15.92
 -26   2   1  -11.07   16.16
 -24  -2   1   12.65    9.17
  24  -2  -1   14.52   15.19
  24  -2  -1    6.66   13.90
 -24  -2   1   -2.59    8.57
 -24   2   1   -1.20   13.81
  24   2  -1    1.69   12.43
 -24   2   1   14.11   16.41
 -22  -2   1   33.78    9.08
  22  -2  -1   23.87   13.28
 -22  -2   1   36.23    8.62
  22  -2  -1   31.92   14.69
 -22   2   1   27.10   14.38
  22   2  -1   18.91   10.92
 -22   2   1   50.10   14.89
  20  -2  -1  132.47   18.57
 -20  -2   1  102.67   11.69
  20  -2  -1   85.57   15.17
 -20  -2   1   79.55   11.00
 -20   2   1   97.62   17.96
  20   2  -1  101.15   13.91
  20   2  -1   85.94   12.77
  18  -2  -1   69.57   13.07
 -18  -2   1   77.26    9.68
 -18  -2   1   72.97    9.22
  18  -2  -1   88.19   14.74
  18   2  -1   88.69   12.39
  18   2  -1   92.10   12.67
 -18   2   1   71.54   13.75
 -18   2   1   59.85   12.76
 -16  -2   1  210.94   10.48
 -16  -2   1  206.73   10.45
  16  -2  -1  210.64   18.97
  16  -2  -1  193.46   18.21
 -16   2   1  212.94   18.89
  16   2  -1  200.58   15.16
 -16   2   1  193.84   19.96
  16   2  -1  204.07   15.23
 -14  -2   1  522.58   15.20
  14  -2  -1  554.54   25.91
  14  -2  -1  542.81   25.62
 -14  -2   1  548.74   15.53
  14   2  -1  522.13   21.25
  14   2  -1  553.09   21.68
 -14   2   1  541.02   26.98
 -14   2   1  603.28   26.87
  12  -2  -1  323.69   18.76
  12  -2  -1  333.02   18.73
 -12   2   1  318.27   18.74
 -12   2   1  352.33   20.20
  12   2  -1  304.83   14.67
  12   2  -1  306.97   14.72
  10  -2  -1   84.51   10.57
  10  -2  -1   76.52   10.38
 -10   2   1   75.03   10.79
  10   2  -1   67.94    7.96
 -10   2   1   94.11   18.96
  10   2  -1   71.59    7.38
   8  -2  -1   72.70    8.89
   8  -2  -1   77.20    9.31
  -8   2   1   75.42    9.47
  -8   2   1   70.64    9.96
   8   2  -1   75.55    6.32
   8   2  -1   77.82    6.38
   6  -2  -1   75.02    7.23
   6  -2  -1   64.28    7.46
  -6   2   1   76.72    8.94
   6   2  -1   74.44    4.94
  -6   2   1   72.16    8.61
   4  -2  -1  110.80    6.36
   4  -2  -1  119.42    6.86
  -4   2   1  112.63    8.49
   4   2  -1  118.34    4.95
  -4   2   1  107.32    8.31
   4   2  -1  119.56    4.86
  -2   2   1    9.65    3.34
   2   2  -1    9.86    2.34
   2   2  -1   15.70    2.46
   0   2  -1   52.87    4.97
   0   2  -1   53.31    4.87
   2  -2   1   19.87    2.58
   2  -2   1   19.77    2.60
  -2   2  -1   25.00    4.73
  -2   2  -1   17.38    4.19
   4  -2   1   90.11    7.04
  -4   2  -1   99.90    8.75
  -4   2  -1  103.47    8.47
   6  -2   1  207.35   11.44
  -6   2  -1  193.40   12.08
  -6   2  -1  196.77   12.54
   8  -2   1  241.61   13.54
   8  -2   1  231.74   13.71
   8   2   1  251.27    8.71
   8   2   1  234.79    8.72
  -8   2  -1  253.41   15.11
  -8   2  -1  258.60   14.60
  10  -2   1   16.08    6.59
  10  -2   1   16.74    6.38
  10   2   1   14.45    4.15
 -10   2  -1   16.62    6.84
 -10   2  -1   10.69    7.27
  10   2   1   13.95    4.51
  12  -2   1   18.58    7.16
  12  -2   1   37.72    8.96
 -12   2  -1   38.95    9.09
 -12   2  -1   15.73    7.32
  12   2   1   21.61    5.64
  12   2   1   29.61    5.95
  14  -2   1   58.18   11.30
  14  -2   1   37.12    8.93
  14   2   1   46.89    8.32
 -14   2  -1   44.75    9.39
  14   2   1   48.49    7.88
 -14   2  -1   52.18   11.26
  16  -2   1  366.87   22.40
 -16  -2  -1  331.70   11.38
 -16  -2  -1  355.04   11.69
  16  -2   1  331.56   22.73
 -16   2  -1  325.51   21.81
  16   2   1  337.86   18.52
 -16   2  -1  361.16   24.23
  18  -2   1   77.81   13.98
 -18  -2  -1   88.05    8.43
 -18  -2  -1   85.30    8.45
  18  -2   1   99.76   14.61
 -18   2  -1   68.53   14.77
 -18   2  -1  108.08   15.77
  18   2   1   99.70   13.86
  18   2   1   97.64   12.86
 -20  -2  -1  149.87   11.60
 -20  -2  -1  159.29   12.12
  20  -2   1  161.69   19.87
 -20   2  -1  142.86   18.75
  20   2   1  176.19   17.79
  20   2   1  158.60   17.78
 -22  -2  -1  409.96   18.90
  22  -2   1  347.71   29.78
 -22  -2  -1  361.35   17.73
 -22   2  -1  388.68   31.26
 -22   2  -1  347.63   28.50
  22   2   1  361.11   25.49
  22   2   1  373.11   24.59
 -24  -2  -1   14.97    8.71
  24  -2   1   14.35   15.48
 -24  -2  -1    7.79    9.53
  24   2   1   23.72   12.95
  24   2   1    1.84   10.88
 -24   2  -1   11.61   14.07
 -24   2  -1  -10.26   15.77
 -26  -2  -1    0.29   10.05
 -26  -2  -1  -13.11    9.44
  26  -2   1  -19.99   16.58
 -26   2  -1   -0.09   17.40
 -26   2  -1  -16.75   15.53
  26   2   1    9.75   13.95
  28  -2   1   22.57   19.95
 -28  -2  -1   -3.40   11.49
 -28  -2  -1  -11.04   11.64
 -28   2  -1   -2.56   19.82
  28   2   1  -16.58   15.60
  28   2   1  -23.78   14.11
 -28   2  -1   -8.18   19.24
 -30  -2  -1  -24.08   12.51
  30  -2   1  -18.54   20.76
  30  -2   1    4.80   24.33
 -30  -2  -1   -3.80   13.61
 -30   2  -1   12.62   22.48
 -30   2  -1   29.21   22.10
  30   2   1   23.01   19.65
  27  -3  -1  -17.53   19.36
  27  -3  -1   -7.56   19.99
  27   3  -1   16.62   17.87
 -27   3   1   -2.55   22.01
  27   3  -1    2.84   16.09
 -27   3   1   22.04   20.34
  25  -3  -1  108.76   21.43
  25  -3  -1  170.44   27.45
  25   3  -1  144.62   21.93
 -25   3   1  154.29   24.26
 -25   3   1  137.66   25.22
  25   3  -1  162.22   22.12
  23  -3  -1  322.67   32.50
  23  -3  -1  372.63   33.25
 -23   3   1  354.25   33.60
 -23   3   1  294.76   35.25
  23   3  -1  351.56   27.24
  23   3  -1  345.41   27.18
  21  -3  -1   36.03   15.11
  21  -3  -1   24.84   19.60
  21   3  -1   45.26   12.08
 -21   3   1   40.14   16.20
 -21   3   1   13.84   15.77
  19  -3  -1   13.18   12.13
  19  -3  -1   26.67   12.58
 -19   3   1   29.37   13.76
  19   3  -1   27.79   10.10
  17  -3  -1  677.51   32.41
  17  -3  -1  700.92   33.86
  17   3  -1  643.84   27.06
 -17   3   1  699.79   36.49
 -17   3   1  731.23   35.57
  15  -3  -1    5.99    8.47
  15  -3  -1   18.11    9.51
 -15   3   1   12.88   11.34
  15   3  -1   25.46    7.67
 -15   3   1   14.13   10.08
  13  -3  -1   -7.98    7.06
  13  -3  -1    2.31    7.35
  13   3  -1    8.74    5.96
 -13   3   1    7.12    8.73
 -13   3   1    7.94    9.64
  11  -3  -1  838.37   29.47
  11  -3  -1  839.03   28.97
 -11   3   1  804.14   31.84
 -11   3   1  841.50   33.58
  11   3  -1  842.92   24.90
   9  -3  -1  446.52   18.37
   9  -3  -1  451.19   18.66
  -9   3   1  451.82   21.35
   9   3  -1  463.65   15.49
   9   3  -1  438.48   15.06
  -9   3   1  457.04   22.59
   7  -3  -1    9.90    4.43
   7  -3  -1    8.86    4.33
  -7   3   1    8.25    6.02
   7   3  -1    1.29    3.22
   7   3  -1    5.71    3.31
  -7   3   1    9.77    6.55
  -5   3   1   45.64    7.87
   5   3  -1   55.48    5.13
   5   3  -1   45.01    5.44
  -5   3   1   49.95    8.05
  -3   3   1 1170.12   32.61
  -3   3   1 1189.07   33.10
   3   3  -1 1220.48   29.30
   3   3  -1 1208.06   29.06
  -1   3   1    7.79    3.91
   1   3  -1    7.78    3.73
   1   3  -1    9.68    3.86
  -1   3   1    8.13    3.81
   1   3   1  260.94    8.83
  -1   3  -1  246.23   12.10
  -1   3  -1  260.38   12.37
  -3   3  -1  216.61   12.52
  -3   3  -1  206.06   12.38
   5  -3   1  285.78   10.46
   5  -3   1  301.24   10.38
  -5   3  -1  264.32   15.12
  -5   3  -1  294.72   16.13
   7  -3   1  680.63   22.04
   7  -3   1  681.46   22.21
  -7   3  -1  715.18   27.07
   9  -3   1  489.83   20.10
   9  -3   1  458.56   20.08
   9   3   1  474.11   13.29
  -9   3  -1  457.79   22.23
  -9   3  -1  471.92   23.52
  11  -3   1  253.32   16.88
  11   3   1  254.09   11.29
 -11   3  -1  249.78   18.71
  11   3   1  254.61   11.44
 -11   3  -1  281.81   20.20
  13  -3   1   -1.52    7.59
  13  -3   1   13.12    8.00
 -13   3  -1   -7.33    9.18
 -13   3  -1   21.10    9.63
  13   3   1   12.46    5.46
  13   3   1   18.74    5.81
  15  -3   1  138.04   16.85
  15  -3   1  157.76   17.99
 -15   3  -1  132.43   18.66
  15   3   1  121.33   12.47
  15   3   1  123.58   12.33
 -15   3  -1  155.04   20.55
  17  -3   1   27.66   11.96
  17  -3   1    8.88   10.54
 -17   3  -1   38.59   13.40
  17   3   1   14.85    9.00
  17   3   1    8.77    7.60
 -17   3  -1    1.27   11.28
  19  -3   1   71.10   15.80
  19  -3   1   95.60   16.13
 -19   3  -1  132.58   29.72
  19   3   1   74.24   12.22
  19   3   1   82.81   12.71
 -19   3  -1   85.32   16.28
  21  -3   1   36.68   17.66
  21  -3   1   21.50   14.84
 -21   3  -1   49.55   16.73
 -21   3  -1   23.12   16.72
  21   3   1   26.50   11.93
  21   3   1   35.67   12.35
  23  -3   1  129.39   21.00
  23  -3   1  132.48   22.03
 -23   3  -1  136.71   22.35
  23   3   1  158.49   21.98
  23   3   1  176.06   19.87
 -23   3  -1  205.70   27.86
  25  -3   1   19.67   20.07
  25  -3   1   -1.79   18.41
  25   3   1   14.82   13.39
 -25   3  -1   -7.22   18.01
 -25   3  -1   65.31   22.95
  27  -3   1   64.60   24.66
  27  -3   1  102.87   23.75
 -27   3  -1   81.84   26.64
 -27   3  -1   78.84   24.06
  27   3   1   48.64   19.37
  24  -4  -1   69.47   20.89
  24  -4  -1   90.02   22.38
  24   4  -1   55.20   24.45
 -24   4   1   87.43   25.88
  24   4  -1   62.27   18.71
 -24   4   1   21.95   24.28
  22  -4  -1   12.70   17.40
  22  -4  -1  -26.93   18.21
  22   4  -1   -3.13   14.14
 -22   4   1   45.23   22.95
 -22   4   1  -30.03   18.66
  22   4  -1  -11.94   13.00
  20  -4  -1   32.23   14.95
  20  -4  -1    4.28   15.38
  20   4  -1  -10.00   12.07
 -20   4   1    4.78   18.80
 -20   4   1  -22.73   17.48
  20   4  -1   -0.74   11.93
  18  -4  -1   13.64   14.13
  18  -4  -1   18.69   12.66
  18   4  -1   13.58   10.13
  18   4  -1    1.66   10.10
 -18   4   1   15.24   15.99
 -18   4   1    7.07   16.48
  16  -4  -1   -1.07   11.40
  16  -4  -1   -0.84   10.60
  16   4  -1   -4.07   12.05
 -16   4   1   18.36   15.04
  16   4  -1    9.26    8.83
  14  -4  -1   83.47   12.70
  14  -4  -1   99.93   14.08
  14   4  -1   95.42   11.58
 -14   4   1   72.53   15.81
  14   4  -1   95.35   11.10
 -14   4   1   86.72   15.95
  12  -4  -1  111.95   12.58
  12  -4  -1   90.76   11.65
 -12   4   1   77.96   16.67
  12   4  -1   95.55   10.86
 -12   4   1   84.89   15.19
  12   4  -1   74.49    9.47
  10  -4  -1   57.02    7.21
  10  -4  -1   57.44    6.74
 -10   4   1   36.16   12.65
 -10   4   1   49.66   11.66
  10   4  -1   56.87    7.37
  10   4  -1   44.12    7.63
   8   4  -1   -3.10    4.81
  -8   4   1   12.53    9.51
   8   4  -1    9.63    5.29
  -8   4   1    7.81    9.27
   6   4  -1  122.16    9.55
   6   4  -1  132.60    9.42
  -6   4   1  143.96   15.21
  -6   4   1  119.22   15.17
  -4   4   1   25.72    7.74
   4   4  -1   23.80    5.70
   4   4  -1   30.88    5.98
  -4   4   1   18.31    7.65
   2   4  -1  122.92   10.64
  -2   4   1  134.23   12.28
  -2   4   1  137.01   12.35
   2   4  -1   94.02    9.95
   0   4  -1   46.12    7.92
   0   4  -1   42.28    7.70
   0   4   1   38.67    6.63
   0   4   1   38.26    6.37
   2   4   1   90.97    8.61
  -2   4  -1   93.04   10.88
   2   4   1   72.88    8.17
  -2   4  -1   85.69   10.68
  -4   4  -1  147.46   14.90
  -6   4  -1  123.31   14.85
  -6   4  -1  123.88   15.04
  -8   4  -1  321.85   21.77
  -8   4  -1  344.08   22.67
  10  -4   1   16.42    6.70
  10  -4   1   18.09    6.84
 -10   4  -1   27.45   10.73
 -10   4  -1    8.61   10.50
  12  -4   1   26.30    8.91
  12  -4   1   23.49    8.92
  12   4   1   19.78    6.25
 -12   4  -1   13.54   11.22
 -12   4  -1   25.93   13.02
  14  -4   1    7.94    9.67
  14  -4   1   -5.49    9.96
  14   4   1   12.61    7.10
 -14   4  -1    5.46   13.17
 -14   4  -1  -14.43   14.23
  16  -4   1   26.73   11.45
  16  -4   1    4.19   11.79
  16   4   1   33.72    9.46
 -16   4  -1   37.10   14.82
 -16   4  -1   50.23   21.63
  18  -4   1  -11.00   12.25
  18  -4   1   -1.30   13.43
  18   4   1    3.54    9.45
 -18   4  -1    0.76   15.24
 -18   4  -1  -14.40   15.71
  20  -4   1   21.56   16.13
  20  -4   1   10.08   16.54
 -20   4  -1   54.34   20.46
  20   4   1   11.77   11.87
 -20   4  -1  -15.82   15.86
  22  -4   1  114.03   22.24
  22  -4   1  190.60   25.30
 -22   4  -1  216.95   31.41
  22   4   1  131.77   18.20
 -22   4  -1  140.12   25.82
  24  -4   1   18.22   20.13
  24  -4   1   43.34   22.01
 -24   4  -1   28.76   24.48
 -24   4  -1   47.30   27.52
  24   4   1   41.41   17.09
  17  -5  -1   -4.62   10.97
  17  -5  -1   34.46   14.86
 -17   5   1   56.09   22.88
  17   5  -1    2.88   11.45
 -17   5   1  -10.41   19.88
  17   5  -1  -18.28   12.36
 -15   5   1  169.40   25.37
  15   5  -1  152.38   17.70
 -15   5   1  108.15   21.11
  15   5  -1  117.36   19.72
  13   5  -1   24.63    9.80
  13   5  -1   23.81    9.65
 -13   5   1    5.30   16.25
  11   5  -1    0.65    8.15
 -11   5   1    3.66   21.27
 -11   5   1   -0.42   15.45
  11   5  -1   -0.71    8.59
   9   5  -1   60.69    9.43
  -9   5   1   40.17   15.51
  -9   5   1   37.40   14.24
   9   5  -1   33.90    8.99
  -7   5   1  198.67   22.55
   7   5  -1  187.56   14.21
   7   5  -1  192.60   14.99
  -7   5   1  175.49   22.75
  -5   5   1   93.13   14.05
  -5   5   1  100.92   15.21
   5   5  -1  100.36   11.16
   5   5  -1   93.80   10.54
   3   5  -1    2.96    8.30
  -3   5   1   -6.21    9.62
   3   5  -1    0.22    7.99
  -3   5   1    3.00   10.10
  -1   5   1  -17.79    8.82
   1   5  -1   -9.66    8.62
  -1   5   1   10.50    9.12
   1   5  -1    9.12    9.12
  -1   5  -1   57.48   11.95
  -1   5  -1   68.99   12.21
   1   5   1   48.13   10.05
   1   5   1   64.96   10.14
   3   5   1   26.14    8.25
   3   5   1   29.99    8.18
  -3   5  -1   35.95   11.82
  -3   5  -1   52.32   11.82
   5   5   1   29.93    6.98
  -5   5  -1    8.28   11.17
   5   5   1   13.76    6.92
  -5   5  -1   26.78   11.78
   7   5   1   -1.02    6.01
   7   5   1    2.37    6.41
  -7   5  -1  -20.96   12.12
  -7   5  -1  -30.48   11.87
  -9   5  -1   46.55   16.15
  -9   5  -1   21.55   14.64
   9   5   1   47.66    7.42
   9   5   1   40.03    7.08
 -11   5  -1   28.76   17.06
  11   5   1   24.02    7.19
 -11   5  -1   31.05   19.10
  11   5   1   22.36    7.57
  13   5   1  158.92   14.28
 -13   5  -1  208.20   26.50
  13   5   1  165.20   14.11
 -13   5  -1  180.34   24.40
  15  -5   1   -6.43   10.11
  15  -5   1    6.45    9.49
  15   5   1  -10.37    9.77
 -15   5  -1   12.95   19.61
 -15   5  -1   26.62   19.75
  15   5   1   -7.28    8.75
  17  -5   1   -9.25   12.97
  17  -5   1   12.88   14.84
  17   5   1   17.44   15.18
 -17   5  -1   56.21   22.14
  17   5   1   30.38   11.24
 -17   5  -1    5.30   21.09
  32   0  -2  598.62   48.78
 -32   0   2  651.96   45.21
  32   0  -2  690.80   49.15
 -32   0   2  676.38   47.53
  30   0  -2    1.92   18.65
  30   0  -2    7.78   19.13
 -30   0   2    6.03   18.69
 -30   0   2   25.04   18.63
  28   0  -2  278.59   32.01
  28   0  -2  266.53   30.76
 -28   0   2  266.73   30.28
 -28   0   2  271.27   31.51
 -26   0   2  239.13   26.72
  26   0  -2  253.83   28.16
  26   0  -2  257.22   27.46
 -24   0   2   14.47   12.17
 -24   0   2  -12.15   11.56
  24   0  -2   -4.31   11.56
 -22   0   2    4.02   11.17
  22   0  -2   -3.98    9.84
 -22   0   2   -2.35    9.88
 -20   0   2  687.10   31.66
 -20   0   2  755.81   32.31
  20   0  -2  716.02   33.23
  18   0  -2  296.85   20.42
 -18   0   2  291.35   20.07
 -18   0   2  305.21   20.27
  16   0  -2  220.93   17.20
 -16   0   2  218.83   16.55
 -16   0   2  244.16   17.33
 -14   0   2   -7.22    5.69
  14   0  -2    3.26    6.72
 -14   0   2   -6.89    6.36
  12   0  -2 2101.62   54.97
 -12   0   2 2050.13   54.20
 -12   0   2 2063.38   54.18
 -10   0   2  312.79   14.81
 -10   0   2  300.00   14.69
  10   0  -2  295.08   15.08
   8   0  -2   42.71    6.79
   8   0  -2   20.02    4.43
  -8   0   2   30.95    5.41
  -8   0   2   23.26    5.42
   6   0  -2 3674.12   82.41
   6   0  -2 3688.39   82.16
  -6   0   2 3736.78   82.01
   4   0  -2  812.23   21.12
   4   0  -2  790.32   21.22
  -4   0   2  790.20   20.87
  -2   0  -2   -1.12    1.60
  -4   0  -2 1237.85   29.78
   4   0   2 1226.31   30.35
   4   0   2 1258.33   29.99
  -4   0  -2 1240.20   30.19
  -6   0  -2 1062.22   27.99
   6   0   2 1073.61   28.38
   6   0   2 1050.26   28.63
  -6   0  -2 1096.50   28.59
  -8   0  -2 1098.70   30.46
   8   0   2 1133.06   31.64
  -8   0  -2 1127.79   31.10
   8   0   2 1104.19   30.81
 -10   0  -2    1.84    3.99
  10   0   2   10.54    5.16
  10   0   2    9.29    4.93
 -10   0  -2   -1.92    3.96
 -12   0  -2   18.22    5.87
  12   0   2   23.53    7.00
  12   0   2   21.40    6.78
 -12   0  -2   21.77    6.10
  14   0   2  323.24   18.62
  14   0   2  324.88   18.32
 -14   0  -2  322.26   19.91
 -14   0  -2  342.44   18.39
  16   0   2   -0.98    6.10
 -16   0  -2    5.94    6.44
 -16   0  -2    7.47    6.07
  16   0   2   14.75    7.85
 -18   0  -2    5.41    7.50
  18   0   2   -7.33    7.43
 -18   0  -2    2.29    8.26
  18   0   2    7.84    8.63
  20   0   2  468.58   26.88
  20   0   2  433.73   26.62
 -20   0  -2  474.27   26.04
 -20   0  -2  471.45   25.14
 -22   0  -2  -12.15    8.85
 -22   0  -2    6.45    9.28
  22   0   2   -5.96    9.71
  22   0   2   -7.98    9.83
  24   0   2   52.06   13.79
  24   0   2   52.43   14.88
 -24   0  -2   63.33   15.19
 -24   0  -2   41.60   14.74
 -26   0  -2  357.50   33.46
  26   0   2  360.41   29.72
 -26   0  -2  383.86   30.05
  26   0   2  279.99   30.18
 -28   0  -2  145.80   22.18
  28   0   2  116.67   23.03
  28   0   2  113.79   21.07
 -28   0  -2  123.11   19.84
  30   0   2  180.02   26.71
 -30   0  -2  162.89   24.51
  30   0   2  207.10   27.97
 -30   0  -2  165.16   24.48
  32   0   2   49.63   22.73
 -32   0  -2   17.44   20.35
 -32   0  -2   50.99   20.17
  32   0   2   69.41   21.76
  31  -1  -2  110.54   25.89
  31  -1  -2   78.56   25.33
 -31  -1   2   67.36   20.43
 -31  -1   2   54.07   19.07
 -31   1   2   89.90   25.99
 -31   1   2   35.74   22.27
  31   1  -2   51.20   21.63
  31   1  -2   83.58   22.69
  29  -1  -2   29.18   18.07
  29  -1  -2  -22.26   18.28
 -29  -1   2  -22.54   16.12
  29   1  -2  -14.17   16.87
 -29   1   2   13.73   18.24
 -29   1   2   -5.99   17.93
  29   1  -2    0.48   17.64
  27  -1  -2   21.39   15.06
 -27  -1   2   29.90   14.79
 -27  -1   2    5.06   14.10
  27  -1  -2    2.48   17.87
  27   1  -2   15.36   16.16
  27   1  -2   15.61   14.54
 -27   1   2   34.77   16.60
 -27   1   2   16.35   15.98
  25  -1  -2    3.50   12.74
 -25  -1   2   20.37   11.92
  25  -1  -2    6.71   13.97
 -25  -1   2   -1.32   12.02
 -25   1   2  -15.93   13.70
  25   1  -2    9.70   12.91
 -25   1   2  -17.15   12.97
 -23  -1   2  117.12   15.59
  23  -1  -2  151.17   21.06
  23  -1  -2  127.47   17.05
 -23  -1   2  136.44   17.17
 -23   1   2  162.45   22.82
 -23   1   2  140.57   18.78
  23   1  -2  146.57   19.79
  21  -1  -2   24.46   11.10
 -21  -1   2   40.80   10.81
  21  -1  -2   49.58   12.91
 -21  -1   2   25.60    9.47
  21   1  -2   37.51   11.39
 -21   1   2   52.40   14.18
 -21   1   2   11.34   11.04
  19  -1  -2  110.59   16.09
 -19  -1   2  100.33   13.12
  19  -1  -2   89.91   13.69
 -19  -1   2  104.53   14.30
 -19   1   2   75.99   13.43
 -19   1   2   90.06   14.50
  19   1  -2  124.75   16.24
 -17  -1   2   37.05    8.64
 -17  -1   2   17.19    8.80
  17  -1  -2   24.09    7.97
  17  -1  -2   22.41    8.29
 -17   1   2   14.21    8.05
  17   1  -2   20.85    8.17
 -17   1   2   26.01   10.19
 -15  -1   2    6.49    5.44
 -15  -1   2    6.64    6.05
  15  -1  -2    1.73    6.86
  15  -1  -2    9.38    6.88
 -15   1   2   15.53    7.05
 -15   1   2   -1.39    6.64
  15   1  -2    5.08    5.93
  13  -1  -2  103.92   12.33
 -13  -1   2  106.72   10.31
  13  -1  -2  108.31   12.66
 -13  -1   2  116.42   10.11
  13   1  -2   92.77   10.84
 -13   1   2  142.59   13.28
 -13   1   2   83.46   11.03
 -11  -1   2  104.78    9.12
 -11  -1   2  109.47    9.32
  11  -1  -2  106.41   11.25
  11  -1  -2  106.01   11.05
  11   1  -2   96.35    9.98
 -11   1   2  112.88   11.68
 -11   1   2  109.52   11.63
  -9  -1   2  741.12   21.44
   9  -1  -2  730.12   24.86
  -9  -1   2  746.13   21.84
   9  -1  -2  719.88   24.94
  -9   1   2  700.62   24.55
  -9   1   2  729.29   25.12
   9   1  -2  710.30   22.45
   7  -1  -2  433.86   16.79
  -7  -1   2  442.38   14.22
  -7  -1   2  436.82   13.92
   7  -1  -2  445.82   17.24
  -7   1   2  434.99   17.06
   7   1  -2  434.39   14.91
  -7   1   2  439.11   16.98
   7   1  -2  440.34   15.14
  -5  -1   2 2046.84   44.95
   5  -1  -2 1956.87   47.74
   5  -1  -2 1998.12   47.55
  -5  -1   2 2037.01   44.63
  -5   1   2 2058.72   48.51
   5   1  -2 2006.05   46.11
  -5   1   2 1986.09   48.16
   5   1  -2 1991.69   45.64
  -3  -1   2    2.64    1.89
   3  -1  -2    2.27    2.35
   3  -1  -2    1.39    2.54
  -3   1   2   -0.02    2.73
   3   1  -2    2.29    2.34
  -3   1   2    2.68    2.81
   3   1  -2    3.59    2.24
  -1  -1   2 2067.96   44.86
  -1  -1   2 2053.43   44.69
   1   1  -2 2049.97   45.39
   1   1  -2 2078.52   45.70
  -1   1   2 2062.60   44.46
  -1   1   2 2037.25   44.49
   1  -1   2  511.34   14.58
   1  -1   2  508.60   14.31
  -1   1  -2  523.67   14.95
  -1   1  -2  510.88   15.03
   3  -1   2  163.84    8.43
   3  -1   2  160.03    8.50
  -3   1  -2  163.49    8.89
  -3   1  -2  163.12    8.67
   5  -1   2  350.56   14.00
   5  -1   2  352.45   14.26
   5   1   2  352.67   10.07
   5   1   2  358.56    9.89
  -5   1  -2  366.02   14.72
  -5   1  -2  350.83   14.14
  -7  -1  -2    9.38    2.27
   7  -1   2   -4.40    3.42
  -7  -1  -2    8.47    2.16
   7  -1   2    7.81    4.17
  -7   1  -2    4.00    4.21
   7   1   2    5.83    2.94
  -7   1  -2    5.80    4.68
   7   1   2    3.30    2.98
  -9  -1  -2   43.33    5.23
   9  -1   2   52.61    7.49
   9  -1   2   64.97    8.83
  -9  -1  -2   37.63    5.11
   9   1   2   48.62    6.23
  -9   1  -2   39.88    6.77
  -9   1  -2   50.73    7.63
   9   1   2   40.33    5.83
 -11  -1  -2    5.18    3.80
 -11  -1  -2   -1.69    3.51
  11  -1   2   -1.33    5.09
  11  -1   2   -0.87    5.09
  11   1   2   -4.49    3.86
 -11   1  -2   -8.48    4.85
 -11   1  -2    4.79    4.83
  11   1   2   -2.84    3.91
  13  -1   2   75.90   10.72
 -13  -1  -2   62.85    8.24
  13  -1   2   65.66   11.09
 -13  -1  -2   55.28    7.79
  13   1   2   77.09    9.84
 -13   1  -2   71.68   10.21
  13   1   2   67.83    9.06
 -13   1  -2   58.29    9.38
  15  -1   2   12.05    7.23
 -15  -1  -2   16.99    5.90
 -15  -1  -2   10.20    5.71
  15  -1   2   20.62    7.62
 -15   1  -2    6.88    6.69
  15   1   2    6.48    6.55
  15   1   2   -2.80   11.84
 -15   1  -2    9.35    7.44
  17  -1   2  197.68   18.47
 -17  -1  -2  204.07   14.25
  17  -1   2  244.07   19.04
 -17  -1  -2  203.29   14.76
  17   1   2  207.15   16.52
 -17   1  -2  203.84   18.73
  17   1   2  210.48   16.67
 -17   1  -2  229.94   18.04
  19  -1   2  366.25   24.68
 -19  -1  -2  335.51   18.74
 -19  -1  -2  352.52   19.63
  19  -1   2  312.75   23.00
  19   1   2  346.77   21.24
 -19   1  -2  304.33   22.29
 -19   1  -2  308.77   23.47
  19   1   2  323.04   21.34
  21  -1   2  104.93   16.81
  21  -1   2  107.74   15.78
 -21  -1  -2   94.11   12.68
 -21  -1  -2  159.26   16.84
 -21   1  -2  100.92   15.28
 -21   1  -2   90.39   15.53
  21   1   2  121.05   17.30
  21   1   2   83.38   13.96
 -23  -1  -2  220.31   20.97
  23  -1   2  298.75   36.40
 -23  -1  -2  226.16   19.67
  23  -1   2  215.21   24.76
 -23   1  -2  247.81   25.68
 -23   1  -2  239.01   24.75
  23   1   2  251.12   23.13
  23   1   2  227.72   22.87
 -25  -1  -2   38.20   13.11
 -25  -1  -2   31.46   11.14
  25  -1   2   11.39   14.69
  25  -1   2    7.26   13.42
 -25   1  -2   -2.53   13.68
  25   1   2   15.98   13.21
 -25   1  -2   24.71   15.81
  25   1   2   20.81   12.53
  27  -1   2  150.82   21.80
  27  -1   2  136.98   22.66
 -27  -1  -2  155.05   21.52
 -27  -1  -2  181.90   21.06
  27   1   2  171.20   22.97
 -27   1  -2  169.01   22.81
 -27   1  -2  153.13   22.24
  27   1   2  244.07   28.28
 -29  -1  -2   24.44   20.93
  29  -1   2   69.96   20.93
 -29  -1  -2   72.11   17.79
  29  -1   2   95.09   23.10
 -29   1  -2   60.48   21.56
  29   1   2  107.90   22.12
 -29   1  -2   45.34   21.55
  29   1   2   95.43   21.00
 -31  -1  -2   87.86   19.57
  31  -1   2   32.01   23.71
 -31  -1  -2   50.03   18.23
  31   1   2   52.73   21.75
 -31   1  -2   67.09   22.61
 -31   1  -2   67.34   23.49
  31   1   2   76.25   23.41
  30  -2  -2   78.77   26.10
  30  -2  -2   44.51   23.16
 -30  -2   2   39.80   15.77
 -30  -2   2   17.74   15.18
  30   2  -2   13.71   21.01
 -30   2   2   36.90   24.93
 -30   2   2   43.47   24.69
  30   2  -2   25.31   19.95
 -28  -2   2  171.02   22.15
  28  -2  -2  173.63   27.05
  28  -2  -2  161.37   26.14
 -28  -2   2  158.14   18.87
 -28   2   2  200.01   27.27
 -28   2   2  110.91   23.92
  28   2  -2  140.08   22.10
  28   2  -2  163.36   25.78
  26  -2  -2   58.76   20.50
 -26  -2   2   70.55   13.33
  26  -2  -2   53.49   18.27
 -26  -2   2   47.21   12.44
 -26   2   2   87.08   20.46
  26   2  -2   85.51   19.39
  26   2  -2   26.76   15.28
 -26   2   2   41.53   18.20
  24  -2  -2  108.91   20.90
 -24  -2   2   92.95   13.21
 -24  -2   2   74.10   12.41
  24  -2  -2   97.66   19.19
  24   2  -2  108.17   18.44
 -24   2   2   88.85   19.92
  24   2  -2  106.99   22.93
 -24   2   2   93.21   18.53
  22  -2  -2  316.70   28.16
 -22  -2   2  253.42   24.96
  22  -2  -2  302.10   27.52
 -22  -2   2  289.71   18.39
 -22   2   2  266.77   28.54
 -22   2   2  292.00   27.77
  22   2  -2  292.99   23.31
  20  -2  -2   10.83   11.56
 -20  -2   2   -5.07    6.50
 -20  -2   2   13.85    6.89
  20  -2  -2    1.93   11.01
  20   2  -2    9.68    8.98
 -20   2   2   -1.63   12.59
  18  -2  -2   -0.85    9.23
 -18  -2   2   -2.61    5.89
 -18  -2   2    1.69    5.54
  18  -2  -2    2.84    9.33
 -18   2   2    3.52    9.62
 -18   2   2   25.26   11.59
  18   2  -2   16.23    7.94
 -16  -2   2  398.54   15.20
 -16  -2   2  374.54   15.25
  16  -2  -2  395.40   23.33
  16  -2  -2  410.68   23.94
 -16   2   2  383.94   24.63
  16   2  -2  378.55   19.61
 -16   2   2  367.99   23.58
 -14  -2   2   29.01    5.03
  14  -2  -2   22.27    8.69
  14  -2  -2   36.48    9.52
 -14  -2   2   26.16    4.68
 -14   2   2   31.42    9.46
 -14   2   2   24.85    9.23
  14   2  -2   21.86    7.20
  12  -2  -2    6.12    6.31
 -12  -2   2   11.01    2.76
 -12  -2   2    5.22    2.81
  12  -2  -2    2.01    6.53
 -12   2   2    1.01    6.46
 -12   2   2   11.46    7.52
  12   2  -2   14.63    5.40
  10  -2  -2   56.00    8.87
  10  -2  -2   60.26    8.75
 -10   2   2   63.03   10.18
 -10   2   2   47.62   15.27
  10   2  -2   60.68    7.42
   8  -2  -2  699.27   23.17
   8  -2  -2  675.37   23.29
  -8   2   2  678.44   24.37
   8   2  -2  683.93   20.22
  -8   2   2  698.56   25.18
   8   2  -2  655.04   20.27
   6  -2  -2  279.88   12.52
   6  -2  -2  287.13   12.28
   6   2  -2  272.47   10.70
  -6   2   2  289.53   14.10
  -6   2   2  282.37   13.70
   6   2  -2  281.75   10.42
   4  -2  -2  744.21   19.14
   4  -2  -2  727.72   19.20
  -4   2   2  723.34   22.38
  -4   2   2  746.66   22.42
   4   2  -2  764.28   19.50
   4   2  -2  754.24   19.66
  -2   2   2   12.72    3.38
  -2   2   2   17.13    3.71
   2   2  -2   21.07    3.56
   2   2  -2   24.49    3.70
   0   2  -2  702.97   19.80
   0   2  -2  689.22   19.53
   2  -2   2  714.74   18.96
  -2   2  -2  712.94   21.43
  -2   2  -2  698.90   21.15
   4  -2   2   87.80    7.61
   4  -2   2   83.54    7.22
  -4   2  -2   99.60    8.33
  -4   2  -2   96.32    9.01
   6  -2   2   -6.58    3.83
   6  -2   2    0.15    4.23
  -6   2  -2    1.71    4.49
  -6   2  -2    1.56    4.30
   8  -2   2   18.92    5.78
   8  -2   2   18.49    5.92
  -8   2  -2   28.73    6.39
  -8   2  -2   20.73    6.63
   8   2   2   16.67    2.88
   8   2   2   21.36    3.36
  10  -2   2  460.38   21.36
  10  -2   2  502.79   21.58
 -10   2  -2  511.75   23.24
  10   2   2  508.96   16.19
 -10   2  -2  499.04   21.99
  10   2   2  496.98   16.12
  12  -2   2   -7.54    6.16
  12  -2   2    4.64    6.41
 -12   2  -2   -4.18    5.81
 -12   2  -2    5.05    7.42
  12   2   2   -5.17    4.21
  12   2   2    2.12    4.23
  14  -2   2   11.40    8.28
  14  -2   2   24.72    8.90
 -14   2  -2   10.46    8.53
  14   2   2   27.38    6.85
 -14   2  -2   23.15    9.28
  14   2   2   30.17    6.76
  16  -2   2  182.33   18.15
  16  -2   2  168.19   18.80
  16   2   2  164.45   14.49
 -16   2  -2  174.74   17.56
  16   2   2  167.73   23.28
 -16   2  -2  196.82   20.01
 -18  -2  -2   10.49    4.50
  18  -2   2   -9.32    9.35
 -18  -2  -2    0.87    4.24
  18  -2   2   -6.13    9.25
  18   2   2    6.06    7.28
  18   2   2   -3.62    7.18
 -18   2  -2   -1.45    9.65
 -18   2  -2    6.96   10.42
  20  -2   2   -8.64   10.72
 -20  -2  -2   14.82    5.60
 -20  -2  -2   16.60    6.18
  20  -2   2   20.77   11.63
  20   2   2   21.42    9.30
  20   2   2    5.92    9.16
 -20   2  -2    9.50   11.33
  22  -2   2  453.04   32.56
 -22  -2  -2  477.07   19.38
 -22  -2  -2  449.99   19.78
  22   2   2  444.07   26.81
 -22   2  -2  432.61   30.56
  22   2   2  455.01   27.47
 -22   2  -2  517.71   34.34
 -24  -2  -2   16.22    8.49
 -24  -2  -2   -8.95    7.63
  24  -2   2  -12.96   13.12
  24  -2   2   -7.52   15.44
 -24   2  -2    7.90   15.44
  24   2   2    1.04   11.75
  24   2   2  -16.34   11.52
 -24   2  -2   30.86   14.68
 -26  -2  -2   17.81   10.33
 -26  -2  -2   13.88   10.96
  26  -2   2  -25.12   17.07
  26   2   2  -24.51   13.08
 -26   2  -2   12.07   17.21
 -26   2  -2   27.53   17.86
 -28  -2  -2    5.33   11.29
 -28  -2  -2   16.28   11.69
  28  -2   2   -2.89   18.46
  28   2   2   -1.38   15.20
  28   2   2   12.24   16.91
 -28   2  -2    9.85   18.15
 -28   2  -2  -24.91   19.04
  30  -2   2  114.60   28.45
 -30  -2  -2  123.51   15.88
 -30  -2  -2  117.40   16.68
  30   2   2  191.37   27.80
 -30   2  -2  172.12   30.50
  30   2   2  127.49   24.54
 -30   2  -2  101.28   28.92
  27  -3  -2    5.48   19.91
  27  -3  -2    0.20   20.06
  27   3  -2    8.25   17.41
  27   3  -2   27.48   19.32
 -27   3   2   16.23   20.69
 -27   3   2   32.08   24.30
  25  -3  -2   12.70   17.57
  25  -3  -2    7.31   18.11
 -25   3   2   36.57   19.46
 -25   3   2   10.56   20.02
  25   3  -2   29.02   15.14
  25   3  -2   -2.84   15.52
  23  -3  -2  167.26   24.23
  23  -3  -2  124.65   21.29
 -23   3   2  111.46   21.90
  23   3  -2  144.13   19.85
 -23   3   2  172.03   25.62
  23   3  -2  144.07   19.27
  21  -3  -2   -8.17   13.04
 -21   3   2   -2.09   16.31
  21   3  -2    3.49   10.95
 -21   3   2    4.74   14.32
  21   3  -2   -7.08   10.02
  19  -3  -2    5.21   11.74
  19  -3  -2   -2.11   11.46
  19   3  -2    5.20    9.66
  19   3  -2    4.17    9.07
 -19   3   2   16.97   14.24
  17  -3  -2   -7.13    9.34
  17  -3  -2   10.26   10.94
 -17   3   2   -5.01   11.07
 -17   3   2    6.19   13.01
  17   3  -2    2.68    8.03
  17   3  -2   -8.29    7.87
  15  -3  -2   -4.22    9.01
  15  -3  -2    3.32    8.43
 -15   3   2   10.98   10.80
  15   3  -2   -6.33    6.83
  15   3  -2   14.09    8.77
 -15   3   2    8.82    9.59
  13  -3  -2    3.20    7.57
  13  -3  -2    4.37    7.40
 -13   3   2   10.13    9.03
  13   3  -2   -3.44    5.71
  13   3  -2    5.81    6.17
 -13   3   2    6.69   10.42
  11  -3  -2   29.30    7.63
  11  -3  -2   26.50    7.29
 -11   3   2   17.79    8.27
  11   3  -2   29.78    6.61
  11   3  -2   35.07    6.96
 -11   3   2   37.25    9.64
   9  -3  -2  126.94   10.69
   9  -3  -2  132.34   11.17
  -9   3   2  134.10   14.61
  -9   3   2  130.37   13.94
   9   3  -2  120.46    9.24
   9   3  -2  115.47    8.94
   7  -3  -2   65.91    6.81
   7  -3  -2   51.14    6.08
  -7   3   2   55.41    9.38
   7   3  -2   51.68    6.82
  -7   3   2   61.10    9.10
   7   3  -2   56.39    7.00
   5   3  -2   51.04    6.62
   5   3  -2   47.18    6.48
  -5   3   2   49.71    7.64
  -5   3   2   54.17    8.13
  -3   3   2   71.20    8.54
   3   3  -2   82.41    7.47
   3   3  -2   86.80    7.29
  -1   3   2   92.09    7.29
   1   3  -2   95.67    8.18
   1   3  -2   79.92    7.90
  -1   3   2   91.94    7.25
  -1   3  -2  204.25   12.26
  -1   3  -2  222.77   12.06
  -3   3  -2    1.43    4.96
  -3   3  -2   10.01    5.19
   5  -3   2    9.23    4.28
   5  -3   2    4.15    3.87
  -5   3  -2   22.59    6.59
  -5   3  -2   19.55    6.86
   7  -3   2    6.50    5.31
   7  -3   2    6.76    5.50
  -7   3  -2    6.99    6.55
  -7   3  -2    7.01    6.46
   9  -3   2  230.48   14.86
   9  -3   2  226.47   15.22
  -9   3  -2  234.09   16.91
  -9   3  -2  244.34   18.46
  11  -3   2   27.10    8.80
 -11   3  -2   16.08    8.38
  11   3   2   23.66    4.84
 -11   3  -2   14.54    9.00
  11   3   2   13.86    4.53
  13  -3   2  170.75   17.22
  13   3   2  195.98   11.66
 -13   3  -2  197.43   18.44
  13   3   2  174.86   11.46
 -13   3  -2  147.28   18.17
  15  -3   2   29.14   11.11
  15   3   2   24.87    7.33
 -15   3  -2   11.58   11.71
  15   3   2   25.49    6.89
 -15   3  -2   30.31   11.34
  17  -3   2   -5.03   10.42
 -17   3  -2   -5.41   12.15
  17   3   2   -1.63    7.17
  19  -3   2   20.74   12.47
 -19   3  -2   27.55   14.97
 -19   3  -2   13.12   14.18
  19   3   2   18.03    9.58
  19   3   2   28.07    9.47
  21  -3   2  222.32   26.03
  21   3   2  149.12   19.69
  21   3   2  164.58   18.11
 -21   3  -2  181.41   24.90
 -21   3  -2  152.99   24.83
  23  -3   2   18.11   16.97
  23  -3   2  -17.57   14.74
  23   3   2  -10.65   11.89
 -23   3  -2   -9.74   15.73
 -23   3  -2  -23.26   17.68
  23   3   2    7.27   12.32
  25  -3   2   69.65   22.27
  25  -3   2   37.39   19.23
  25   3   2   29.55   14.90
 -25   3  -2   50.00   21.62
 -25   3  -2   21.81   18.20
  27  -3   2    4.01   20.30
  27  -3   2    2.40   20.43
 -27   3  -2    5.23   23.99
  27   3   2    4.15   17.07
  27   3   2   17.69   16.27
 -27   3  -2  -24.32   21.25
  24  -4  -2  129.47   23.26
  24  -4  -2  106.15   23.02
 -24   4   2  139.04   26.64
 -24   4   2   79.87   27.81
  24   4  -2  181.87   23.71
  22  -4  -2  351.12   33.30
  22   4  -2  371.32   29.57
  22   4  -2  399.48   28.54
 -22   4   2  330.47   41.02
 -22   4   2  342.00   37.16
  20  -4  -2   -0.13   13.81
  20  -4  -2   17.96   15.94
 -20   4   2   34.04   21.00
  20   4  -2   36.06   13.73
 -20   4   2   17.92   19.23
  20   4  -2   22.33   12.76
  18  -4  -2   16.09   12.10
  18  -4  -2   -1.54   12.71
 -18   4   2  -16.16   15.31
 -18   4   2   -0.72   14.95
  18   4  -2    4.09   10.87
  18   4  -2   -7.21   10.34
  16  -4  -2  189.71   19.92
  16  -4  -2  178.51   20.69
 -16   4   2  248.38   39.55
  16   4  -2  201.56   17.57
 -16   4   2  151.95   20.39
  16   4  -2  178.23   17.29
  14  -4  -2   -2.09    8.65
 -14   4   2   -7.82   13.00
 -14   4   2  -10.29   11.94
  14   4  -2   21.27    8.30
  14   4  -2    9.99    8.39
  12  -4  -2   35.33    8.59
  12  -4  -2   50.17    8.49
 -12   4   2   42.44   13.16
  12   4  -2   45.30    8.10
  12   4  -2   42.91    8.40
 -12   4   2   29.52   13.64
  10   4  -2  125.46   11.97
 -10   4   2  151.09   20.18
 -10   4   2  121.64   15.66
  10   4  -2  139.63   11.85
  -8   4   2   59.71   11.42
   8   4  -2   53.60    7.44
  -8   4   2   61.29   12.06
   8   4  -2   54.81    7.46
   6   4  -2   -0.30    5.52
  -6   4   2    8.96    7.77
   6   4  -2   -8.28    5.15
  -6   4   2   -0.39    7.83
  -4   4   2  471.92   21.04
   4   4  -2  477.95   18.35
   4   4  -2  474.59   18.47
  -4   4   2  467.91   21.18
   2   4  -2  334.81   15.82
  -2   4   2  325.55   16.37
   2   4  -2  319.29   15.73
  -2   4   2  306.86   16.13
   0   4  -2   59.80    9.16
   0   4   2   46.65    6.78
   0   4   2   49.89    7.04
   0   4  -2   51.73    8.75
  -2   4  -2   86.91   10.80
  -2   4  -2  100.72   12.71
   2   4   2   99.84    7.65
   2   4   2   89.78    7.84
  -4   4  -2  382.20   20.32
  -4   4  -2  379.37   21.04
  -6   4  -2    4.50    8.77
  -6   4  -2   -4.91    8.58
   8  -4   2   17.87    4.64
   8  -4   2   19.36    5.05
  -8   4  -2    9.45    9.70
  -8   4  -2   17.98   10.13
  10  -4   2  206.28   13.66
  10  -4   2  171.16   13.86
 -10   4  -2  188.54   19.95
 -10   4  -2  160.70   20.99
  12  -4   2   23.06    9.00
  12   4   2   30.20    6.49
  12   4   2   18.81    5.86
 -12   4  -2   37.32   13.04
 -12   4  -2   46.90   13.97
  14  -4   2  -17.01    9.97
  14  -4   2   -4.50    9.42
  14   4   2   -5.52    6.70
 -14   4  -2    8.28   12.80
  14   4   2    8.13    6.90
  16  -4   2   -9.16   11.05
  16  -4   2   15.32   12.24
  16   4   2   -9.56    7.60
 -16   4  -2   29.72   16.61
 -16   4  -2   10.19   15.05
  16   4   2   15.48    8.61
  18  -4   2   -4.26   13.39
  18  -4   2   16.13   14.33
  18   4   2   19.94    9.96
 -18   4  -2   31.19   17.41
 -18   4  -2   11.88   16.20
  18   4   2   27.55   10.19
  20  -4   2  -10.85   15.13
  20   4   2   -7.41   10.61
 -20   4  -2    4.29   19.66
  20   4   2    5.23   11.44
 -20   4  -2   -5.67   16.79
  22  -4   2  131.60   23.46
  22  -4   2   83.93   21.00
 -22   4  -2   78.95   25.75
  22   4   2  135.32   17.56
 -22   4  -2  104.40   22.69
  24  -4   2    3.17   20.73
  24  -4   2   -2.24   20.74
 -24   4  -2   16.65   21.38
 -24   4  -2  -14.40   25.08
  24   4   2   16.98   16.34
  17  -5  -2   30.64   11.59
  17  -5  -2   35.46   12.61
  17   5  -2   70.53   15.05
 -17   5   2   20.44   20.35
 -17   5   2   29.78   22.24
  17   5  -2   48.63   14.10
 -15   5   2   -8.15   19.43
  15   5  -2  -10.48   10.72
  15   5  -2   -1.95   11.78
 -15   5   2   -3.86   17.83
  13   5  -2   26.28   10.47
 -13   5   2   20.08   16.79
 -11   5   2   17.78   18.38
  11   5  -2   45.99    9.88
 -11   5   2   33.45   16.67
  11   5  -2   24.20    9.27
  -9   5   2   10.01   14.72
  -9   5   2   22.83   13.38
   9   5  -2   38.35    9.45
   9   5  -2   13.75    8.99
   7   5  -2  109.38   13.73
   7   5  -2  113.51   14.21
  -7   5   2  125.69   16.81
  -7   5   2  115.50   16.78
   5   5  -2   10.51    8.23
   5   5  -2   20.34    8.56
  -5   5   2   17.10   11.10
  -5   5   2   17.24   11.18
  -3   5   2   58.71   12.20
   3   5  -2   67.67   10.86
  -3   5   2   58.30   11.76
   3   5  -2   59.07   10.79
  -1   5   2  -11.05    8.40
  -1   5   2    2.23    8.76
   1   5  -2   -2.40    8.97
   1   5  -2    5.03    9.80
   1   5   2    9.12    8.10
  -1   5  -2   17.12   10.37
  -1   5  -2   15.14    9.91
   1   5   2   -8.65    8.20
  -3   5  -2   86.50   13.93
   3   5   2   59.67    8.13
   3   5   2   72.51    9.20
  -3   5  -2   90.74   14.95
  -5   5  -2   69.28   14.09
  -5   5  -2   59.07   14.07
  -7   5  -2   91.23   16.03
  -7   5  -2   92.40   17.28
  -9   5  -2   17.68   15.41
  -9   5  -2    1.66   13.75
 -11   5  -2  199.32   23.79
 -11   5  -2  263.45   29.91
  13   5   2    0.17    7.22
 -13   5  -2   -2.01   16.62
 -13   5  -2  -14.19   17.17
  13   5   2   -3.46    8.01
  15  -5   2   55.75   12.55
  15  -5   2   37.65   10.69
  15   5   2   43.21    9.97
  15   5   2   60.98   10.39
 -15   5  -2   16.81   19.24
 -15   5  -2   68.14   21.58
  17  -5   2   -4.52   12.47
  17  -5   2   30.89   14.98
 -17   5  -2   19.51   22.14
  17   5   2   60.10   11.84
 -17   5  -2   62.21   24.66
  17   5   2   35.92   13.58
  32   0  -3   30.57   23.62
  32   0  -3   -0.85   22.68
 -32   0   3   52.46   23.48
 -32   0   3   31.56   22.58
  30   0  -3    0.90   19.23
  30   0  -3    3.85   18.96
 -30   0   3   -0.45   17.36
 -30   0   3    4.89   19.19
  28   0  -3   18.83   17.34
 -28   0   3    7.65   15.98
 -28   0   3    3.70   15.59
  28   0  -3   -7.88   16.03
  26   0  -3  -11.51   13.94
 -26   0   3    4.90   14.25
 -26   0   3   16.98   19.71
  26   0  -3    6.14   14.47
  24   0  -3   13.26   15.56
 -24   0   3   24.98   13.50
 -24   0   3    8.53   12.79
  24   0  -3   -6.92   12.38
 -22   0   3    0.57   10.79
  22   0  -3  -11.96    9.32
  22   0  -3    9.16   10.33
 -22   0   3   16.12   11.73
  20   0  -3   -6.77    8.55
  20   0  -3    4.51    9.83
 -20   0   3    4.36    9.16
 -20   0   3   -5.62    9.16
 -18   0   3    8.01    7.65
  18   0  -3    7.56    7.77
 -18   0   3   -3.26    7.57
  18   0  -3    4.67    7.56
  16   0  -3    2.50    6.96
 -16   0   3  -13.66    6.36
 -16   0   3   11.85    7.58
  16   0  -3    1.99    7.45
  14   0  -3   -1.10    5.17
 -14   0   3   -1.04    5.76
 -14   0   3    8.95    6.25
  14   0  -3   -2.86    5.80
  12   0  -3   -6.12    5.06
  12   0  -3   -0.92    4.62
 -12   0   3    5.27    5.42
 -12   0   3    8.13    5.84
 -10   0   3   -3.57    4.28
  10   0  -3   -1.73    4.12
 -10   0   3    2.73    4.80
  10   0  -3   -3.06    4.52
   8   0  -3   -1.53    3.15
   8   0  -3   -0.29    3.94
  -8   0   3    3.39    3.97
  -6   0   3   -0.59    3.42
   6   0  -3   -4.56    3.60
   6   0  -3    1.35    3.59
  -6   0   3   -2.50    3.23
  -4   0   3   -0.46    2.88
   4   0  -3   -3.97    2.54
   4   0  -3   -4.61    2.63
  -4   0   3   -2.85    2.65
   2   0  -3   -0.35    2.19
  -2   0   3   -0.52    1.91
   2   0  -3    0.57    1.79
  -2   0   3   -2.47    2.08
   0   0   3    0.47    1.97
   0   0  -3   -1.33    1.68
   0   0  -3    0.34    1.66
   0   0   3   -0.24    1.56
   2   0   3   -1.34    2.04
   2   0   3   -0.98    1.84
  -2   0  -3   -2.20    1.83
  -2   0  -3   -1.15    1.78
  -4   0  -3   -0.88    2.81
  -4   0  -3   -1.97    2.62
   4   0   3   -2.18    2.49
   4   0   3    1.31    3.20
   6   0   3    0.45    3.35
   6   0   3    2.71    3.46
  -6   0  -3    0.88    3.19
  -6   0  -3    1.12    3.46
   8   0   3    2.07    4.41
   8   0   3   -6.85    3.40
  -8   0  -3   -3.29    3.38
  -8   0  -3   -5.39    3.24
  10   0   3    4.00    4.34
 -10   0  -3    6.22    4.53
 -10   0  -3    8.16    4.44
  12   0   3    7.24    5.85
 -12   0  -3    3.22    4.84
 -12   0  -3    2.05    4.58
  12   0   3   -0.94    5.52
  14   0   3   -3.45    5.95
 -14   0  -3    5.07    6.08
  14   0   3   -2.96    6.02
 -16   0  -3   -4.18    6.17
  16   0   3   -5.53    6.17
  16   0   3   -2.81    6.78
 -16   0  -3   -0.06    6.33
  18   0   3   -5.91    8.40
  18   0   3  -13.00    6.84
 -18   0  -3  -10.13    7.10
 -18   0  -3    4.74    7.40
 -20   0  -3    9.21    8.79
  20   0   3    6.92    8.85
  20   0   3   -6.73    8.38
 -20   0  -3   12.68    8.86
 -22   0  -3   22.08   10.50
  22   0   3  -20.01    9.79
 -22   0  -3   10.06    9.35
  22   0   3   -2.06   11.03
  24   0   3  -15.14   11.65
 -24   0  -3   -0.70   11.10
 -24   0  -3  -12.25   11.10
  24   0   3    9.65   12.75
 -26   0  -3   15.18   14.77
  26   0   3  -15.51   12.39
  26   0   3   12.09   14.22
 -26   0  -3   -1.23   12.78
  28   0   3    6.62   15.48
  28   0   3   -2.52   15.07
 -28   0  -3   10.45   15.93
 -28   0  -3  -21.20   13.19
  30   0   3    2.58   18.35
 -30   0  -3   45.18   17.79
  30   0   3   -5.39   16.70
 -30   0  -3    1.36   16.52
  32   0   3    9.39   23.93
 -32   0  -3  -33.47   18.32
 -32   0  -3  -33.43   19.17
  32   0   3    1.26   18.77
 -31  -1   3  -20.24   17.45
  31  -1  -3   20.43   21.48
  31  -1  -3  -16.57   22.24
 -31  -1   3   16.17   19.90
 -31   1   3  -47.41   21.10
  31   1  -3    7.21   20.53
  31   1  -3   -2.24   20.03
 -31   1   3   42.12   22.46
 -29  -1   3   44.73   21.44
  29  -1  -3  142.15   24.69
  29  -1  -3   59.80   20.51
 -29  -1   3   87.89   19.57
  29   1  -3   78.19   21.31
  29   1  -3   22.57   18.39
 -29   1   3   19.68   18.41
 -29   1   3   73.07   21.55
 -27  -1   3  153.45   21.50
  27  -1  -3  171.31   26.01
  27  -1  -3  128.44   22.10
 -27  -1   3  128.66   20.50
 -27   1   3  100.57   19.78
 -27   1   3  165.99   25.51
  27   1  -3  164.79   24.73
  27   1  -3  152.72   23.49
  25  -1  -3   82.30   18.08
 -25  -1   3  100.81   16.04
 -25  -1   3   99.20   16.11
  25  -1  -3   71.24   16.75
 -25   1   3  114.65   20.59
 -25   1   3  110.94   19.14
  25   1  -3   54.81   14.98
  23  -1  -3    3.41   12.11
 -23  -1   3    9.21   10.60
 -23  -1   3    7.23   10.48
  23  -1  -3   -2.23   13.05
 -23   1   3    6.34   13.08
  23   1  -3   -0.76   10.55
 -23   1   3   -2.11   11.81
  23   1  -3    3.95   11.32
 -21  -1   3  221.20   19.06
  21  -1  -3  182.94   21.64
  21  -1  -3  222.96   22.53
 -21  -1   3  265.66   20.29
  21   1  -3  224.25   21.07
  21   1  -3  236.72   21.10
 -21   1   3  207.42   23.23
 -21   1   3  253.28   23.05
 -19  -1   3  309.22   19.58
  19  -1  -3  291.44   22.36
 -19  -1   3  309.35   19.79
  19  -1  -3  276.48   22.24
 -19   1   3  326.78   23.14
  19   1  -3  300.08   20.77
  19   1  -3  307.62   20.87
 -19   1   3  259.16   22.36
 -17  -1   3  211.44   15.86
 -17  -1   3  229.88   16.17
  17  -1  -3  239.80   19.05
  17  -1  -3  196.80   17.87
  17   1  -3  191.00   16.42
 -17   1   3  229.06   18.71
  17   1  -3  212.05   16.90
 -17   1   3  256.35   19.69
 -15  -1   3 1036.37   32.78
  15  -1  -3 1044.91   36.99
  15  -1  -3 1066.25   37.05
 -15  -1   3 1030.34   33.39
  15   1  -3 1017.36   34.81
  15   1  -3  985.34   34.25
 -15   1   3 1077.00   37.55
 -15   1   3 1018.60   36.54
 -13  -1   3  350.00   16.96
  13  -1  -3  370.17   19.59
 -13  -1   3  367.39   16.66
  13  -1  -3  319.74   18.84
  13   1  -3  353.79   17.80
 -13   1   3  359.14   19.53
 -13   1   3  379.70   20.26
  13   1  -3  330.00   17.57
  11  -1  -3    5.51    5.58
 -11  -1   3    3.01    4.79
 -11  -1   3   10.01    4.87
  11  -1  -3    1.93    5.44
 -11   1   3   -0.31    5.18
  11   1  -3   -0.94    4.71
 -11   1   3   -5.67    4.94
  11   1  -3   -0.63    4.53
   9  -1  -3  420.56   17.90
  -9  -1   3  403.33   15.07
   9  -1  -3  409.62   17.93
  -9  -1   3  398.37   15.50
   9   1  -3  405.00   16.51
  -9   1   3  397.47   17.83
   9   1  -3  405.11   16.06
  -9   1   3  385.77   17.85
  -7  -1   3  858.95   23.38
  -7  -1   3  801.72   22.62
   7  -1  -3  812.15   25.29
   7  -1  -3  820.15   25.57
  -7   1   3  840.47   26.03
  -7   1   3  827.32   25.85
   7   1  -3  832.44   23.88
   7   1  -3  813.16   24.14
  -5  -1   3  690.22   19.42
  -5  -1   3  679.57   18.86
   5  -1  -3  686.03   20.68
   5  -1  -3  683.66   20.88
  -5   1   3  708.07   21.61
  -5   1   3  680.47   21.30
   5   1  -3  699.41   19.84
   5   1  -3  699.26   20.26
   3  -1  -3  991.69   25.10
   3  -1  -3 1000.53   25.01
  -3  -1   3  963.54   24.28
  -3  -1   3 1000.12   24.90
  -3   1   3  979.90   25.67
   3   1  -3 1001.39   25.55
  -3   1   3  997.73   25.77
   3   1  -3  986.03   25.03
  -1  -1   3  365.30   12.06
   1  -1  -3  361.20    9.93
   1  -1  -3  383.42    9.96
  -1  -1   3  365.76   11.73
   1   1  -3  380.34   12.72
  -1   1   3  386.16   11.29
  -1   1   3  357.83   11.07
   1   1  -3  365.66   12.10
   1  -1   3    7.27    3.09
   1  -1   3    5.78    2.85
   1   1   3    4.38    1.71
  -1   1  -3    5.73    3.18
   1   1   3    1.57    1.44
  -1   1  -3    4.07    3.09
   3  -1   3 1163.33   30.53
   3  -1   3 1204.21   31.03
  -3   1  -3 1210.74   30.90
  -3   1  -3 1163.47   31.11
   3   1   3 1164.25   25.89
   3   1   3 1193.57   25.71
   5  -1   3 2592.43   61.23
   5  -1   3 2596.89   60.72
  -5   1  -3 2596.73   61.80
   5   1   3 2565.14   55.80
   5   1   3 2589.79   56.30
  -5   1  -3 2564.74   60.92
  -7  -1  -3  623.95   15.68
  -7  -1  -3  612.14   15.82
   7  -1   3  614.26   21.58
   7  -1   3  623.67   22.02
  -7   1  -3  606.91   22.07
   7   1   3  629.21   17.94
  -7   1  -3  633.21   21.66
   7   1   3  613.99   18.28
  -9  -1  -3    8.24    3.16
   9  -1   3    4.10    4.83
  -9  -1  -3    8.83    3.23
   9  -1   3    2.91    4.80
   9   1   3    6.72    4.04
   9   1   3    6.90    3.71
  -9   1  -3    0.43    4.60
  -9   1  -3    7.30    4.93
 -11  -1  -3  206.28   10.56
 -11  -1  -3  198.24   10.16
  11  -1   3  209.27   14.52
  11  -1   3  200.42   15.07
 -11   1  -3  188.41   14.31
 -11   1  -3  177.00   16.21
  11   1   3  191.79   11.95
  11   1   3  206.29   11.97
  13  -1   3  293.94   18.66
 -13  -1  -3  293.61   13.69
  13  -1   3  297.93   18.26
 -13  -1  -3  292.38   13.98
  13   1   3  276.76   15.23
 -13   1  -3  294.31   18.61
 -13   1  -3  329.31   18.04
  13   1   3  299.93   15.95
  15  -1   3   51.85    9.85
  15  -1   3   80.10   11.69
 -15  -1  -3   61.86    8.67
 -15  -1  -3   72.23    9.13
  15   1   3   67.59   11.29
 -15   1  -3  103.46   14.04
 -15   1  -3   79.47   11.42
  15   1   3   69.99   10.05
  17  -1   3   99.90   14.35
 -17  -1  -3   93.44   11.97
 -17  -1  -3   92.79   11.30
  17  -1   3  120.79   15.48
  17   1   3  117.11   14.18
 -17   1  -3  132.92   17.28
  17   1   3   97.39   13.41
 -17   1  -3  127.50   15.36
 -19  -1  -3  272.84   17.15
 -19  -1  -3  282.09   18.15
  19  -1   3  288.63   22.41
  19  -1   3  275.83   22.95
 -19   1  -3  288.83   21.19
  19   1   3  280.95   20.05
 -19   1  -3  313.02   23.78
  19   1   3  296.58   21.15
 -21  -1  -3   18.79    9.18
  21  -1   3    5.85   10.40
 -21  -1  -3   17.72    8.35
  21  -1   3    7.54   10.64
 -21   1  -3   -9.28    9.91
 -21   1  -3   12.61   10.70
  21   1   3   14.52    9.56
  21   1   3    6.55    9.54
 -23  -1  -3  133.07   16.19
  23  -1   3  112.23   18.37
 -23  -1  -3  119.66   15.72
  23   1   3  168.02   21.59
 -23   1  -3  130.35   18.16
 -23   1  -3  165.98   22.87
  23   1   3  125.56   16.99
 -25  -1  -3  272.15   22.41
  25  -1   3  307.09   28.21
 -25  -1  -3  263.24   23.75
  25  -1   3  277.66   29.90
  25   1   3  322.79   28.38
 -25   1  -3  280.00   28.93
  25   1   3  261.54   29.02
 -25   1  -3  297.95   27.98
 -27  -1  -3  -15.33   12.34
  27  -1   3   10.31   18.89
  27  -1   3    3.82   15.50
 -27  -1  -3   22.95   12.40
 -27   1  -3   14.55   16.02
 -27   1  -3   11.17   15.81
  27   1   3    2.60   14.15
  27   1   3   -2.87   14.21
 -29  -1  -3   31.15   22.64
  29  -1   3   16.58   18.75
 -29  -1  -3   43.93   16.43
  29  -1   3  -18.90   18.31
  29   1   3    1.87   15.99
  29   1   3   19.22   18.62
 -29   1  -3   50.26   21.65
 -29   1  -3   19.36   18.80
 -31  -1  -3    9.25   17.47
  31  -1   3   -5.34   22.55
 -31  -1  -3   20.87   15.91
  31  -1   3  -12.25   19.74
  31   1   3  -12.30   18.55
 -31   1  -3  -51.69   19.79
 -31   1  -3  -31.81   19.99
  31   1   3   30.59   20.39
  30  -2  -3   61.63   25.46
 -30  -2   3   15.47   15.85
  30  -2  -3  -42.19   21.11
 -30  -2   3   18.17   15.53
 -30   2   3   20.79   24.38
 -30   2   3    6.15   22.65
  30   2  -3   -9.07   20.27
  30   2  -3    7.99   19.39
  28  -2  -3   22.39   20.81
  28  -2  -3  -37.90   17.71
 -28  -2   3   30.59   13.79
 -28  -2   3   -4.39   13.35
 -28   2   3   28.86   18.88
  28   2  -3   16.55   17.40
  28   2  -3  -29.09   15.82
 -28   2   3    8.98   21.63
  26  -2  -3  -20.80   15.55
 -26  -2   3   15.11   12.17
 -26  -2   3   14.97   11.66
  26  -2  -3  -39.57   16.25
  26   2  -3   -7.93   13.95
 -26   2   3  -19.82   15.72
 -26   2   3   15.24   18.87
  26   2  -3    6.21   13.97
  24  -2  -3    0.06   13.62
  24  -2  -3   -0.84   13.56
 -24  -2   3    7.18    9.53
 -24  -2   3    7.79   10.44
 -24   2   3   14.13   16.05
  24   2  -3    4.31   13.14
 -24   2   3   -3.72   15.96
 -22  -2   3  108.17   13.67
 -22  -2   3  100.41   12.74
  22  -2  -3   94.26   17.37
  22  -2  -3   98.76   18.84
 -22   2   3   60.91   15.08
 -22   2   3  125.93   21.50
  22   2  -3   95.60   15.17
  22   2  -3  132.09   18.61
  20  -2  -3   24.99   12.55
  20  -2  -3   21.44   11.75
 -20  -2   3   31.64    8.82
 -20  -2   3   15.75    7.67
  20   2  -3   30.18   10.78
 -20   2   3    7.16   13.11
  20   2  -3   25.61   10.41
 -18  -2   3   42.36    7.83
  18  -2  -3   37.21   11.68
  18  -2  -3   44.56   12.68
 -18  -2   3   43.03    8.30
  18   2  -3   25.12    9.87
 -18   2   3   54.93   11.08
  18   2  -3   23.36    9.00
 -18   2   3   20.62   12.11
  16  -2  -3   37.93   10.99
  16  -2  -3   49.61   11.58
 -16  -2   3   44.18    7.39
 -16  -2   3   42.36    7.05
  16   2  -3   24.32    8.00
 -16   2   3   32.70    9.66
  16   2  -3   38.66    9.28
 -16   2   3   29.19   11.46
  14  -2  -3  124.28   15.21
 -14  -2   3  143.29    9.75
 -14  -2   3  145.24    9.27
  14  -2  -3  159.93   15.47
  14   2  -3  149.24   13.09
 -14   2   3  137.25   16.20
  14   2  -3  130.84   13.42
 -14   2   3  147.97   16.64
 -12  -2   3  218.87    9.96
  12  -2  -3  220.64   15.83
 -12  -2   3  226.46    9.54
  12  -2  -3  225.46   16.37
  12   2  -3  231.19   13.87
 -12   2   3  233.40   17.32
  12   2  -3  226.25   13.77
 -12   2   3  225.40   16.43
  10  -2  -3   80.26   10.54
 -10  -2   3   87.40    5.47
 -10  -2   3   86.05    5.07
  10  -2  -3   96.59   11.45
  10   2  -3   84.56    9.25
 -10   2   3   78.43   10.30
 -10   2   3   83.98   12.29
  10   2  -3   81.54    9.06
   8  -2  -3    3.00    5.16
   8  -2  -3    6.40    4.68
   8   2  -3    4.05    3.82
  -8   2   3    1.65    5.39
   8   2  -3    9.09    4.45
   6  -2  -3   16.07    4.53
   6  -2  -3   17.44    4.63
  -6   2   3   22.36    5.80
   6   2  -3   22.45    4.56
   6   2  -3   16.91    4.19
  -6   2   3   21.19    5.27
   4  -2  -3   69.96    5.27
   4  -2  -3   59.19    4.88
   4   2  -3   60.42    6.04
  -4   2   3   58.78    7.41
  -4   2   3   76.24    7.81
   4   2  -3   57.30    6.21
   2   2  -3   26.30    4.54
  -2   2   3   19.52    3.92
  -2   2   3   19.09    3.95
   2   2  -3   24.80    4.37
   0  -2   3  191.96    7.47
   0  -2   3  184.46    7.58
   0   2  -3  207.80   10.08
   0   2  -3  190.82    9.85
   2  -2   3  177.81    8.95
   2  -2   3  158.98    8.56
  -2   2  -3  180.12   10.22
  -2   2  -3  165.18   10.47
   4  -2   3  238.28   11.58
   4  -2   3  238.24   11.82
  -4   2  -3  254.97   12.84
  -4   2  -3  242.80   13.25
   6  -2   3  382.83   16.04
   6  -2   3  358.91   16.37
  -6   2  -3  351.82   17.31
  -6   2  -3  343.43   16.39
   8  -2   3   31.78    6.81
   8  -2   3   24.43    6.60
   8   2   3   26.10    3.32
  -8   2  -3   19.11    7.07
   8   2   3   27.23    3.60
  -8   2  -3   20.71    7.47
  10  -2   3  391.26   25.07
  10  -2   3  369.43   19.17
 -10   2  -3  366.80   19.52
 -10   2  -3  351.46   19.80
  10   2   3  362.20   13.57
  10   2   3  394.14   13.65
  12  -2   3  100.38   12.67
  12  -2   3  106.33   13.61
  12   2   3   91.05    9.12
  12   2   3   82.83    9.12
 -12   2  -3   85.46   11.65
 -12   2  -3  112.94   14.50
  14  -2   3   20.38    9.71
  14  -2   3   27.41    9.09
 -14   2  -3   20.32   10.31
 -14   2  -3   14.29    7.65
  14   2   3   20.76    6.28
  14   2   3   17.26    6.57
  16  -2   3  172.48   18.83
  16  -2   3  133.60   16.27
 -16   2  -3  114.44   15.44
  16   2   3   93.42   12.42
 -16   2  -3  145.06   17.41
 -18  -2  -3  554.47   17.39
  18  -2   3  638.76   31.18
  18  -2   3  607.69   32.12
 -18  -2  -3  574.84   17.87
 -18   2  -3  577.69   30.45
 -18   2  -3  589.97   32.11
  18   2   3  586.81   26.22
  18   2   3  616.82   26.47
  20  -2   3  286.21   25.82
  20  -2   3  222.52   23.52
 -20  -2  -3  267.02   13.53
 -20  -2  -3  278.42   13.25
 -20   2  -3  293.89   26.59
  20   2   3  253.50   20.39
 -20   2  -3  258.39   25.90
  20   2   3  276.15   21.18
 -22  -2  -3   44.82    8.14
 -22  -2  -3   45.63    8.01
  22  -2   3   29.49   16.76
  22  -2   3   39.01   14.28
 -22   2  -3   30.57   12.87
  22   2   3   51.04   12.33
 -22   2  -3   22.51   14.45
  22   2   3   39.64   12.21
  24  -2   3  142.95   21.87
  24  -2   3  199.72   27.17
 -24  -2  -3  118.83   13.64
 -24  -2  -3  154.18   14.21
  24   2   3  133.62   18.43
 -24   2  -3  117.96   20.77
 -24   2  -3  143.22   21.49
  24   2   3  104.07   17.76
 -26  -2  -3   41.84   10.61
  26  -2   3   23.84   19.14
  26  -2   3   14.95   15.43
 -26   2  -3   39.71   18.49
 -26   2  -3    7.22   16.98
  26   2   3   39.64   15.36
  28  -2   3   46.43   21.75
 -28  -2  -3    6.53   10.85
  28  -2   3  -24.45   18.99
 -28  -2  -3    2.85   10.31
  28   2   3   22.02   16.02
 -28   2  -3   22.91   20.48
  28   2   3   10.32   16.95
 -28   2  -3   35.23   20.43
 -30  -2  -3   41.22   12.88
  30  -2   3   44.80   24.62
 -30  -2  -3   37.36   14.15
  30   2   3   65.74   20.96
 -30   2  -3   -5.96   20.98
  30   2   3   -6.63   17.93
 -30   2  -3   69.11   26.56
  27  -3  -3   66.22   21.34
  27  -3  -3   36.31   23.45
  27   3  -3    0.07   17.44
 -27   3   3   58.35   26.49
  27   3  -3   57.04   19.56
 -27   3   3   35.46   20.98
  25  -3  -3   50.88   18.89
  25  -3  -3   10.64   18.27
 -25   3   3   42.40   23.18
  25   3  -3   24.49   15.29
 -25   3   3    8.62   17.62
  25   3  -3   38.41   19.92
  23  -3  -3  393.93   35.27
  23  -3  -3  484.91   34.42
 -23   3   3  374.48   34.71
  23   3  -3  444.77   29.96
 -23   3   3  440.49   38.62
  23   3  -3  408.00   30.40
  21  -3  -3  298.88   27.73
  21   3  -3  281.23   23.47
 -21   3   3  306.40   30.12
  21   3  -3  311.03   24.92
 -21   3   3  285.97   31.65
  19  -3  -3    5.87   12.44
  19  -3  -3   23.81   11.82
  19   3  -3   11.80    9.67
 -19   3   3   -1.01   25.42
  19   3  -3   17.04    9.95
 -19   3   3   -7.29   12.82
  17  -3  -3   31.64   11.57
  17  -3  -3   17.85   10.75
  17   3  -3   38.98   10.12
  17   3  -3   47.48   10.11
 -17   3   3   36.86   13.31
 -17   3   3   46.88   14.75
  15  -3  -3  213.10   18.54
  15  -3  -3  174.28   18.72
  15   3  -3  194.91   15.97
 -15   3   3  203.04   22.22
  15   3  -3  197.77   15.84
 -15   3   3  214.88   20.32
  13  -3  -3   -0.97    7.40
  13  -3  -3    2.13    8.18
 -13   3   3   -3.61    9.00
  13   3  -3   -2.88    6.00
  13   3  -3    1.68    6.02
 -13   3   3   -8.01    8.96
  11  -3  -3  190.96   14.25
  11  -3  -3  197.55   14.47
 -11   3   3  163.65   17.66
  11   3  -3  179.44   12.56
 -11   3   3  194.62   17.21
  11   3  -3  194.86   13.26
   9  -3  -3 1058.10   30.79
   9  -3  -3 1047.26   30.98
  -9   3   3 1087.88   36.30
  -9   3   3 1068.65   35.52
   9   3  -3 1071.92   30.04
   9   3  -3 1025.41   30.28
   7  -3  -3  139.44    8.65
   7  -3  -3  149.31    8.24
   7   3  -3  141.80    9.85
   7   3  -3  151.57   10.12
  -7   3   3  147.72   13.75
  -7   3   3  153.27   13.17
   5   3  -3  168.13    9.88
  -5   3   3  157.27   12.28
   5   3  -3  163.96   10.31
   3   3  -3  521.10   18.25
  -3   3   3  508.08   18.47
   3   3  -3  520.20   17.98
  -3   3   3  530.08   18.59
  -1   3   3    8.83    3.81
   1   3  -3    6.69    4.70
   1   3  -3    8.43    4.74
  -1   3   3    2.53    3.54
  -1   3  -3   81.95    9.62
  -1   3  -3   78.51    9.43
   3  -3   3  558.05   15.26
   3  -3   3  545.16   15.09
  -3   3  -3  551.12   21.17
  -3   3  -3  562.62   21.80
   5  -3   3   23.99    5.62
  -5   3  -3   17.15    7.06
  -5   3  -3   13.24    6.28
   7  -3   3    1.09    5.47
  -7   3  -3   -5.37    6.52
  -7   3  -3   -1.29    6.66
   9  -3   3  609.34   24.27
  -9   3  -3  598.70   26.56
  -9   3  -3  656.12   28.49
  11  -3   3   46.51   10.22
 -11   3  -3   33.50   10.37
  11   3   3   54.82    7.12
  11   3   3   36.41    5.11
 -11   3  -3   40.23   10.42
  13  -3   3   26.51    9.72
  13  -3   3   36.64    9.87
 -13   3  -3   20.08   10.66
 -13   3  -3   22.76   10.73
  13   3   3   39.62    6.87
  13   3   3   29.57    6.03
  15  -3   3  228.03   20.88
  15   3   3  223.23   14.39
 -15   3  -3  258.07   23.02
  15   3   3  233.04   14.67
 -15   3  -3  228.89   23.47
  17  -3   3  318.04   24.93
 -17   3  -3  244.12   32.84
 -17   3  -3  284.12   26.96
  17   3   3  287.19   17.73
  19  -3   3  109.28   18.28
 -19   3  -3   67.16   18.48
  19   3   3   75.83   12.14
  19   3   3   66.55   11.84
 -19   3  -3   62.40   15.83
  21  -3   3  182.77   22.60
 -21   3  -3  237.12   29.77
  21   3   3  203.78   21.02
 -21   3  -3  220.01   26.02
  21   3   3  202.98   20.93
  23  -3   3  105.57   22.07
 -23   3  -3   93.30   22.23
  23   3   3   57.95   14.85
 -23   3  -3  101.41   20.81
  23   3   3   59.37   15.04
  25  -3   3  -13.31   18.85
 -25   3  -3   25.24   19.02
 -25   3  -3   -1.60   21.00
  25   3   3   27.63   13.96
  27  -3   3   33.33   20.25
 -27   3  -3    8.98   22.76
  27   3   3   50.87   17.41
  27   3   3   51.05   18.59
 -27   3  -3   43.57   24.31
  24  -4  -3   67.20   21.08
  24  -4  -3   69.52   21.48
  24   4  -3   70.13   18.78
  24   4  -3  138.53   21.29
 -24   4   3  139.59   27.07
 -24   4   3   70.46   27.85
  22  -4  -3  109.07   21.18
  22   4  -3  127.23   19.06
 -22   4   3   87.08   23.64
 -22   4   3  115.62   26.18
  22   4  -3  129.59   18.77
  20  -4  -3   -0.79   14.51
  20  -4  -3    6.29   13.21
  20   4  -3   20.58   12.64
 -20   4   3   10.42   18.31
 -20   4   3   20.02   19.03
  20   4  -3    7.59   12.49
  18  -4  -3   15.96   12.81
  18  -4  -3   34.22   13.16
  18   4  -3   33.28   11.82
 -18   4   3   -4.07   16.85
 -18   4   3   56.65   17.16
  18   4  -3   37.82   11.68
  16  -4  -3    7.92   11.44
  16  -4  -3   22.32   10.72
  16   4  -3   39.03   10.55
  16   4  -3   27.17   10.68
 -16   4   3   20.92   15.05
  14  -4  -3   18.12    9.22
  14   4  -3    6.29    9.23
 -14   4   3    7.75   12.56
 -14   4   3    7.00   13.90
  14   4  -3  -18.79    8.06
  12  -4  -3  124.98   12.16
  12  -4  -3  111.00   13.19
 -12   4   3  132.86   17.47
 -12   4   3  103.48   17.33
  12   4  -3  115.02   13.65
  12   4  -3  110.12   14.14
  10   4  -3   65.95    9.57
 -10   4   3   66.97   11.64
  10   4  -3   61.06    9.27
 -10   4   3   55.91   13.15
   8   4  -3  113.57   11.81
  -8   4   3   76.00   12.64
   8   4  -3  120.90   11.70
  -8   4   3  124.90   15.37
   6   4  -3  103.95   11.59
  -6   4   3  114.08   15.23
  -6   4   3  114.13   14.96
   6   4  -3  119.78   11.35
  -4   4   3  103.34   11.39
   4   4  -3   98.52   10.99
  -4   4   3  107.49   11.63
   4   4  -3   79.92   10.90
   2   4  -3   78.39    9.64
  -2   4   3   86.50   10.59
   2   4  -3   75.22    9.91
  -2   4   3   62.66    8.50
   0   4  -3   21.13    7.99
   0   4  -3   27.32    7.76
   0   4   3   25.38    5.81
   2   4   3  109.18    7.51
   2   4   3  134.94    7.92
  -2   4  -3  136.44   14.07
  -4   4  -3   16.23    8.30
  -4   4  -3   22.63    9.11
  -6   4  -3   56.77   12.33
  -6   4  -3   95.64   13.04
   8  -4   3    6.07    5.82
   8  -4   3    9.05    5.57
  -8   4  -3  -12.63    8.88
  -8   4  -3    5.82    9.72
  10  -4   3  184.91   14.58
  10  -4   3  166.56   14.76
 -10   4  -3  158.86   20.49
 -10   4  -3  199.38   21.54
  12  -4   3   31.30    9.96
  12  -4   3   38.03   10.58
 -12   4  -3   27.30   13.13
 -12   4  -3   48.61   13.94
  12   4   3   36.97    6.23
  12   4   3   36.80    5.92
  14  -4   3   -6.08    9.95
  14  -4   3    7.80   11.10
  14   4   3   23.05    7.29
  14   4   3    2.46    6.33
 -14   4  -3   -2.06   13.13
 -14   4  -3   20.17   14.04
  16  -4   3  -17.70   11.47
  16  -4   3  -14.20   12.26
 -16   4  -3   32.43   13.87
  16   4   3   13.61    8.38
 -16   4  -3    7.81   15.38
  16   4   3   -3.04    7.65
  18  -4   3  216.47   26.04
  18  -4   3  201.16   25.67
 -18   4  -3  232.26   29.15
  18   4   3  197.66   18.08
 -18   4  -3  205.74   26.24
  18   4   3  184.77   17.86
  20  -4   3  -26.56   19.71
  20  -4   3   14.04   18.22
  20   4   3   13.96   11.31
 -20   4  -3    9.55   16.95
 -20   4  -3   28.38   19.39
  20   4   3   35.22   12.22
  22  -4   3   -3.74   17.02
  22  -4   3   17.05   18.82
  22   4   3  -24.21   12.33
  22   4   3   12.88   13.27
 -22   4  -3   15.20   19.91
 -22   4  -3  -18.63   22.26
  24  -4   3  127.35   25.17
  24  -4   3  161.85   26.76
 -24   4  -3  192.86   30.01
  24   4   3  126.51   20.26
 -24   4  -3  162.71   32.49
  24   4   3  137.83   19.24
  17  -5  -3   28.76   11.43
  17  -5  -3   22.79   10.28
 -17   5   3   45.39   20.28
  17   5  -3   39.18   14.26
  17   5  -3   38.15   14.80
 -17   5   3   15.06   21.88
 -15   5   3   77.19   20.73
  15   5  -3   76.33   13.95
  15   5  -3   98.18   14.55
 -15   5   3   52.69   22.06
  13   5  -3   10.01   10.83
 -13   5   3   24.28   16.60
  13   5  -3  -13.18   10.71
 -11   5   3   21.90   15.69
  11   5  -3   31.85   10.84
 -11   5   3   23.94   16.39
  11   5  -3   35.13   19.26
  -9   5   3    5.95   14.44
  -9   5   3   12.66   13.50
   9   5  -3   -3.60    9.17
   9   5  -3   15.89   10.27
   7   5  -3  260.23   18.55
   7   5  -3  294.79   18.86
  -7   5   3  282.32   24.50
  -7   5   3  287.23   24.43
   5   5  -3    9.60    9.14
  -5   5   3   -0.22   11.38
  -5   5   3   -1.21   11.22
   3   5  -3  -11.99    8.96
  -3   5   3   -0.98    9.52
  -3   5   3   -6.05    9.32
   3   5  -3   -6.19    8.95
  -1   5   3   49.06   10.20
   1   5  -3   39.89   10.83
  -1   5   3   43.33    9.89
   1   5  -3   38.28   11.13
  -1   5  -3    0.19   10.42
  -1   5  -3    2.52    9.88
   1   5   3   -9.08    7.37
   1   5   3  -10.57    7.51
  -3   5  -3    9.13   11.51
  -3   5  -3    6.05   11.47
   3   5   3  -11.27    6.57
   3   5   3    0.39    6.76
  -5   5  -3   66.06   14.58
  -5   5  -3   45.90   13.83
  -7   5  -3   60.31   15.29
  -7   5  -3   48.81   14.26
  -9   5  -3  171.00   22.87
  -9   5  -3  168.97   23.78
 -11   5  -3    9.45   15.65
 -11   5  -3   28.42   25.44
  13  -5   3  105.77   14.00
  13  -5   3  114.00   12.70
 -13   5  -3  103.76   20.56
 -13   5  -3   82.12   20.60
  15  -5   3    6.40   10.69
  15  -5   3   27.39   20.59
  15   5   3    7.63    9.36
 -15   5  -3   31.78   19.80
 -15   5  -3   -6.86   19.09
  17  -5   3  -15.98   14.40
  17  -5   3   17.48   13.57
 -17   5  -3  -24.84   19.99
 -17   5  -3  -12.27   22.61
  17   5   3    5.94   11.12
 -32   0   4  561.67   46.26
 -32   0   4  549.46   44.51
  32   0  -4  584.06   46.65
  32   0  -4  649.69   48.96
 -30   0   4  -10.57   18.81
  30   0  -4   -0.59   18.94
  30   0  -4   26.67   20.55
 -30   0   4   -1.77   19.01
 -28   0   4   58.68   17.89
  28   0  -4   58.12   19.51
  28   0  -4    9.34   16.97
 -28   0   4   21.01   17.22
 -26   0   4  352.41   31.02
 -26   0   4  357.75   30.65
  26   0  -4  384.71   32.59
  26   0  -4  348.85   31.33
 -24   0   4  176.50   23.67
 -24   0   4  102.10   22.71
  24   0  -4  148.49   19.62
  22   0  -4   62.59   14.85
  22   0  -4   45.15   13.29
 -22   0   4   41.61   12.14
 -22   0   4   56.61   13.95
  20   0  -4  159.05   19.42
 -20   0   4  165.22   19.16
 -20   0   4  161.17   18.50
  20   0  -4  128.42   16.44
 -18   0   4  214.56   18.87
  18   0  -4  182.41   17.96
  18   0  -4  208.14   18.47
 -18   0   4  215.28   17.61
  16   0  -4  123.62   14.67
  16   0  -4  120.86   14.35
 -16   0   4  119.29   14.70
 -16   0   4  116.60   14.45
  14   0  -4 2046.51   56.11
 -14   0   4 1940.42   55.00
  14   0  -4 1999.39   56.27
 -14   0   4 2034.45   55.73
 -12   0   4  276.22   16.48
  12   0  -4  315.02   17.43
  12   0  -4  288.10   16.72
 -12   0   4  323.20   17.20
  10   0  -4    6.94    4.97
  10   0  -4   10.12    5.85
 -10   0   4   -0.37    4.41
  -8   0   4   39.04    6.03
   8   0  -4   42.12    7.11
  -8   0   4   47.71    7.35
   8   0  -4   39.02    6.43
  -6   0   4 1633.67   41.39
   6   0  -4 1580.36   40.60
  -6   0   4 1608.24   40.64
   6   0  -4 1625.25   41.21
   4   0  -4  116.32    8.23
  -4   0   4  111.17    7.93
   4   0  -4  124.63    8.14
  -4   0   4  120.88    8.34
   2   0  -4 4117.33   88.89
   2   0  -4 4025.75   88.30
  -2   0   4 4072.00   88.88
   0   0  -4  585.61   16.85
   0   0  -4  552.25   16.32
   0   0   4  575.37   16.47
  -2   0  -4   88.41    6.48
   2   0   4   91.32    6.37
   2   0   4   76.89    6.71
  -2   0  -4  101.03    6.40
  -4   0  -4  775.21   21.35
   4   0   4  759.96   21.63
   4   0   4  749.11   22.09
  -4   0  -4  765.34   22.08
  -6   0  -4 1205.31   31.44
  -6   0  -4 1163.12   31.84
   6   0   4 1184.87   32.49
   6   0   4 1178.71   31.59
   8   0   4  494.86   19.26
  -8   0  -4  516.71   18.94
   8   0   4  516.43   18.88
  -8   0  -4  506.29   18.35
  10   0   4  104.23   10.52
 -10   0  -4  114.68    9.74
  10   0   4  100.62    9.91
 -10   0  -4  100.86   10.09
  12   0   4   92.38   11.33
 -12   0  -4  105.76   10.91
  12   0   4   90.07   10.90
 -12   0  -4   91.47   10.04
  14   0   4  141.93   13.87
 -14   0  -4  147.41   13.60
  14   0   4  132.85   14.00
 -14   0  -4  139.66   15.31
  16   0   4  479.91   23.56
 -16   0  -4  454.47   21.98
 -16   0  -4  443.74   22.59
  16   0   4  456.59   23.85
  18   0   4  497.21   25.67
 -18   0  -4  464.42   23.50
 -18   0  -4  471.23   24.90
  18   0   4  468.87   25.85
  20   0   4   23.71   10.96
  20   0   4    9.21    9.89
 -20   0  -4    4.18    8.76
 -20   0  -4    5.35    8.05
 -22   0  -4   63.04   12.56
 -22   0  -4   71.31   14.31
  22   0   4   70.79   14.22
  22   0   4   57.68   14.47
 -24   0  -4  222.96   22.86
  24   0   4  265.65   26.52
 -24   0  -4  221.81   24.06
  26   0   4 1012.45   46.72
  26   0   4 1076.46   48.48
 -26   0  -4 1040.27   43.98
 -28   0  -4   23.67   14.18
 -28   0  -4   55.19   17.98
  28   0   4   37.52   16.86
  28   0   4   12.62   17.21
  30   0   4  208.79   29.39
 -30   0  -4  170.91   22.69
  30   0   4  177.71   27.77
 -30   0  -4  155.33   23.20
 -32   0  -4   -7.87   18.69
 -32   0  -4   37.04   20.26
  32   0   4   -7.50   22.31
  32   0   4   14.13   20.47
 -31  -1   4   -1.25   18.61
  31  -1  -4   30.48   21.20
 -31  -1   4    6.43   19.19
  31  -1  -4   -1.75   23.37
 -31   1   4  -38.37   20.72
 -31   1   4   -9.71   21.83
  31   1  -4   -8.47   21.62
  31   1  -4  -30.44   19.05
  29  -1  -4   59.90   21.25
 -29  -1   4   57.53   17.97
  29  -1  -4   67.14   22.00
 -29  -1   4   14.60   16.73
  29   1  -4  118.54   23.81
  29   1  -4   40.06   17.91
 -29   1   4   51.98   21.81
 -29   1   4   71.76   22.28
  27  -1  -4   -3.64   15.47
 -27  -1   4  -20.23   13.49
  27  -1  -4   38.82   16.70
 -27   1   4    8.45   15.01
  27   1  -4  -16.55   16.03
 -27   1   4   35.14   18.34
  27   1  -4   10.48   15.14
  25  -1  -4   24.57   14.30
 -25  -1   4   -8.83   11.66
 -25  -1   4   -8.03   11.73
  25  -1  -4   12.40   14.84
  25   1  -4  -13.13   12.69
 -25   1   4  -22.96   14.46
  25   1  -4    0.01   13.53
 -25   1   4   -7.18   14.99
 -23  -1   4   10.09   10.98
 -23  -1   4  -12.14   10.36
  23  -1  -4   15.76   11.79
  23   1  -4   17.68   14.14
 -23   1   4   -9.25   11.40
  23   1  -4    0.43   11.56
 -23   1   4    9.50   21.37
  21  -1  -4  139.06   18.95
 -21  -1   4  111.87   14.50
  21  -1  -4  123.59   16.36
 -21  -1   4  160.68   18.14
  21   1  -4   92.60   15.13
 -21   1   4   97.91   15.09
  21   1  -4  119.98   17.22
 -21   1   4  131.78   19.52
  19  -1  -4   17.92   10.00
 -19  -1   4   14.93    9.39
  19  -1  -4   20.51    9.50
 -19  -1   4    2.04    8.15
  19   1  -4    7.23    8.02
 -19   1   4   -5.97    8.78
 -19   1   4   -2.68    9.77
  19   1  -4   10.83    8.88
 -17  -1   4  164.28   14.94
 -17  -1   4  153.80   14.89
  17  -1  -4  160.24   17.12
  17  -1  -4  178.70   17.79
  17   1  -4  159.13   16.26
 -17   1   4  166.95   18.63
  17   1  -4  183.96   16.14
 -17   1   4  166.33   17.37
  15  -1  -4    4.49    6.47
 -15  -1   4   -5.87    5.94
  15  -1  -4   -5.02    6.00
 -15  -1   4   -3.06    6.86
  15   1  -4   -4.77    5.97
 -15   1   4   -1.68    6.96
 -15   1   4   -4.13    6.73
  15   1  -4    8.62    6.72
  13  -1  -4   36.72    8.89
  13  -1  -4   40.03    8.28
 -13  -1   4   37.87    7.49
 -13  -1   4   43.99    8.12
 -13   1   4   47.23    9.89
  13   1  -4   30.01    7.16
 -13   1   4   31.75    8.28
  13   1  -4   32.97   13.11
 -11  -1   4    2.78    4.69
  11  -1  -4   -1.23    4.81
  11  -1  -4   -5.37    5.21
 -11  -1   4   -4.99    4.39
 -11   1   4    1.00   10.59
  11   1  -4    1.99    4.62
  11   1  -4    0.62    5.18
 -11   1   4    5.92    6.28
  -9  -1   4  161.69   10.54
  -9  -1   4  163.28   10.16
   9  -1  -4  158.61   11.88
   9  -1  -4  143.08   11.80
  -9   1   4  171.77   12.51
   9   1  -4  178.85   11.37
   9   1  -4  163.27   11.15
  -9   1   4  155.29   12.45
   7  -1  -4  478.55   18.13
   7  -1  -4  482.84   18.33
  -7  -1   4  477.43   16.98
  -7  -1   4  464.89   16.20
   7   1  -4  479.74   17.66
  -7   1   4  492.33   18.91
  -7   1   4  515.15   19.32
   7   1  -4  468.81   17.38
  -5  -1   4  924.50   25.08
  -5  -1   4  954.95   25.90
   5  -1  -4  952.31   26.54
   5  -1  -4  927.05   26.40
  -5   1   4  956.98   27.12
  -5   1   4  954.77   27.36
   5   1  -4  932.49   26.43
   5   1  -4  911.72   25.85
  -3  -1   4  143.26    7.77
   3  -1  -4  142.29    7.69
  -3  -1   4  145.72    8.40
   3  -1  -4  142.13    7.85
  -3   1   4  134.13    8.32
   3   1  -4  134.76    8.41
   3   1  -4  148.68    8.31
  -3   1   4  130.84    8.33
  -1  -1   4 1540.10   37.13
  -1  -1   4 1540.52   37.57
   1  -1  -4 1520.40   34.97
   1  -1  -4 1552.65   35.09
   1   1  -4 1573.94   37.61
   1   1  -4 1531.82   38.12
  -1   1   4 1510.75   35.92
  -1   1   4 1589.96   36.46
   1  -1   4 1321.68   33.43
   1  -1   4 1352.35   34.10
   1   1   4 1331.24   30.90
  -1   1  -4 1391.50   34.09
  -1   1  -4 1332.39   34.35
   1   1   4 1285.59   30.39
   3  -1   4  286.17   12.52
   3  -1   4  294.62   13.04
   3   1   4  304.10    9.39
  -3   1  -4  295.06   13.19
   3   1   4  291.93    9.73
  -3   1  -4  281.83   12.66
   5  -1   4  566.03   19.42
  -5  -1  -4  555.89   13.29
  -5  -1  -4  545.03   13.35
   5  -1   4  555.10   19.86
   5   1   4  541.59   15.98
  -5   1  -4  554.89   19.27
  -5   1  -4  541.77   19.94
   5   1   4  551.82   15.50
  -7  -1  -4  190.68    7.54
   7  -1   4  174.16   11.94
  -7  -1  -4  170.44    7.11
   7  -1   4  184.48   11.67
   7   1   4  175.36    9.34
  -7   1  -4  161.28   11.95
  -7   1  -4  172.99   11.52
   7   1   4  175.93    8.88
  -9  -1  -4   44.26    5.40
   9  -1   4   25.59    6.47
  -9  -1  -4   40.90    5.32
   9  -1   4   36.41    7.02
   9   1   4   50.89    6.53
   9   1   4   41.70    6.10
  -9   1  -4   42.27    8.21
  -9   1  -4   47.76    8.12
  11  -1   4  417.28   20.39
 -11  -1  -4  425.30   15.20
 -11  -1  -4  414.90   15.61
 -11   1  -4  394.43   21.66
 -11   1  -4  430.13   20.84
  11   1   4  436.92   17.35
  11   1   4  433.73   17.97
 -13  -1  -4  343.11   14.71
  13  -1   4  324.83   19.75
 -13  -1  -4  341.02   15.12
  13  -1   4  306.30   19.04
 -13   1  -4  351.85   19.40
  13   1   4  353.43   17.69
 -13   1  -4  346.48   20.06
  13   1   4  335.32   17.03
 -15  -1  -4  184.26   12.42
 -15  -1  -4  181.43   13.02
  15  -1   4  199.40   17.58
  15  -1   4  198.87   16.86
  15   1   4  194.25   14.73
  15   1   4  187.96   14.88
 -15   1  -4  206.78   17.67
 -15   1  -4  195.25   16.21
  17  -1   4    9.54    9.61
 -17  -1  -4   21.37    6.71
 -17  -1  -4   22.32    7.36
  17  -1   4   25.18   10.07
 -17   1  -4   30.95   10.35
  17   1   4   27.01    8.98
 -17   1  -4   15.89    9.67
  17   1   4    5.58    6.93
  19  -1   4   84.45   12.68
 -19  -1  -4  101.06   12.76
 -19  -1  -4   91.47   11.67
  19  -1   4   99.98   15.87
  19   1   4   80.55   12.56
 -19   1  -4   86.91   15.04
  19   1   4   92.73   13.65
 -19   1  -4  110.41   15.29
  21  -1   4  315.03   25.45
  21  -1   4  330.97   27.10
 -21  -1  -4  296.42   19.54
 -21  -1  -4  307.12   20.52
  21   1   4  357.92   24.22
 -21   1  -4  361.72   26.81
 -21   1  -4  324.49   25.06
  21   1   4  334.72   24.14
  23  -1   4    6.31   18.31
 -23  -1  -4   10.76    9.94
 -23  -1  -4   21.44   10.09
  23  -1   4    8.61   14.68
  23   1   4   35.33   13.26
  23   1   4   32.58   11.72
 -23   1  -4    2.71   11.70
 -23   1  -4    7.83   13.91
 -25  -1  -4  486.35   27.62
  25  -1   4  464.43   35.23
 -25  -1  -4  480.53   28.11
  25  -1   4  464.66   33.90
  25   1   4  480.67   42.35
 -25   1  -4  471.42   34.98
  25   1   4  560.06   34.31
 -25   1  -4  510.65   33.54
 -27  -1  -4   11.93   12.80
  27  -1   4  -12.99   16.43
 -27  -1  -4   24.51   13.62
  27  -1   4   39.36   15.57
 -27   1  -4   10.53   16.08
  27   1   4   23.11   15.42
 -27   1  -4   17.26   15.42
  27   1   4   22.10   16.04
 -29  -1  -4  195.77   27.44
  29  -1   4  117.65   26.94
 -29  -1  -4  181.26   28.66
  29  -1   4  130.68   22.19
 -29   1  -4  167.51   27.91
  29   1   4  124.19   22.01
  29   1   4  159.14   23.61
 -29   1  -4   97.05   20.98
 -31  -1  -4   18.53   18.28
  31  -1   4    8.72   20.39
  31  -1   4   16.27   22.87
 -31  -1  -4   26.04   16.64
  31   1   4   21.18   21.75
 -31   1  -4   26.61   21.92
 -31   1  -4    6.56   19.37
  31   1   4   35.97   21.49
 -30  -2   4    7.33   15.74
 -30  -2   4   11.83   16.66
  30  -2  -4    2.75   22.58
  30  -2  -4  -10.74   20.10
 -30   2   4   10.92   21.92
  30   2  -4   -5.64   19.61
 -30   2   4  -15.82   23.66
  30   2  -4   -2.26   20.63
 -28  -2   4   41.10   15.04
  28  -2  -4   41.20   20.49
  28  -2  -4   52.34   21.03
 -28  -2   4   40.04   15.97
  28   2  -4   62.01   20.12
 -28   2   4   34.79   20.74
  28   2  -4   39.74   19.23
 -28   2   4   22.64   24.16
 -26  -2   4    8.68   12.79
  26  -2  -4   13.10   16.71
 -26  -2   4   28.52   12.72
  26  -2  -4   30.61   18.30
  26   2  -4   24.72   15.20
 -26   2   4   28.56   18.86
 -26   2   4   33.07   19.96
  26   2  -4   54.54   16.30
 -24  -2   4   21.52   11.10
 -24  -2   4   11.65   10.58
  24  -2  -4   23.99   14.91
  24  -2  -4    7.80   15.61
 -24   2   4    6.51   15.71
  24   2  -4   17.02   13.22
  24   2  -4   24.11   12.66
 -22  -2   4  -12.65    8.79
  22  -2  -4   -2.03   12.36
  22  -2  -4    9.38   15.36
 -22  -2   4    2.41    8.81
  22   2  -4   -8.41   10.46
  22   2  -4   -1.07   11.30
 -22   2   4   19.02   12.78
 -22   2   4  -15.99   13.44
  20  -2  -4    9.14   11.24
  20  -2  -4    6.24   11.14
 -20  -2   4   14.61    8.27
 -20  -2   4    8.39   12.37
  20   2  -4   11.92   10.41
 -20   2   4   14.19   17.82
  20   2  -4    2.96    9.61
 -20   2   4   24.71   13.54
  18  -2  -4  178.39   20.06
  18  -2  -4  169.60   19.40
 -18  -2   4  174.11   13.63
 -18  -2   4  168.61   13.32
  18   2  -4  164.14   17.75
 -18   2   4  197.05   20.55
 -18   2   4  193.95   21.73
  18   2  -4  167.70   17.45
 -16  -2   4    5.76    5.65
 -16  -2   4   20.55    6.40
  16  -2  -4   15.16    8.89
  16  -2  -4   26.55    9.54
  16   2  -4   10.84    7.63
 -16   2   4   -0.13    9.05
 -16   2   4   11.47   10.16
  16   2  -4   11.36    8.01
 -14  -2   4  241.77   12.79
 -14  -2   4  232.40   12.05
  14  -2  -4  211.60   17.14
  14  -2  -4  235.67   18.13
 -14   2   4  193.70   17.80
  14   2  -4  227.71   16.09
 -14   2   4  229.14   19.00
  14   2  -4  242.04   15.99
  12  -2  -4  238.35   16.82
 -12  -2   4  238.05   11.00
  12  -2  -4  249.85   16.83
 -12  -2   4  258.43   11.86
  12   2  -4  245.76   14.73
 -12   2   4  240.43   16.97
  12   2  -4  227.57   14.61
 -12   2   4  234.13   17.82
  10  -2  -4 1055.10   33.81
 -10  -2   4 1069.31   27.62
  10  -2  -4 1046.50   33.28
 -10  -2   4 1054.44   27.10
 -10   2   4 1110.77   35.78
  10   2  -4 1060.58   31.88
  10   2  -4 1070.40   31.64
  -8  -2   4    9.87    3.31
   8  -2  -4    3.52    4.88
   8  -2  -4    9.42    4.88
  -8  -2   4    8.51    2.99
  -8   2   4    2.35    5.01
  -8   2   4    7.43    5.70
   8   2  -4   13.25    4.93
   8   2  -4   10.10    4.75
  -6  -2   4  110.39    5.78
   6  -2  -4  111.68    8.76
  -6  -2   4  110.82    6.18
   6  -2  -4  124.82    8.52
   6   2  -4  121.40    8.73
   6   2  -4  117.41    8.97
  -6   2   4  126.60   10.70
  -6   2   4  111.27   10.09
   4  -2  -4   42.69    4.83
   4  -2  -4   45.65    5.22
  -4  -2   4   55.34    4.47
  -4   2   4   40.84    6.20
   4   2  -4   49.15    6.59
  -4   2   4   47.77    6.48
   4   2  -4   53.90    6.62
  -2  -2   4   60.32    5.11
  -2  -2   4   61.34    5.42
   2   2  -4   53.90    7.17
  -2   2   4   57.78    6.13
  -2   2   4   54.37    6.04
   2   2  -4   62.00    7.16
   0  -2   4   91.91    6.85
   0  -2   4   74.90    6.54
   0   2   4   85.76    5.15
   0   2  -4   87.83    8.03
   0   2  -4   86.45    8.03
   0   2   4   83.20    5.00
   2  -2   4   44.42    5.93
   2  -2   4   34.99    5.37
  -2   2  -4   40.72    6.91
  -2   2  -4   31.88    5.77
   4  -2   4  558.14   19.68
   4  -2   4  553.17   19.54
  -4   2  -4  559.80   21.16
  -4   2  -4  541.28   20.46
   6  -2   4  411.56   17.92
   6  -2   4  394.39   17.66
  -6   2  -4  418.91   19.07
  -6   2  -4  396.56   18.17
   8  -2   4  222.01   14.67
   8  -2   4  259.08   15.24
  -8   2  -4  250.48   16.23
  -8   2  -4  219.28   21.62
   8   2   4  235.80    8.76
   8   2   4  238.48    9.25
  10  -2   4  999.84   34.40
  10  -2   4  972.72   33.39
 -10   2  -4  972.55   33.73
 -10   2  -4 1028.59   35.88
  10   2   4 1033.59   27.03
  10   2   4 1003.17   27.22
  12  -2   4  279.57   18.73
  12  -2   4  297.68   18.61
 -12   2  -4  289.52   18.71
  12   2   4  281.02   13.73
  12   2   4  278.11   13.69
 -12   2  -4  293.08   19.83
  14  -2   4   12.40    8.31
  14  -2   4    9.71    8.58
 -14   2  -4   10.45    9.29
 -14   2  -4   13.01    8.70
  14   2   4   10.14    6.32
  14   2   4   10.54    5.95
  16  -2   4   78.70   14.08
  16  -2   4   58.53   11.50
  16   2   4   86.47   10.98
 -16   2  -4   89.33   14.52
 -16   2  -4   69.03   13.24
 -18  -2  -4    5.20    4.24
 -18  -2  -4   10.18    3.94
  18  -2   4   15.11   10.53
  18  -2   4   30.04   11.14
 -18   2  -4   23.77   11.62
 -18   2  -4   10.64    9.93
  18   2   4   11.00    8.44
  18   2   4    8.94    8.23
 -20  -2  -4  443.17   16.52
  20  -2   4  444.19   35.65
 -20  -2  -4  448.27   16.94
  20  -2   4  426.16   29.23
 -20   2  -4  515.41   32.11
  20   2   4  473.67   25.65
  20   2   4  468.56   25.71
 -20   2  -4  437.77   29.04
 -22  -2  -4  229.24   14.15
  22  -2   4  215.40   27.13
  22  -2   4  200.56   25.10
 -22  -2  -4  226.12   13.91
 -22   2  -4  264.65   28.71
  22   2   4  240.01   22.61
 -22   2  -4  282.55   25.75
  22   2   4  227.66   22.23
  24  -2   4    4.05   14.87
  24  -2   4    7.96   15.44
 -24  -2  -4   29.05    8.02
 -24  -2  -4   10.70    7.99
  24   2   4    6.54   12.47
 -24   2  -4   12.06   14.26
 -24   2  -4   22.87   15.77
  24   2   4   24.48   12.56
  26  -2   4   38.43   19.29
  26  -2   4   53.24   19.19
 -26  -2  -4   58.77   10.99
  26   2   4   44.41   16.95
 -26   2  -4   59.29   17.81
 -26   2  -4   65.68   20.64
 -28  -2  -4  -11.72    9.99
  28  -2   4   14.63   21.07
  28  -2   4  -14.48   17.29
 -28  -2  -4    1.19   10.83
 -28   2  -4    3.65   20.44
 -28   2  -4   -7.73   18.44
  28   2   4   10.05   16.65
  28   2   4   -9.47   17.41
  30  -2   4   89.30   28.63
 -30  -2  -4   62.61   13.51
  30  -2   4   27.46   21.02
 -30  -2  -4   59.92   13.74
 -30   2  -4   93.83   25.59
 -30   2  -4   41.53   24.35
  30   2   4   67.59   22.81
  30   2   4   58.37   19.63
  27  -3  -4   11.16   22.21
  27  -3  -4   42.05   20.45
  27   3  -4  -33.56   16.68
 -27   3   4  -14.30   21.91
  27   3  -4   11.93   18.63
 -27   3   4  -20.07   23.03
  25  -3  -4    6.76   18.48
  25  -3  -4  -11.05   16.14
  25   3  -4   -7.51   28.19
 -25   3   4   26.85   19.86
 -25   3   4   45.99   21.44
  25   3  -4  -19.70   14.24
  23  -3  -4   56.62   18.17
  23  -3  -4   76.06   18.98
 -23   3   4   80.24   18.10
  23   3  -4   84.46   17.81
  23   3  -4   92.70   17.70
 -23   3   4   58.76   19.86
  21  -3  -4   78.95   17.09
 -21   3   4   89.40   17.39
  21   3  -4   88.58   15.72
  21   3  -4   77.05   14.91
 -21   3   4   37.15   17.40
  19  -3  -4   84.13   15.03
  19  -3  -4   61.27   15.05
 -19   3   4   30.48   13.73
  19   3  -4   53.66   12.80
  19   3  -4   55.42   12.88
 -19   3   4   46.98   27.12
  17  -3  -4    5.37   10.64
  17  -3  -4   26.12   12.19
 -17   3   4   30.69   13.45
  17   3  -4   42.92    9.96
 -17   3   4   -3.34   12.58
  17   3  -4    5.94    8.64
  15  -3  -4   23.79   10.73
  15  -3  -4    8.41    8.77
 -15   3   4   53.05   11.65
  15   3  -4   18.99    8.69
 -15   3   4    1.39   11.65
  15   3  -4   29.68    9.07
  13  -3  -4   -1.83    7.34
  13  -3  -4   -4.62    7.67
  13   3  -4    6.60    6.92
 -13   3   4   23.57    9.73
  13   3  -4    5.59   11.39
 -13   3   4   20.97   10.42
  11  -3  -4   81.95   10.77
  11  -3  -4   89.18   11.03
  11   3  -4   95.31   10.73
 -11   3   4   69.30   11.59
  11   3  -4   73.44    9.65
 -11   3   4   85.69   12.94
   9  -3  -4    9.31    5.18
   9  -3  -4    8.45    5.22
  -9   3   4    7.50    7.32
   9   3  -4   12.24    5.78
   9   3  -4    8.62    5.66
  -9   3   4   11.87    7.82
   7  -3  -4    2.36    3.73
   7  -3  -4    3.56    3.49
  -7   3   4   15.89    7.06
   7   3  -4   -2.72    4.95
   7   3  -4    5.17    5.01
   5   3  -4   64.19    8.78
  -5   3   4   49.36    8.16
  -5   3   4   61.92    8.50
   5   3  -4   53.31    7.06
   3   3  -4    2.99    4.63
  -3   3   4    5.42    5.03
  -3   3   4    3.65    4.53
   3   3  -4    3.11    5.07
  -1   3   4   34.50    5.17
  -1   3   4   25.66    4.93
   1   3  -4   30.28    6.56
   1   3  -4   24.17    6.05
  -1   3  -4    9.38    5.38
  -1   3  -4    8.83    5.51
   3  -3   4   43.97    5.60
  -3   3  -4   36.52    7.49
  -3   3  -4   37.17    7.61
   5  -3   4   58.37    7.54
   5  -3   4   57.77    7.91
  -5   3  -4   61.38   11.59
  -5   3  -4   61.66    9.76
   7  -3   4   90.69   11.00
   7  -3   4   78.96   11.08
  -7   3  -4   82.53   11.37
  -7   3  -4  129.49   14.46
   9  -3   4    9.74    8.11
   9  -3   4    2.13    6.75
  -9   3  -4    9.70    8.03
  -9   3  -4    5.41    8.23
  11  -3   4   85.39   12.34
  11  -3   4  105.50   13.04
 -11   3  -4   77.63   12.90
  11   3   4   96.87    8.11
 -11   3  -4  145.88   16.36
  11   3   4  101.29    7.60
  13  -3   4   52.23   11.51
  13  -3   4   42.08   10.85
  13   3   4   39.40    6.95
 -13   3  -4   55.39   12.33
  13   3   4   42.72    6.77
 -13   3  -4   49.26   13.44
  15  -3   4   -7.55    9.48
  15  -3   4   -3.58    9.44
 -15   3  -4   17.92   10.79
  15   3   4   14.29    6.96
 -15   3  -4   25.25   11.66
  15   3   4    4.42    6.31
  17  -3   4    3.35   12.20
  17  -3   4  -14.94   10.71
 -17   3  -4   20.90   12.56
 -17   3  -4  -16.55   12.37
  17   3   4    2.19    7.32
  19  -3   4   37.21   14.19
  19  -3   4   58.06   16.04
 -19   3  -4   64.02   15.78
 -19   3  -4   41.52   16.38
  19   3   4   58.65   11.17
  19   3   4   36.66   10.97
  21  -3   4   74.18   17.54
  21  -3   4   46.00   15.64
  21   3   4   30.21   11.54
  21   3   4   32.13   11.62
 -21   3  -4   28.58   15.76
 -21   3  -4   11.77   15.95
  23  -3   4   67.53   19.12
 -23   3  -4  124.93   23.84
  23   3   4  114.55   18.06
 -23   3  -4  138.55   23.61
  23   3   4  133.21   18.48
  25  -3   4   53.63   20.63
  25   3   4   74.89   17.33
 -25   3  -4   71.52   21.64
 -25   3  -4   71.16   24.67
  27  -3   4   73.48   22.59
 -27   3  -4  150.07   30.21
  27   3   4   76.66   19.81
 -27   3  -4   83.19   25.44
  27   3   4   77.84   19.39
  24  -4  -4    9.13   19.88
  24  -4  -4   18.64   19.00
 -24   4   4   38.86   26.54
 -24   4   4   -1.26   20.99
  24   4  -4   25.47   16.92
  22  -4  -4   51.86   19.35
 -22   4   4    9.47   18.71
 -22   4   4   35.39   22.91
  22   4  -4   55.05   16.83
  22   4  -4   26.06   15.38
  20  -4  -4    7.87   15.52
  20  -4  -4   18.06   14.68
  20   4  -4    8.21   13.30
  20   4  -4  -10.27   12.51
 -20   4   4   -4.23   17.75
 -20   4   4   16.19   19.31
  18  -4  -4  167.06   21.45
  18  -4  -4  143.09   18.65
 -18   4   4  174.34   24.32
 -18   4   4  133.56   21.87
  18   4  -4  156.37   17.28
  18   4  -4  116.56   15.94
  16  -4  -4  193.07   19.36
  16  -4  -4  156.28   19.77
  16   4  -4  170.95   19.47
  16   4  -4  190.71   19.28
 -16   4   4  181.36   23.16
  14  -4  -4   13.62   10.28
  14  -4  -4   -4.48    8.43
 -14   4   4   17.43   12.90
 -14   4   4  -11.23   13.20
  14   4  -4    7.39    9.35
  14   4  -4    5.76    8.98
  12  -4  -4   26.95    8.08
  12  -4  -4    8.56    6.90
  12   4  -4   18.14    8.88
 -12   4   4    8.12   12.83
 -12   4   4   31.59   12.22
  10   4  -4  121.52   13.41
 -10   4   4   94.28   14.92
 -10   4   4   88.59   15.06
  10   4  -4   97.74   11.57
   8   4  -4  210.05   14.78
  -8   4   4  215.06   19.44
   8   4  -4  204.70   14.72
  -8   4   4  203.02   18.55
  -6   4   4  -11.49    7.83
  -6   4   4   -3.41    8.38
   6   4  -4   -4.28    6.09
   6   4  -4  -10.80    6.52
   4   4  -4   70.32    9.90
   4   4  -4   62.37    9.16
  -4   4   4   51.55    9.40
   2   4  -4    6.43    7.21
   2   4  -4    4.34    6.98
  -2   4   4    5.15    6.34
   0   4  -4    6.35   11.87
   0   4   4   -4.07    5.05
   0   4   4   11.59    5.49
   0   4  -4   18.89    7.75
  -2   4  -4  133.68   14.87
  -2   4  -4  158.53   14.83
  -4   4  -4   -0.79    8.41
  -4   4  -4   -7.85    7.99
  -6   4  -4   70.59   13.02
  -6   4  -4   47.14   11.71
   8  -4   4   -6.40    6.09
   8  -4   4   10.73    6.68
  -8   4  -4   18.68   10.19
  -8   4  -4   21.91   10.98
  10  -4   4  500.83   22.76
  10  -4   4  484.34   22.36
 -10   4  -4  462.24   29.90
 -10   4  -4  491.37   28.66
  12  -4   4   13.25    9.53
  12  -4   4   26.77   10.64
  12   4   4   12.11    5.15
 -12   4  -4   30.27   13.63
 -12   4  -4   24.71   13.00
  12   4   4   22.26    5.76
  14  -4   4  -10.41   10.80
  14  -4   4   12.05   10.68
 -14   4  -4   15.01   14.91
 -14   4  -4   -0.95   12.97
  14   4   4   -1.35    6.34
  14   4   4  -10.04    6.89
  16  -4   4   62.23   15.70
  16  -4   4   81.58   15.59
 -16   4  -4   79.28   18.56
  16   4   4   73.85   10.54
 -16   4  -4  107.81   18.83
  16   4   4   71.86   10.24
  18  -4   4   29.89   14.49
  18  -4   4   56.97   16.64
  18   4   4   42.80   10.93
 -18   4  -4   13.79   16.36
 -18   4  -4   35.37   19.54
  18   4   4   26.38    9.84
  20  -4   4   15.17   17.53
 -20   4  -4   34.56   18.49
  20   4   4   20.06   12.07
  20   4   4   22.14   11.88
 -20   4  -4   54.62   21.56
  22  -4   4   36.62   18.62
  22  -4   4   33.10   19.51
 -22   4  -4   48.59   24.68
 -22   4  -4   53.19   22.79
  22   4   4   37.69   14.25
  22   4   4   24.36   14.08
  24  -4   4   41.15   22.50
  24  -4   4   49.28   23.47
  24   4   4   19.97   15.92
 -24   4  -4   28.30   22.92
  24   4   4   31.23   16.66
 -24   4  -4   65.11   28.08
  17  -5  -4   32.40   11.37
  17  -5  -4   36.06   10.33
  17   5  -4   39.33   14.68
 -17   5   4   96.34   25.59
 -17   5   4   18.49   20.52
  17   5  -4   55.07   15.07
 -15   5   4  -12.76   19.36
  15   5  -4    5.33   12.47
  15   5  -4    6.12   12.96
 -15   5   4   32.63   19.48
  13   5  -4   15.57   11.95
 -13   5   4   23.76   17.28
  13   5  -4   14.02   11.64
  11   5  -4   18.17   11.27
  11   5  -4    2.77   10.29
 -11   5   4    1.74   15.12
 -11   5   4    5.77   15.72
   9   5  -4   36.95   11.07
  -9   5   4   31.64   14.86
  -9   5   4   30.98   14.73
   9   5  -4   28.43   10.76
  -7   5   4  108.00   16.94
   7   5  -4  113.56   13.21
   7   5  -4   99.84   13.12
  -7   5   4  135.33   17.13
  -5   5   4  113.77   15.71
   5   5  -4  104.27   13.59
  -5   5   4   76.20   14.50
   5   5  -4   84.38   12.71
  -3   5   4   54.46   11.57
  -3   5   4   69.54   12.56
   3   5  -4   68.41   12.29
   3   5  -4   72.02   12.33
  -1   5   4  111.88   15.24
  -1   5   4  106.11   12.14
   1   5  -4  103.78   14.60
   1   5  -4   84.95   13.59
  -1   5  -4   38.24   12.17
   1   5   4   27.28    8.30
  -1   5  -4   52.28   12.22
   1   5   4   35.33    8.88
   3   5   4   -3.20    6.35
   3   5   4    4.27    6.43
  -3   5  -4   17.09   11.58
  -3   5  -4   -1.13   11.08
  -5   5  -4   -7.88   11.33
  -5   5  -4   -6.84   12.29
  -7   5  -4   83.74   17.70
  -7   5  -4  114.55   18.75
  -9   5  -4  130.00   27.72
  -9   5  -4  158.07   21.89
 -11   5  -4  150.54   26.11
 -11   5  -4  119.61   20.82
  13  -5   4  241.18   18.58
  13  -5   4  232.87   16.72
 -13   5  -4  270.84   34.08
 -13   5  -4  249.05   33.14
  15  -5   4   20.77   11.77
  15  -5   4   25.00   16.35
 -15   5  -4   42.71   20.88
 -15   5  -4    7.06   20.74
  15   5   4   18.60    8.92
  15   5   4   21.59    9.51
  17  -5   4    4.26   13.47
  17  -5   4   44.26   16.40
  17   5   4   29.40   11.29
 -17   5  -4    8.58   22.83
 -17   5  -4   52.04   21.60
 -32   0   5   28.34   23.40
  32   0  -5  -11.94   21.24
 -32   0   5    8.49   23.83
  32   0  -5    3.95   22.66
  30   0  -5    9.54   19.23
  30   0  -5   22.84   20.78
 -30   0   5   47.45   20.55
 -30   0   5   32.67   20.61
  28   0  -5   -9.10   17.39
 -28   0   5    9.14   16.94
  28   0  -5   22.11   16.65
 -28   0   5    7.70   17.49
 -26   0   5   15.73   16.09
  26   0  -5   23.36   14.59
  26   0  -5   11.05   14.63
 -26   0   5   -1.15   15.10
  24   0  -5   12.51   14.92
  24   0  -5    5.30   13.38
 -24   0   5    7.90   13.36
  22   0  -5   11.57   11.64
 -22   0   5    5.57   11.37
  22   0  -5   -2.63   11.05
 -22   0   5   18.03   12.10
  20   0  -5   -1.21    9.62
 -20   0   5    6.97    9.43
 -20   0   5    3.81    9.76
  20   0  -5  -19.12    7.79
  18   0  -5    3.62    7.72
 -18   0   5    7.49    8.59
 -18   0   5  -12.83    8.00
  18   0  -5    7.74    7.60
 -16   0   5    8.12    7.88
  16   0  -5   -0.51    6.52
 -16   0   5   -3.09    7.40
  16   0  -5   10.71    7.40
  14   0  -5   -5.67    5.51
 -14   0   5  -15.16    5.79
 -14   0   5    0.67    6.43
  14   0  -5   -3.05    6.13
  12   0  -5   -1.95    6.13
 -12   0   5   -3.52    6.06
  12   0  -5   -4.37    5.41
 -10   0   5    1.13    5.75
  10   0  -5    0.44    5.14
  10   0  -5   -1.21    5.08
 -10   0   5   -1.80    4.75
   8   0  -5   -5.86    4.01
  -8   0   5   -4.75    4.49
  -8   0   5    2.59    4.64
   8   0  -5   -3.49    4.36
   6   0  -5   -1.59    4.11
  -6   0   5    0.61    3.83
   6   0  -5   -1.56    3.89
  -6   0   5   -8.16    3.45
  -4   0   5    0.41    3.53
   4   0  -5    2.13    3.50
  -4   0   5    3.81    3.38
   4   0  -5    1.81    3.28
   2   0  -5    1.35    2.73
   2   0  -5   -0.08    3.54
  -2   0   5   -1.74    3.08
  -2   0   5    1.50    3.32
   0   0  -5    0.11    2.96
   0   0   5   -2.28    2.92
   0   0  -5    0.91    2.90
   0   0   5   -0.15    3.14
  -2   0  -5   -2.06    2.77
  -2   0  -5    3.74    3.40
   2   0   5    1.01    2.98
   2   0   5   -0.71    3.16
   4   0   5    0.95    3.25
  -4   0  -5    4.21    3.53
  -4   0  -5    2.77    3.14
   4   0   5   -3.40    3.41
  -6   0  -5   -2.36    3.22
  -6   0  -5   -2.09    3.59
   6   0   5    0.88    3.81
   6   0   5   -3.33    3.86
  -8   0  -5   10.12    4.72
   8   0   5    2.03    4.54
  -8   0  -5    0.04    3.65
   8   0   5   -0.59    4.18
  10   0   5    9.53    5.33
 -10   0  -5    8.28    4.88
  10   0   5    3.85    4.68
 -10   0  -5   -4.24    4.56
  12   0   5   -3.15   10.45
 -12   0  -5   -2.01    5.22
  12   0   5    1.61    5.40
 -12   0  -5   -0.78    5.67
 -14   0  -5   -3.68    6.09
  14   0   5    0.55    6.28
  14   0   5   -0.96    6.30
 -14   0  -5   -1.42    5.69
  16   0   5   -2.25    7.05
 -16   0  -5    6.28    6.95
 -16   0  -5   -2.60    5.80
  16   0   5    2.37    6.96
  18   0   5    5.85    8.62
 -18   0  -5    3.73    8.29
 -18   0  -5  -10.24    6.49
  18   0   5    3.39    7.37
  20   0   5  -13.78    8.32
  20   0   5   15.90    9.94
 -20   0  -5    4.19    8.95
 -20   0  -5   -5.58    7.51
  22   0   5   12.36   11.26
 -22   0  -5   -3.21    8.86
  22   0   5   19.68   11.10
 -22   0  -5  -13.81    9.91
 -24   0  -5    3.82   10.33
  24   0   5   -6.93   12.29
  24   0   5   20.55   17.38
 -24   0  -5    2.78   11.29
 -26   0  -5  -18.03   12.13
  26   0   5   -3.02   14.35
  26   0   5   -7.25   13.78
 -28   0  -5  -16.90   14.84
  28   0   5   31.35   18.31
 -28   0  -5    8.92   14.84
  28   0   5   -8.94   16.88
 -30   0  -5   11.39   17.36
  30   0   5  -17.20   17.30
  30   0   5   -4.40   19.13
 -30   0  -5  -25.69   15.79
  32   0   5  -25.03   23.34
 -32   0  -5   -6.75   18.17
 -32   0  -5   17.18   21.11
  32   0   5  -15.48   21.29
 -31  -1   5   42.66   22.19
  31  -1  -5   77.15   23.29
 -31  -1   5   90.76   20.83
  31  -1  -5   40.67   26.36
 -31   1   5   23.62   23.14
  31   1  -5   63.12   23.90
 -31   1   5   62.53   24.32
  31   1  -5   29.54   20.75
 -29  -1   5   28.60   17.58
  29  -1  -5   11.77   18.67
  29  -1  -5   -8.14   18.38
 -29  -1   5    4.98   16.21
  29   1  -5   28.52   20.75
  29   1  -5    8.11   16.22
 -29   1   5  -11.48   17.97
 -29   1   5  -21.35   20.89
  27  -1  -5  186.99   25.13
 -27  -1   5  212.15   26.81
  27  -1  -5  175.69   25.63
 -27  -1   5  204.94   28.25
 -27   1   5  257.47   33.82
  27   1  -5  190.27   24.04
 -27   1   5  149.94   25.36
  27   1  -5  195.64   25.30
  25  -1  -5   61.90   17.97
 -25  -1   5   47.50   15.14
 -25  -1   5   61.65   15.80
  25  -1  -5   41.16   17.09
  25   1  -5   67.65   17.56
 -25   1   5   48.52   16.45
  25   1  -5   52.73   14.56
 -25   1   5   62.28   16.62
  23  -1  -5   83.44   16.66
 -23  -1   5   91.40   14.94
 -23  -1   5   94.49   15.46
 -23   1   5   48.70   14.62
  23   1  -5   59.81   14.27
  21  -1  -5  162.41   21.52
  21  -1  -5  151.29   20.16
 -21  -1   5  146.93   19.01
 -21  -1   5  136.21   18.33
 -21   1   5  159.15   20.64
 -21   1   5  176.47   22.56
  21   1  -5  157.62   19.11
  21   1  -5  161.93   19.57
  19  -1  -5  422.01   26.15
 -19  -1   5  396.23   23.05
  19  -1  -5  421.18   26.07
 -19  -1   5  425.61   23.36
 -19   1   5  482.88   27.50
 -19   1   5  386.61   26.16
  19   1  -5  417.65   24.99
  19   1  -5  433.44   25.78
 -17  -1   5   13.66    7.97
 -17  -1   5   28.15    8.40
  17  -1  -5   19.89    9.95
  17  -1  -5    4.39    7.67
 -17   1   5   17.09    9.98
  17   1  -5   19.59    7.73
  17   1  -5    1.05    7.92
 -17   1   5   17.47    8.53
 -15  -1   5   -1.50    6.84
  15  -1  -5  -11.15    7.02
  15  -1  -5    1.80    6.72
 -15  -1   5    0.03    6.45
  15   1  -5   -5.71    6.48
  15   1  -5    4.50    6.40
 -15   1   5    8.31    7.60
 -15   1   5  -14.32    6.69
 -13  -1   5 1135.98   34.74
  13  -1  -5 1115.50   37.11
 -13  -1   5 1083.16   33.94
  13  -1  -5 1073.02   36.67
 -13   1   5 1130.21   37.82
 -13   1   5 1110.93   37.36
  13   1  -5 1070.16   35.24
  13   1  -5 1051.00   35.46
  11  -1  -5   21.22    7.52
 -11  -1   5   18.16    5.66
  11  -1  -5   17.21    8.01
 -11  -1   5   25.52    6.28
  11   1  -5   16.39    6.04
  11   1  -5   21.92    6.84
 -11   1   5   28.63    8.05
   9  -1  -5  601.64   22.82
  -9  -1   5  601.93   21.63
  -9  -1   5  632.23   21.31
   9  -1  -5  603.35   22.87
   9   1  -5  601.36   22.37
  -9   1   5  590.71   23.34
  -9   1   5  614.27   23.93
   9   1  -5  607.90   22.08
   7  -1  -5  747.04   24.75
   7  -1  -5  761.11   24.83
  -7  -1   5  780.78   24.16
  -7  -1   5  746.51   23.09
   7   1  -5  765.71   24.27
  -7   1   5  758.29   25.32
  -7   1   5  741.44   25.30
   7   1  -5  758.75   24.69
  -5  -1   5 1018.88   28.16
   5  -1  -5  986.85   28.03
   5  -1  -5  972.81   27.85
  -5  -1   5  979.84   27.18
   5   1  -5  961.57   27.90
   5   1  -5  959.93   28.28
  -5   1   5 1005.27   28.69
  -5   1   5 1005.43   28.92
  -3  -1   5  160.96    9.71
  -3  -1   5  167.83    9.20
   3  -1  -5  170.21    9.00
   3  -1  -5  171.98    9.04
  -3   1   5  182.21    9.72
   3   1  -5  160.03    9.66
  -3   1   5  169.41    9.56
   3   1  -5  169.19   10.11
   1  -1  -5 1329.64   32.03
   1  -1  -5 1368.30   32.33
  -1  -1   5 1315.98   34.72
  -1  -1   5 1326.19   34.08
  -1   1   5 1332.69   32.84
   1   1  -5 1334.54   34.47
   1   1  -5 1360.67   35.37
  -1   1   5 1369.09   33.54
   1  -1   5 1579.21   41.24
  -1  -1  -5 1610.38   36.70
  -1  -1  -5 1642.47   36.95
   1  -1   5 1681.95   40.97
   1   1   5 1633.81   38.11
   1   1   5 1625.06   38.51
  -1   1  -5 1644.00   40.98
  -1   1  -5 1662.89   41.89
   3  -1   5 1186.47   33.05
  -3  -1  -5 1171.77   27.37
   3  -1   5 1186.31   32.36
  -3  -1  -5 1169.99   27.09
  -3   1  -5 1210.35   33.46
   3   1   5 1199.22   29.57
  -3   1  -5 1219.38   32.84
   3   1   5 1179.24   28.88
   5  -1   5   75.45    8.67
  -5  -1  -5   61.60    4.71
   5  -1   5   65.97    8.23
  -5  -1  -5   60.58    4.65
   5   1   5   68.43    6.01
  -5   1  -5   60.21    7.45
  -5   1  -5   75.54    8.92
   5   1   5   67.75    6.66
   7  -1   5  815.84   26.66
  -7  -1  -5  797.06   20.92
  -7  -1  -5  815.98   21.40
   7  -1   5  800.37   27.13
  -7   1  -5  799.50   27.40
  -7   1  -5  799.33   26.44
   7   1   5  807.70   22.99
   7   1   5  786.72   23.52
   9  -1   5   -0.98    4.73
   9  -1   5   -5.92    4.90
  -9  -1  -5   -2.83    2.91
  -9  -1  -5    0.40    3.33
   9   1   5    1.58    3.82
  -9   1  -5    1.65    4.87
  -9   1  -5    2.36    5.23
   9   1   5   -4.23    3.73
 -11  -1  -5   73.80    7.56
  11  -1   5   82.17   11.43
  11  -1   5   87.05   11.56
 -11  -1  -5   86.30    8.24
 -11   1  -5   75.39   10.41
 -11   1  -5   78.04   10.65
  11   1   5  100.05    9.81
  11   1   5   83.69    9.91
 -13  -1  -5  438.64   17.26
  13  -1   5  465.37   22.89
  13  -1   5  457.45   23.59
 -13  -1  -5  448.01   17.99
 -13   1  -5  432.67   23.10
  13   1   5  431.82   20.18
 -13   1  -5  439.81   22.01
  13   1   5  465.61   19.90
  15  -1   5   10.13    8.54
 -15  -1  -5    1.18    4.76
  15  -1   5    8.91    7.97
 -15  -1  -5    4.74    5.24
  15   1   5   -1.45    6.15
 -15   1  -5    5.53    6.80
 -15   1  -5    9.20    7.60
  15   1   5   14.06    7.16
 -17  -1  -5   13.54    7.26
  17  -1   5    7.80    8.72
  17  -1   5   10.23    8.58
 -17  -1  -5    5.23    6.31
 -17   1  -5   10.89    9.21
 -17   1  -5   12.15    8.66
  17   1   5   27.13    8.40
  17   1   5   12.20    7.65
 -19  -1  -5  642.51   26.40
  19  -1   5  619.29   31.04
 -19  -1  -5  613.25   25.43
  19  -1   5  614.33   32.58
  19   1   5  608.01   28.96
 -19   1  -5  630.45   32.19
 -19   1  -5  620.32   30.40
  19   1   5  631.86   29.66
 -21  -1  -5    6.18    8.66
  21  -1   5   21.70   10.68
 -21  -1  -5   -1.98    8.08
  21  -1   5   -6.99   14.73
  21   1   5    0.35    9.60
 -21   1  -5    6.61    9.81
 -21   1  -5  -12.73   11.18
  21   1   5    2.31   10.01
  23  -1   5    8.55   15.13
 -23  -1  -5   37.62   11.11
 -23  -1  -5   50.99   11.86
  23  -1   5   58.21   14.72
 -23   1  -5   42.19   14.36
  23   1   5   62.23   14.39
  23   1   5   63.93   14.80
  25  -1   5   52.48   15.72
  25  -1   5   38.88   17.86
 -25  -1  -5   38.59   12.52
 -25  -1  -5   52.03   13.72
  25   1   5   51.81   15.03
 -25   1  -5   19.38   15.13
 -25   1  -5   26.99   13.76
  27  -1   5   -6.90   18.65
  27  -1   5  -25.31   15.98
 -27  -1  -5  -11.37   11.71
 -27  -1  -5  -12.01   12.15
  27   1   5  -17.48   13.92
  27   1   5   10.16   14.11
 -27   1  -5  -30.72   14.90
 -27   1  -5    0.83   13.96
 -29  -1  -5   28.69   15.02
  29  -1   5   23.44   21.14
  29  -1   5   59.94   19.68
 -29  -1  -5   55.81   19.19
 -29   1  -5   69.07   20.97
 -29   1  -5   40.55   17.88
  29   1   5  -27.46   16.09
  29   1   5   22.65   19.17
  31  -1   5  -34.50   21.52
 -31  -1  -5    7.37   17.68
  31  -1   5   18.56   20.22
 -31  -1  -5  -10.73   15.67
 -31   1  -5  -13.09   18.35
  31   1   5  -15.41   20.63
 -31   1  -5   41.82   23.69
  31   1   5   -0.47   19.40
 -30  -2   5  111.81   21.22
 -30  -2   5   99.03   19.97
  30  -2  -5  124.01   26.07
  30  -2  -5  145.73   28.14
 -30   2   5  128.88   30.66
 -30   2   5   68.00   24.05
  30   2  -5  137.36   27.42
  30   2  -5  133.77   27.81
 -28  -2   5   75.16   18.10
  28  -2  -5  120.27   24.87
 -28  -2   5  115.26   18.55
  28  -2  -5   24.96   21.13
 -28   2   5   68.17   22.49
  28   2  -5   98.12   22.01
 -28   2   5   62.51   23.15
  28   2  -5   90.30   21.10
 -26  -2   5   63.34   14.94
  26  -2  -5   59.53   20.05
 -26  -2   5  106.14   16.17
  26  -2  -5   64.85   18.81
 -26   2   5   62.63   21.48
  26   2  -5   70.99   19.00
  26   2  -5   78.34   19.88
 -26   2   5   49.55   17.85
 -24  -2   5   -6.21   10.83
 -24  -2   5   -1.02   10.94
  24  -2  -5   19.51   13.77
  24  -2  -5  -10.00   14.69
  24   2  -5   -7.66   13.56
 -24   2   5   30.19   14.85
  24   2  -5   16.11   13.01
 -24   2   5    5.81   16.82
 -22  -2   5   -2.61    9.87
  22  -2  -5    2.20   13.88
 -22  -2   5    8.92    9.93
 -22   2   5   36.52   14.80
 -22   2   5   41.42   16.80
  22   2  -5    3.04   11.94
  22   2  -5    1.98   10.96
 -20  -2   5    8.53    8.75
 -20  -2   5   -3.75    8.10
  20  -2  -5   16.88   12.75
  20  -2  -5   -5.46   10.68
 -20   2   5   -8.16   11.93
  20   2  -5  -21.75    9.75
  20   2  -5   12.35   10.26
 -20   2   5   -2.95   12.63
 -18  -2   5  116.96   13.62
 -18  -2   5  125.56   13.33
  18  -2  -5  124.28   17.82
  18  -2  -5  151.39   18.99
 -18   2   5  126.14   17.84
  18   2  -5  130.74   16.21
  18   2  -5  118.17   16.64
 -18   2   5  129.77   18.09
  16  -2  -5  305.67   21.80
  16  -2  -5  281.11   21.40
 -16  -2   5  297.16   16.52
 -16  -2   5  311.79   15.91
  16   2  -5  334.15   20.23
  16   2  -5  289.66   19.49
 -16   2   5  306.30   22.62
 -16   2   5  312.77   23.27
 -14  -2   5   25.24    6.85
  14  -2  -5   42.16    8.98
 -14  -2   5   25.78    6.29
  14  -2  -5   21.65    9.04
 -14   2   5   21.85    8.78
 -14   2   5   17.15    9.32
  14   2  -5   24.10    7.74
  14   2  -5   25.48    8.09
  12  -2  -5  101.27   13.09
 -12  -2   5   88.49    9.31
  12  -2  -5   70.88   10.48
 -12  -2   5   74.18    8.60
  12   2  -5   91.26   12.04
  12   2  -5   89.91   11.47
 -12   2   5   75.74   11.48
  10  -2  -5  292.30   16.51
 -10  -2   5  331.17   13.19
 -10  -2   5  327.99   13.82
  10  -2  -5  309.78   17.23
 -10   2   5  327.12   18.96
 -10   2   5  341.16   18.94
  10   2  -5  319.54   16.38
  10   2  -5  331.70   16.28
  -8  -2   5    8.34    3.66
   8  -2  -5   11.46    4.72
   8  -2  -5   -3.95    4.71
  -8  -2   5    2.01    3.85
   8   2  -5    3.07    4.95
   8   2  -5   -6.79    4.63
  -8   2   5   -7.64    5.44
  -8   2   5   -1.87    5.56
  -6  -2   5   70.35    6.49
   6  -2  -5   63.26    7.35
   6  -2  -5   69.07    7.77
  -6   2   5   68.52    9.46
  -6   2   5   74.90    9.87
   6   2  -5   84.02    8.72
   6   2  -5   69.40    8.48
  -4  -2   5   78.50    6.40
  -4  -2   5   68.26    6.63
   4  -2  -5   61.28    5.85
   4  -2  -5   77.24    6.29
   4   2  -5   89.82    8.68
   4   2  -5   74.62    8.01
  -4   2   5   76.78    8.43
  -4   2   5   65.24    8.25
  -2  -2   5  260.96   10.89
  -2  -2   5  248.50   11.08
   2   2  -5  243.85   12.21
  -2   2   5  236.74   10.96
  -2   2   5  248.88   10.96
   2   2  -5  249.44   12.80
   0  -2   5  431.36   15.48
   0  -2   5  446.63   15.80
   0   2   5  424.83   13.32
   0   2  -5  430.93   16.81
   0   2  -5  418.90   17.18
   0   2   5  437.51   13.51
   2  -2   5  300.79   13.82
   2  -2   5  307.51   13.51
  -2   2  -5  310.49   14.89
   2   2   5  293.55    9.06
  -2   2  -5  331.64   15.78
   2   2   5  308.05    9.32
   4  -2   5  336.47   15.66
   4  -2   5  346.67   15.50
  -4   2  -5  344.26   16.28
  -4   2  -5  343.14   16.84
   6  -2   5  304.99   15.79
   6  -2   5  263.06   15.25
  -6   2  -5  284.84   15.97
   6   2   5  294.62    9.55
  -6   2  -5  280.70   16.42
   6   2   5  291.74    9.10
   8  -2   5  819.03   29.14
   8  -2   5  818.02   29.36
  -8   2  -5  823.92   29.46
   8   2   5  810.46   21.76
  -8   2  -5  857.88   31.02
   8   2   5  834.43   22.42
  10  -2   5   47.51    9.78
  10  -2   5   36.36    8.39
  10   2   5   30.08    5.34
 -10   2  -5   39.93    8.56
  10   2   5   50.02    6.97
 -10   2  -5   30.67    8.46
  12  -2   5  167.65   16.27
  12  -2   5  161.91   15.71
 -12   2  -5  159.38   15.55
  12   2   5  167.40   11.30
 -12   2  -5  163.68   16.88
  12   2   5  166.57   11.48
  14  -2   5  257.43   19.82
  14  -2   5  274.26   19.79
  14   2   5  241.73   15.09
  14   2   5  246.73   14.74
 -14   2  -5  258.86   21.07
 -14   2  -5  237.42   19.51
  16  -2   5   69.43   12.37
  16  -2   5   73.39   13.32
 -16   2  -5  114.33   17.72
  16   2   5   97.00   12.33
  16   2   5  101.00   13.14
 -16   2  -5   81.95   14.43
 -18  -2  -5   13.88    4.11
 -18  -2  -5    7.21    4.21
  18  -2   5    2.42   10.25
  18  -2   5    9.45   10.00
  18   2   5    1.24    7.93
 -18   2  -5  -12.83    9.87
 -18   2  -5    5.07   10.22
  18   2   5    5.23    7.77
 -20  -2  -5  337.59   14.09
 -20  -2  -5  319.35   13.81
  20  -2   5  338.94   27.39
  20   2   5  345.01   22.55
 -20   2  -5  319.05   34.70
 -20   2  -5  268.02   25.94
  20   2   5  355.54   23.22
  22  -2   5   41.29   14.94
 -22  -2  -5   63.76    8.79
  22  -2   5   40.82   14.13
 -22  -2  -5   51.60    7.70
  22   2   5   53.99   14.54
  22   2   5   34.45   13.26
 -22   2  -5   75.82   17.38
 -22   2  -5   60.91   17.94
  24  -2   5  239.55   30.04
  24  -2   5  157.47   21.36
 -24  -2  -5  150.44   14.37
 -24  -2  -5  149.69   14.31
 -24   2  -5  212.13   27.31
 -24   2  -5  237.10   30.84
  24   2   5  180.30   21.13
  24   2   5  190.99   25.19
  26  -2   5   86.54   20.34
 -26  -2  -5  107.07   13.54
  26  -2   5   91.63   20.84
 -26   2  -5  127.55   23.45
  26   2   5  139.01   28.23
 -26   2  -5  105.80   20.55
  26   2   5   89.11   19.95
 -28  -2  -5   52.47   13.14
 -28  -2  -5   67.08   12.42
  28  -2   5   47.27   23.30
  28  -2   5   79.50   20.95
 -28   2  -5   35.02   22.01
  28   2   5   88.28   20.69
 -28   2  -5   66.24   22.06
  28   2   5   64.36   20.60
 -30  -2  -5   83.92   14.88
  30  -2   5   34.42   23.28
  30  -2   5   74.61   27.38
 -30  -2  -5   50.50   14.30
 -30   2  -5   35.44   24.24
  30   2   5   84.54   23.50
  30   2   5   64.62   21.52
 -30   2  -5   42.68   20.90
  27  -3  -5  -30.99   19.42
  27  -3  -5   -1.60   22.22
 -27  -3   5   15.02    8.61
 -27  -3   5    5.68    7.78
  27   3  -5  -26.76   17.76
 -27   3   5   16.37   22.71
 -27   3   5   17.63   25.37
  27   3  -5   45.10   18.44
  25  -3  -5    6.53   17.32
  25  -3  -5    2.36   20.08
  25   3  -5   27.68   15.74
  25   3  -5   27.02   15.84
 -25   3   5   20.48   19.33
 -25   3   5    6.23   22.60
  23  -3  -5  183.11   24.44
  23  -3  -5  172.66   24.23
 -23   3   5  139.61   24.11
 -23   3   5  164.38   27.18
  23   3  -5  159.79   21.30
  23   3  -5  160.28   29.55
  21  -3  -5   -4.02   13.13
  21   3  -5   11.92   12.92
 -21   3   5  -10.09   13.66
  21   3  -5   11.27   11.32
 -21   3   5   18.78   16.07
  19  -3  -5  251.01   25.07
  19  -3  -5  231.35   23.93
  19   3  -5  219.47   21.44
 -19   3   5  200.28   25.20
 -19   3   5  302.38   30.46
  19   3  -5  229.36   21.42
  17  -3  -5  707.96   32.77
  17  -3  -5  706.25   33.38
 -17   3   5  717.85   37.72
  17   3  -5  670.20   30.37
  17   3  -5  677.20   29.84
  15  -3  -5  475.27   25.60
  15  -3  -5  429.20   25.53
  15   3  -5  441.23   23.50
 -15   3   5  484.80   29.74
 -15   3   5  465.16   27.71
  15   3  -5  468.98   23.90
  13  -3  -5   12.35    8.29
  13  -3  -5   16.68    8.33
  13   3  -5   20.45    7.90
 -13   3   5    9.40    9.89
 -13   3   5   -9.87    8.69
  13   3  -5   -7.26    7.78
  11  -3  -5  107.45   12.71
  11  -3  -5  106.22   12.37
 -11   3   5  111.81   15.44
  11   3  -5  145.92   13.38
  11   3  -5  132.51   12.96
 -11   3   5  137.16   16.65
   9  -3  -5   32.23    6.55
   9  -3  -5   37.84    6.52
  -9   3   5   29.22    8.83
   9   3  -5   23.43    6.90
   9   3  -5   31.39    7.22
   7  -3  -5  206.10    9.33
   7  -3  -5  200.69    9.13
   7   3  -5  175.78   12.68
   7   3  -5  212.30   13.67
  -7   3   5  215.86   17.25
  -7   3   5  190.50   15.01
  -5   3   5  164.72   12.82
   5   3  -5  173.65   12.46
  -5   3   5  163.56   12.81
   5   3  -5  180.19   12.03
   3   3  -5  865.60   28.05
  -3   3   5  852.57   26.24
  -3   3   5  835.72   26.10
   3   3  -5  876.94   27.26
   1   3  -5   10.82    5.59
   1   3  -5   -1.03    5.10
  -1   3   5   -7.46    4.06
  -1   3   5    5.09    4.32
   1  -3   5  150.07    8.51
   1  -3   5  139.21    8.17
   1   3   5  133.42    6.91
  -1   3  -5  162.68   12.98
  -1   3  -5  131.14   12.16
   1   3   5  135.51    7.18
   3  -3   5  401.68   15.93
   3  -3   5  422.23   15.89
  -3   3  -5  439.67   20.39
   5  -3   5  278.35   14.63
   5  -3   5  285.03   15.05
  -5   3  -5  285.96   18.01
  -5   3  -5  279.86   17.11
   7  -3   5   18.81    6.85
   7  -3   5   21.64    7.52
  -7   3  -5   27.15    8.33
  -7   3  -5   29.43    9.52
   9  -3   5  291.95   18.21
   9  -3   5  272.44   18.01
  -9   3  -5  310.56   21.16
  -9   3  -5  303.55   20.14
  11  -3   5   -8.70    7.82
  11  -3   5    1.23    7.98
  11   3   5    0.88    4.22
 -11   3  -5    0.14    8.65
 -11   3  -5    4.55    9.51
  11   3   5    8.11    4.46
  13  -3   5   10.82    9.55
  13  -3   5   19.97    9.81
 -13   3  -5   16.34   10.99
  13   3   5   14.37    5.61
 -13   3  -5    7.41   10.32
  13   3   5   -2.14    5.80
  15  -3   5  438.12   26.62
  15  -3   5  361.31   25.25
 -15   3  -5  403.01   26.44
 -15   3  -5  404.25   28.67
  15   3   5  390.40   18.69
  15   3   5  380.41   18.63
  17  -3   5  381.14   26.84
  17  -3   5  378.65   27.68
 -17   3  -5  340.17   27.58
 -17   3  -5  370.51   33.37
  17   3   5  349.74   24.45
  17   3   5  379.78   20.32
  19  -3   5  121.03   18.67
  19  -3   5  117.19   24.80
  19   3   5   89.08   13.29
  19   3   5  108.46   13.70
 -19   3  -5  135.46   20.76
 -19   3  -5   86.00   18.77
  21  -3   5   11.99   15.38
  21  -3   5   12.73   15.89
  21   3   5    9.33   11.07
 -21   3  -5   -4.55   15.44
  21   3   5   17.10   11.06
 -21   3  -5  -23.98   13.55
  23  -3   5  205.57   24.73
  23  -3   5  290.11   32.68
 -23   3  -5  228.80   28.69
 -23   3  -5  254.14   29.76
  23   3   5  240.16   25.08
  23   3   5  207.21   24.04
  25  -3   5   32.49   20.29
  25  -3   5  -20.13   17.95
 -25   3  -5   13.33   24.02
  25   3   5   39.74   15.51
 -25   3  -5   36.16   19.86
  27  -3   5  -16.05   21.14
  27   3   5   38.54   19.70
  27   3   5   35.78   17.49
 -27   3  -5   -8.29   24.57
 -27   3  -5  -12.61   21.27
  24  -4  -5   28.72   19.66
  24  -4  -5   62.91   22.13
 -24   4   5    7.73   26.37
 -24   4   5   -5.41   22.17
  24   4  -5  -12.57   19.37
  24   4  -5   64.44   18.80
  22  -4  -5    8.10   18.10
  22  -4  -5   -1.20   22.05
 -22   4   5    2.14   20.88
 -22   4   5   12.08   23.45
  22   4  -5  -25.19   15.22
  20  -4  -5   -9.12   14.00
  20  -4  -5  -14.13   14.63
  20   4  -5  -26.10   13.06
 -20   4   5    9.12   17.61
 -20   4   5    0.89   20.81
  20   4  -5   28.11   14.16
  18  -4  -5  117.46   17.31
  18  -4  -5   85.65   16.54
 -18   4   5   93.11   19.26
  18   4  -5   98.55   16.03
 -18   4   5   62.80   19.44
  18   4  -5   92.45   15.92
  16  -4  -5   56.50   12.13
  16  -4  -5   36.31   11.47
 -16   4   5   41.61   15.72
  16   4  -5   36.60   11.91
  16   4  -5   55.46   12.39
  14  -4  -5   -2.26    8.98
  14  -4  -5   -5.10    8.23
  14   4  -5   12.72   10.07
  14   4  -5   -9.63    9.37
 -14   4   5  -25.22   13.31
 -14   4   5   -7.50   12.85
  12  -4  -5   15.86    7.57
  12  -4  -5   21.30    6.91
  12   4  -5    3.85    8.66
 -12   4   5   17.57   12.88
  12   4  -5   -8.66    8.66
 -12   4   5   22.23   12.06
  10   4  -5  207.92   17.65
  10   4  -5  237.71   17.61
 -10   4   5  225.38   21.91
 -10   4   5  229.11   20.66
   8   4  -5  113.60   13.80
  -8   4   5   94.01   14.03
  -8   4   5   93.25   13.60
   8   4  -5  105.10   17.87
   6   4  -5   46.58    8.98
  -6   4   5   53.56   10.75
   6   4  -5   56.73   10.03
  -4   4   5  287.90   17.43
   4   4  -5  300.65   18.41
   4   4  -5  313.78   20.80
   2   4  -5  134.17   14.59
   2   4  -5  132.95   19.78
  -2   4   5  167.85   13.07
  -2   4   5  140.30   12.47
   0   4  -5    6.97    7.39
   0   4  -5   20.70    8.34
   0   4   5    6.88    5.57
   0   4   5    2.73    5.34
   2   4   5   56.58    7.25
  -2   4  -5   80.85   12.42
   2   4   5   76.32    7.21
  -2   4  -5   79.62   11.06
  -4   4  -5    3.77    9.13
  -4   4  -5   -4.48    8.15
   6  -4   5    4.88    5.33
   6  -4   5    5.41    5.42
  -6   4  -5    4.70    9.66
  -6   4  -5   13.20    9.50
   8  -4   5  136.96   12.90
   8  -4   5  113.62   13.00
  -8   4  -5  122.46   15.73
  -8   4  -5  135.01   17.20
 -10   4  -5    8.69   11.49
 -10   4  -5   12.43   11.93
  12  -4   5  329.76   22.92
 -12   4  -5  362.57   28.80
  12   4   5  374.27   13.86
  12   4   5  346.78   14.29
 -12   4  -5  371.51   36.52
  14  -4   5   47.20   14.12
  14   4   5   62.03    8.82
  14   4   5   71.74    8.77
 -14   4  -5   70.59   16.20
  16  -4   5  156.98   20.92
 -16   4  -5  129.96   21.18
  16   4   5  117.92   14.29
 -16   4  -5  142.91   22.76
  16   4   5  125.63   14.40
  18  -4   5  -14.20   15.51
  18   4   5  -12.13    9.56
 -18   4  -5  -19.14   15.80
  18   4   5    2.03    9.92
 -18   4  -5  -34.05   16.80
  20  -4   5   56.42   19.17
  20   4   5   47.38   13.02
  20   4   5   48.91   13.33
 -20   4  -5   64.63   20.48
 -20   4  -5   53.95   20.18
  22  -4   5   43.68   22.23
  22  -4   5   34.32   19.20
  22   4   5    3.34   13.91
 -22   4  -5   38.10   25.20
 -22   4  -5    8.44   21.58
  22   4   5   46.29   14.59
  24  -4   5 -186.96  889.71
  24   4   5 -103.76  376.63
 -17   5   5  118.74   26.74
  17   5  -5  115.39   17.75
 -17   5   5   99.63   23.75
  17   5  -5   84.37   17.44
 -15   5   5   25.79   18.84
  15   5  -5   -3.09   13.28
 -15   5   5    7.31   19.04
  15   5  -5   11.22   13.52
 -13   5   5  177.45   23.71
  13   5  -5  162.62   21.86
  13   5  -5  147.65   17.65
 -11   5   5   -6.71   16.40
 -11   5   5  -21.17   15.89
  11   5  -5   12.05   11.44
  11   5  -5   14.01   12.08
   9   5  -5   21.24   11.20
   9   5  -5    8.34   10.84
  -9   5   5    4.72   15.06
  -9   5   5   31.89   14.53
  -7   5   5  306.34   25.71
   7   5  -5  278.64   21.54
  -7   5   5  231.99   24.13
   7   5  -5  281.16   20.99
  -5   5   5   18.23   12.27
   5   5  -5   36.15   12.01
  -5   5   5   28.77   12.51
   5   5  -5   45.09   11.61
  -3   5   5   33.99   11.09
  -3   5   5   41.88   11.03
   3   5  -5   42.00   12.31
   3   5  -5   54.67   12.36
  -1   5   5  236.48   17.59
   1   5  -5  225.30   21.00
   1   5  -5  199.46   20.34
  -1   5   5  226.01   17.22
   1   5   5  371.59   18.26
  -1   5  -5  380.90   25.38
  -1   5  -5  407.36   25.70
  -3   5  -5  390.41   26.80
   3   5   5  376.65   15.99
  -3   5  -5  414.53   27.55
  -5   5  -5   -4.17   13.04
  -5   5  -5    3.65   12.54
  -7   5  -5   -0.06   13.87
  -7   5  -5  -20.60   12.90
  -9   5  -5  -16.78   14.57
  -9   5  -5   30.76   16.64
 -11   5  -5   12.61   16.41
 -11   5  -5   33.27   17.00
  13  -5   5   43.85   10.91
  13  -5   5   20.96   11.46
 -13   5  -5   96.48   21.81
 -13   5  -5   33.13   18.79
  15  -5   5   47.11   14.97
  15  -5   5   32.79   13.21
  15   5   5   25.26    9.60
 -15   5  -5   -2.71   21.88
 -15   5  -5   25.13   18.57
  15   5   5   28.23    9.05
  17  -5   5   56.19   17.99
  17  -5   5   41.19   16.31
  17   5   5   35.84   11.72
  17   5   5   40.15   12.57
 -17   5  -5   22.17   20.21
 -17   5  -5    0.62   23.06
 -32   0   6   68.84   26.17
  32   0  -6   59.24   23.94
 -32   0   6   79.25   23.60
  32   0  -6   15.89   22.35
  30   0  -6   74.02   24.06
  30   0  -6   90.61   23.53
 -30   0   6  109.48   24.53
 -30   0   6   67.13   23.23
  28   0  -6   27.42   16.97
 -28   0   6   19.69   20.01
  28   0  -6   79.75   22.18
 -28   0   6   16.79   19.08
 -26   0   6   68.40   17.43
 -26   0   6   57.92   17.32
  26   0  -6   53.48   16.30
  26   0  -6   90.68   18.94
  24   0  -6   -1.94   12.88
 -24   0   6    9.95   14.10
  24   0  -6   33.34   13.28
 -24   0   6   29.18   14.37
 -22   0   6   58.81   13.83
 -22   0   6  109.97   17.54
  22   0  -6   65.63   14.15
 -20   0   6    3.18    9.80
  20   0  -6   40.70   12.70
  20   0  -6   47.32   12.54
 -20   0   6   20.64   10.49
  18   0  -6  140.54   17.47
  18   0  -6  142.73   17.19
 -18   0   6  128.78   17.03
 -18   0   6  124.12   17.11
  16   0  -6  126.06   15.16
 -16   0   6  141.33   15.89
  16   0  -6  116.08   14.33
 -16   0   6  127.11   15.22
 -14   0   6  605.52   25.92
 -14   0   6  623.53   26.43
  14   0  -6  569.57   25.98
  14   0  -6  591.49   26.03
 -12   0   6 1633.53   46.73
  12   0  -6 1601.18   47.27
  12   0  -6 1606.58   46.96
 -12   0   6 1605.33   47.13
  10   0  -6  513.70   21.75
 -10   0   6  537.00   22.28
  10   0  -6  487.07   21.03
 -10   0   6  522.02   21.58
   8   0  -6 1301.12   37.98
  -8   0   6 1333.01   38.18
  -8   0   6 1311.04   37.26
   8   0  -6 1299.86   37.32
   6   0  -6  685.30   22.85
  -6   0   6  698.47   23.05
  -6   0   6  671.40   23.42
  -4   0   6   36.43    6.73
  -4   0   6   32.47    5.86
   4   0  -6   28.32    4.96
   4   0  -6   34.72    5.71
   2   0  -6   52.35    7.11
  -2   0   6   68.84    7.72
  -2   0   6   59.72    7.17
   2   0  -6   63.70    7.31
   0   0  -6  350.70   14.22
   0   0   6  355.86   13.89
   0   0  -6  358.00   13.88
   0   0   6  367.54   14.78
   2   0   6  216.47   11.58
  -2   0  -6  233.59   11.34
  -2   0  -6  210.23   10.54
   2   0   6  225.43   11.01
  -4   0  -6   41.76    5.67
   4   0   6   46.80    6.53
   4   0   6   49.18    6.74
  -4   0  -6   59.33    7.49
  -6   0  -6 1170.14   33.06
   6   0   6 1132.45   33.30
  -6   0  -6 1123.10   31.73
   6   0   6 1195.57   32.87
   8   0   6   24.31    5.67
   8   0   6   17.27    5.33
  -8   0  -6   21.64    5.87
  -8   0  -6   19.51    4.98
 -10   0  -6   14.03    5.92
 -10   0  -6   16.75    5.84
  10   0   6   10.09    5.78
  10   0   6   14.27    6.63
  12   0   6  520.27   23.27
 -12   0  -6  503.27   21.71
  12   0   6  491.86   22.00
 -12   0  -6  496.73   22.16
 -14   0  -6  101.94   12.49
  14   0   6   72.70   11.06
 -14   0  -6   90.93   11.35
  14   0   6   90.40   12.56
 -16   0  -6   27.26    9.34
  16   0   6   36.61    9.97
  16   0   6   16.43    8.51
 -16   0  -6   48.29    9.41
 -18   0  -6  200.32   18.47
 -18   0  -6  190.60   16.90
  18   0   6  184.97   18.62
  18   0   6  177.84   19.16
 -20   0  -6  362.07   24.10
 -20   0  -6  392.45   23.27
  20   0   6  376.93   26.52
  20   0   6  349.69   25.09
 -22   0  -6   -3.12   11.20
  22   0   6  -20.47   10.86
 -22   0  -6    3.78    9.78
  24   0   6   63.27   17.29
  24   0   6   67.15   17.16
 -24   0  -6   90.14   17.08
 -24   0  -6   99.57   17.05
  26   0   6   17.23   15.54
 -26   0  -6    0.09   16.49
 -26   0  -6    3.60   13.57
  26   0   6    1.26   16.01
 -28   0  -6  -11.73   13.79
  28   0   6   -2.72   15.44
  28   0   6   11.93   17.17
 -28   0  -6    6.37   15.52
 -30   0  -6   66.86   17.99
  30   0   6   91.42   21.80
 -30   0  -6   70.06   19.97
  30   0   6   91.29   25.46
 -32   0  -6   49.87   22.33
  32   0   6   42.26   26.52
  32   0   6  101.94   27.20
 -32   0  -6   47.36   20.06
 -31  -1   6    0.63   19.20
 -31  -1   6   40.43   21.69
  31  -1  -6   44.84   23.46
  31  -1  -6   26.55   22.40
 -31   1   6   29.61   25.02
  31   1  -6   22.48   22.08
  31   1  -6   76.97   22.89
 -31   1   6   44.70   26.43
  29  -1  -6   21.72   18.99
  29  -1  -6   60.18   19.81
 -29  -1   6   22.57   18.32
 -29  -1   6   18.47   17.89
 -29   1   6   50.78   22.60
  29   1  -6   56.65   17.89
  29   1  -6   42.49   20.80
 -29   1   6   43.92   19.88
  27  -1  -6  122.77   22.83
 -27  -1   6  201.40   27.61
  27   1  -6  165.29   23.25
 -27   1   6  111.65   20.34
 -27   1   6  190.11   28.16
  27   1  -6  115.79   19.66
 -25  -1   6    2.40   13.37
 -25  -1   6   14.19   14.64
  25  -1  -6   22.31   14.61
  25  -1  -6    3.29   15.26
 -25   1   6   -2.88   15.67
 -25   1   6   -4.99   13.98
  25   1  -6   -3.25   12.98
  25   1  -6   26.07   14.13
  23  -1  -6    7.59   12.15
  23  -1  -6   23.98   14.89
 -23  -1   6    2.17   11.78
 -23  -1   6    9.51   12.56
  23   1  -6    2.71   11.31
  23   1  -6   23.24   12.13
 -23   1   6    1.17   12.51
 -23   1   6   35.94   15.26
 -21  -1   6   12.26   10.78
  21  -1  -6   18.05   10.82
  21  -1  -6    4.70   11.96
 -21  -1   6   21.98   10.87
  21   1  -6   17.72   10.97
  21   1  -6    1.05    9.16
 -21   1   6  -18.39   11.76
 -19  -1   6   66.97   12.04
 -19  -1   6   92.75   13.18
  19  -1  -6  113.50   17.25
  19  -1  -6   89.11   13.68
 -19   1   6   98.52   15.34
 -19   1   6   80.52   15.35
  19   1  -6   96.46   14.48
  19   1  -6  101.12   15.10
 -17  -1   6    6.34    7.73
 -17  -1   6    6.38    7.52
  17  -1  -6   11.26    9.96
  17  -1  -6   21.52    9.71
  17   1  -6    7.35    7.71
 -17   1   6   11.38    9.90
  17   1  -6   10.15    7.86
 -17   1   6    8.54   10.36
 -15  -1   6  255.78   17.14
  15  -1  -6  276.78   19.49
 -15  -1   6  259.86   17.44
  15  -1  -6  258.93   19.03
  15   1  -6  272.33   18.62
 -15   1   6  287.36   20.55
 -15   1   6  277.98   19.66
  15   1  -6  249.58   18.04
 -13  -1   6  137.21   13.13
  13  -1  -6  140.12   14.41
 -13  -1   6  127.92   16.89
  13  -1  -6  120.98   13.93
 -13   1   6  145.20   15.79
  13   1  -6  128.22   13.60
  13   1  -6  119.24   13.16
  11  -1  -6  801.97   29.18
 -11  -1   6  792.72   26.97
  11  -1  -6  842.70   33.88
  11   1  -6  808.35   28.73
  11   1  -6  731.58   33.11
 -11   1   6  837.05   30.10
 -11   1   6  787.53   29.99
   9  -1  -6  297.64   16.00
   9  -1  -6  328.16   16.69
  -9  -1   6  268.59   15.11
  -9  -1   6  299.91   14.86
   9   1  -6  310.23   16.19
  -9   1   6  288.36   16.48
  -9   1   6  279.35   16.55
   9   1  -6  275.22   15.15
   7  -1  -6  102.81    9.71
  -7  -1   6  106.43    9.18
   7  -1  -6  103.69    9.68
  -7  -1   6   93.35    9.39
   7   1  -6   98.40    9.78
  -7   1   6   96.29   10.49
  -7   1   6   91.96   10.32
   7   1  -6  123.86   10.36
  -5  -1   6  179.29   11.01
  -5  -1   6  165.11   10.33
   5  -1  -6  159.90   10.33
   5  -1  -6  171.21   10.57
  -5   1   6  160.64   10.90
   5   1  -6  164.85   10.79
   5   1  -6  161.77   11.01
  -5   1   6  161.23   11.31
  -3  -1   6    1.68    3.70
   3  -1  -6   -1.94    3.39
   3  -1  -6    1.28    3.28
  -3  -1   6    4.68    3.74
   3   1  -6    0.73    4.23
   3   1  -6   -2.99    3.70
  -3   1   6    1.62    3.79
  -3   1   6    8.02    4.08
  -1  -1   6    8.04    3.95
   1  -1  -6    8.86    3.67
   1  -1  -6    8.34    3.28
  -1  -1   6   12.23    4.97
   1   1  -6    7.90    4.06
  -1   1   6    6.65    3.67
  -1   1   6    6.18    3.79
   1   1  -6    6.71    4.14
  -1  -1  -6   26.69    4.10
   1  -1   6   29.01    5.88
   1  -1   6   21.10    5.11
  -1  -1  -6   24.43    3.91
   1   1   6   24.45    4.52
  -1   1  -6   16.62    4.59
  -1   1  -6   32.16    6.50
   1   1   6   15.42    4.09
   3  -1   6 4407.23   99.09
  -3  -1  -6 4318.25   92.88
   3  -1   6 4416.68   98.33
  -3  -1  -6 4343.54   93.45
  -3   1  -6 4282.96   98.16
   3   1   6 4366.84   95.39
   3   1   6 4396.55   94.60
  -3   1  -6 4287.12   99.12
  -5  -1  -6 1183.68   29.30
  -5  -1  -6 1161.03   28.78
   5  -1   6 1204.68   35.22
   5  -1   6 1150.03   34.04
   5   1   6 1178.99   30.53
  -5   1  -6 1190.46   34.38
   5   1   6 1196.43   31.58
  -5   1  -6 1202.49   35.27
   7  -1   6   41.75    8.10
   7  -1   6   37.85    7.18
  -7  -1  -6   38.29    4.85
  -7  -1  -6   42.42    5.29
   7   1   6   33.64    5.87
  -7   1  -6   29.60    6.46
   7   1   6   39.68    5.73
  -7   1  -6   30.53    6.80
   9  -1   6  679.36   30.13
  -9  -1  -6  648.57   19.63
   9  -1   6  643.46   25.12
  -9  -1  -6  651.12   20.36
   9   1   6  651.96   21.82
  -9   1  -6  644.50   25.94
   9   1   6  635.21   22.49
  11  -1   6  212.91   15.88
 -11  -1  -6  238.48   11.54
  11  -1   6  192.77   16.03
 -11  -1  -6  235.54   12.20
  11   1   6  225.87   14.19
  11   1   6  201.91   13.14
 -11   1  -6  221.77   15.22
 -11   1  -6  223.34   16.26
  13  -1   6   60.95   10.01
 -13  -1  -6   72.69    9.40
  13  -1   6   66.80   10.93
 -13  -1  -6   65.41    7.92
 -13   1  -6   78.11   11.57
  13   1   6   45.51    8.51
  13   1   6   51.62    9.14
 -13   1  -6   51.73   10.33
 -15  -1  -6   10.73    5.42
  15  -1   6    7.49    7.54
 -15  -1  -6    6.80    5.80
  15  -1   6   14.97    9.02
 -15   1  -6   10.19    7.57
  15   1   6    1.95    6.36
 -15   1  -6    4.36    7.53
  15   1   6   -0.90    6.03
  17  -1   6  526.44   27.41
 -17  -1  -6  487.63   22.02
 -17  -1  -6  506.90   25.26
  17  -1   6  513.36   28.44
 -17   1  -6  470.38   25.45
 -17   1  -6  481.81   27.71
  17   1   6  464.18   24.66
  17   1   6  521.06   24.87
 -19  -1  -6   17.67    7.77
  19  -1   6   29.16   10.70
 -19  -1  -6   30.33    9.07
  19  -1   6   14.48   11.82
  19   1   6   24.85    9.77
 -19   1  -6   30.70   10.68
 -19   1  -6   38.11   12.17
  19   1   6   41.95   11.06
 -21  -1  -6  749.88   30.64
  21  -1   6  712.76   35.97
 -21  -1  -6  721.98   29.28
  21  -1   6  609.48   44.10
  21   1   6  749.14   34.43
  21   1   6  695.51   33.76
 -21   1  -6  741.78   37.00
 -21   1  -6  731.87   36.53
 -23  -1  -6  264.56   20.88
  23  -1   6  279.29   28.22
 -23  -1  -6  292.29   22.38
  23  -1   6  296.93   27.47
 -23   1  -6  337.23   40.10
  23   1   6  263.67   24.87
 -23   1  -6  321.64   26.05
  23   1   6  238.99   28.67
 -25  -1  -6   97.48   14.62
  25  -1   6   67.64   17.42
  25  -1   6  127.27   21.18
 -25  -1  -6  103.63   15.62
 -25   1  -6   97.83   19.40
  25   1   6   54.00   16.43
  25   1   6   63.85   18.56
 -25   1  -6   92.99   17.10
 -27  -1  -6   18.90   14.24
 -27  -1  -6   56.48   13.55
  27  -1   6   20.39   16.86
  27  -1   6   37.19   17.39
  27   1   6   43.63   15.45
  27   1   6   43.47   16.58
 -27   1  -6   18.01   14.93
 -27   1  -6   63.84   18.40
  29  -1   6   40.28   20.75
 -29  -1  -6   12.83   24.29
 -29  -1  -6   25.87   15.66
  29  -1   6   32.56   19.89
 -29   1  -6   25.69   19.01
 -29   1  -6   -8.58   18.88
  29   1   6   25.84   19.23
  29   1   6   19.48   17.68
 -31  -1  -6   57.66   17.99
 -31  -1  -6   36.76   17.85
  31  -1   6   67.20   23.74
  31  -1   6   80.74   26.15
  31   1   6   56.89   24.20
  31   1   6   41.35   22.17
 -31   1  -6   69.07   22.62
 -31   1  -6   45.78   22.29
 -30  -2   6   79.39   21.21
  30  -2  -6  115.07   27.99
 -30  -2   6   74.99   19.33
  30  -2  -6   68.99   25.89
 -30   2   6   18.70   23.68
 -30   2   6   45.95   28.97
  30   2  -6   98.76   24.77
  30   2  -6   91.87   24.37
  28  -2  -6    0.71   18.73
 -28  -2   6   27.67   15.96
  28  -2  -6  -14.46   19.43
 -28  -2   6  -24.26   14.41
  28   2  -6   -7.90   17.02
 -28   2   6   19.28   18.75
  28   2  -6    8.38   17.56
 -28   2   6  -26.93   21.09
  26  -2  -6    3.01   16.63
 -26  -2   6    3.86   13.31
 -26  -2   6  -26.36   12.95
  26  -2  -6    1.17   17.84
  26   2  -6   24.24   15.80
  26   2  -6   27.47   15.57
 -26   2   6   11.05   18.62
 -26   2   6   40.97   21.61
  24  -2  -6  470.73   34.99
 -24  -2   6  432.64   26.77
  24  -2  -6  484.13   36.26
 -24  -2   6  476.65   27.03
 -24   2   6  466.91   38.02
 -24   2   6  474.30   34.78
  24   2  -6  449.61   32.07
 -22  -2   6  285.02   21.26
  22  -2  -6  274.51   28.41
 -22  -2   6  235.79   20.48
  22   2  -6  286.29   26.74
 -22   2   6  312.11   31.38
 -22   2   6  232.13   26.90
  22   2  -6  246.01   24.76
  20  -2  -6  -17.31   10.97
 -20  -2   6   12.93    9.40
 -20  -2   6    2.14    8.65
  20  -2  -6   16.02   13.41
  20   2  -6   16.43   10.95
 -20   2   6  -18.36   12.13
 -20   2   6    9.71   13.36
  20   2  -6   15.42   10.98
 -18  -2   6   27.43   12.10
  18  -2  -6   30.34   11.61
  18  -2  -6   14.99   10.79
 -18  -2   6   35.51    8.74
 -18   2   6   31.91   13.92
  18   2  -6   31.98   10.57
 -18   2   6   25.66   11.44
  18   2  -6   39.46   10.33
  16  -2  -6   43.36   11.42
 -16  -2   6   35.50    7.91
 -16  -2   6   20.77    8.39
  16  -2  -6   22.57    9.49
 -16   2   6   29.26   12.47
 -16   2   6   20.82   11.15
  16   2  -6   13.43    9.17
  16   2  -6   37.50   10.10
 -14  -2   6  178.28   13.58
  14  -2  -6  177.00   17.00
  14  -2  -6  183.99   16.97
 -14  -2   6  190.77   12.81
  14   2  -6  158.25   15.47
 -14   2   6  177.14   17.77
  14   2  -6  172.33   15.96
 -14   2   6  191.24   18.31
  12  -2  -6  175.48   15.43
  12  -2  -6  185.41   15.57
 -12  -2   6  183.65   11.83
 -12  -2   6  157.82   12.58
 -12   2   6  185.85   16.93
  12   2  -6  196.49   14.84
  12   2  -6  188.67   14.26
 -10  -2   6  424.49   16.98
  10  -2  -6  368.18   18.93
  10  -2  -6  429.10   19.73
 -10  -2   6  420.71   16.50
 -10   2   6  413.90   21.48
  10   2  -6  411.37   18.93
  10   2  -6  397.06   19.45
 -10   2   6  434.81   21.62
   8  -2  -6  113.00   11.00
   8  -2  -6  147.91   11.20
  -8  -2   6  127.95    9.22
   8   2  -6  130.99   11.50
  -8   2   6  126.82   12.68
  -8   2   6  128.16   12.94
   8   2  -6  110.64   10.91
   6  -2  -6   42.71    6.42
  -6  -2   6   40.63    6.04
  -6  -2   6   32.33    5.83
   6  -2  -6   46.02    6.44
   6   2  -6   36.93    7.44
   6   2  -6   31.95    6.54
  -6   2   6   39.11    7.50
  -6   2   6   42.49    7.80
   4  -2  -6  516.36   16.31
   4  -2  -6  520.49   16.33
  -4  -2   6  512.37   17.50
  -4  -2   6  523.35   18.13
  -4   2   6  534.01   19.62
   4   2  -6  518.29   20.28
  -4   2   6  520.06   19.18
   4   2  -6  542.10   19.76
  -2  -2   6  708.53   22.47
  -2  -2   6  715.56   21.97
  -2   2   6  708.53   21.72
  -2   2   6  713.91   22.04
   2   2  -6  720.92   24.46
   2   2  -6  701.26   23.40
   0  -2   6    4.69    4.42
   0  -2   6    9.42    4.61
   0   2   6    8.85    3.87
   0   2  -6    5.07    4.59
   0   2  -6    2.18    4.97
   0   2   6    7.29    3.42
   2  -2   6   65.25    8.84
   2  -2   6   61.79    8.45
  -2   2  -6   56.01    8.34
  -2   2  -6   70.14    9.41
   2   2   6   62.81    5.87
   2   2   6   53.01    5.39
   4  -2   6    6.69    5.43
   4  -2   6    9.09    5.58
   4   2   6    8.51    3.26
  -4   2  -6   17.04    5.84
   4   2   6    7.44    2.94
  -4   2  -6   16.11    5.81
   6  -2   6   61.75    8.97
   6  -2   6   77.36   10.85
   6   2   6   82.73    6.53
  -6   2  -6   73.53   10.55
  -6   2  -6   57.58    9.37
   6   2   6   74.00    5.95
   8  -2   6    3.85    6.25
   8  -2   6   -6.33    6.20
  -8   2  -6   10.34    7.28
   8   2   6   -7.29    3.28
  -8   2  -6    2.99    5.76
  10  -2   6   87.67   12.20
  10  -2   6   88.41   12.07
  10   2   6   96.26    9.14
 -10   2  -6   95.56   12.41
  10   2   6   91.18    8.38
 -10   2  -6  111.71   14.65
  12  -2   6   28.49    8.91
  12  -2   6    7.08    7.83
  12   2   6   17.57    5.85
  12   2   6    5.25    5.24
 -12   2  -6    8.07    8.63
 -12   2  -6    3.47    6.52
  14  -2   6   22.40    9.98
  14  -2   6   17.83    8.98
  14   2   6   38.41    7.53
  14   2   6   28.94    7.07
 -14   2  -6   24.07    9.83
 -14   2  -6   15.73    8.29
  16  -2   6  322.62   24.11
  16  -2   6  335.98   23.53
  16   2   6  350.28   20.01
 -16   2  -6  374.95   26.37
  16   2   6  357.95   19.87
 -16   2  -6  351.07   23.46
 -18  -2  -6   14.81    4.20
 -18  -2  -6    5.66    4.23
  18  -2   6   20.57   11.77
  18  -2   6   10.32   10.58
  18   2   6   -1.57    8.13
 -18   2  -6    5.50   12.11
 -18   2  -6   11.55   12.53
  18   2   6  -14.05    7.90
 -20  -2  -6   85.60    9.24
 -20  -2  -6   82.79    9.39
  20  -2   6   80.15   15.27
  20  -2   6  104.57   17.82
  20   2   6  106.33   14.73
  20   2   6  109.45   15.73
 -20   2  -6  101.13   18.65
 -22  -2  -6   32.44    7.53
  22  -2   6    7.56   14.58
  22  -2   6   33.46   15.11
 -22  -2  -6    7.43    6.34
  22   2   6   22.54   11.90
  22   2   6   16.70   12.08
 -22   2  -6   24.75   16.02
 -22   2  -6   11.22   13.36
 -24  -2  -6   -1.06    7.95
 -24  -2  -6   -7.31    6.99
  24  -2   6   22.28   16.88
  24  -2   6    3.17   15.74
  24   2   6   -2.26   12.19
 -24   2  -6   -2.86   15.71
 -24   2  -6    4.73   12.66
 -26  -2  -6    1.21    9.44
  26  -2   6   23.63   17.84
 -26  -2  -6   22.43    9.98
  26  -2   6   22.41   18.41
 -26   2  -6   16.38   15.38
  26   2   6   29.50   16.22
  26   2   6  -22.55   14.89
 -26   2  -6   27.63   20.20
  28  -2   6  123.85   25.07
  28  -2   6  181.14   27.96
 -28  -2  -6  157.09   19.21
 -28  -2  -6  147.00   18.78
  28   2   6  160.93   23.25
 -28   2  -6  206.35   31.62
  28   2   6  145.09   24.51
 -28   2  -6  134.42   25.75
  30  -2   6   33.09   23.17
  30  -2   6   40.56   23.77
 -30  -2  -6   98.24   15.53
 -30  -2  -6   76.12   13.52
 -30   2  -6   57.31   29.21
 -30   2  -6  113.90   25.92
  30   2   6   60.01   22.01
  30   2   6   95.26   22.92
  27  -3  -6    8.95   22.86
 -27  -3   6   -5.53    9.21
  27  -3  -6   -0.60   18.99
 -27  -3   6    2.32    9.86
 -27   3   6   -6.44   24.92
  27   3  -6   -5.03   17.69
 -27   3   6  -47.66   20.02
  27   3  -6  -24.68   18.15
 -25  -3   6    1.14    8.68
  25  -3  -6    7.48   17.64
 -25  -3   6   -8.55    8.30
  25  -3  -6   33.84   20.77
 -25   3   6  -30.84   21.76
  25   3  -6   20.38   17.31
  25   3  -6   -3.13   15.65
 -25   3   6   11.92   20.19
 -23  -3   6    7.08    7.27
  23  -3  -6   13.09   16.06
  23  -3  -6   -4.43   16.66
 -23  -3   6   14.27    7.40
  23   3  -6   19.41   15.55
  23   3  -6    1.65   13.90
 -23   3   6   -1.29   15.37
 -23   3   6    8.33   18.88
 -21  -3   6   -8.84    5.72
  21  -3  -6  -31.45   16.53
  21  -3  -6  -13.56   13.30
  21   3  -6  -12.18   12.04
 -21   3   6  -10.77   14.91
 -21   3   6   25.84   17.13
  21   3  -6    3.92   11.85
  19  -3  -6  155.86   21.06
  19  -3  -6  104.78   17.79
 -19   3   6  107.16   19.37
  19   3  -6  118.94   16.67
 -19   3   6  140.88   21.12
  19   3  -6  157.42   20.77
  17  -3  -6    1.31   10.73
  17  -3  -6    8.60   10.97
  17   3  -6  -18.38    9.07
  17   3  -6   20.37   10.53
 -17   3   6    7.81   13.69
  15  -3  -6    2.85    9.42
  15  -3  -6   15.97   10.31
 -15   3   6   29.31   12.47
  15   3  -6   13.79    9.58
  15   3  -6   25.71   10.16
 -15   3   6  -11.26   10.10
  13  -3  -6   36.70    9.71
  13  -3  -6   35.46    9.63
  13   3  -6   32.97    9.13
 -13   3   6   33.34   11.66
 -13   3   6   37.22   10.92
  13   3  -6   34.71    9.38
  11  -3  -6   58.67    9.60
  11  -3  -6   55.21    9.39
  11   3  -6   44.56    9.03
  11   3  -6   53.87   10.03
 -11   3   6   46.30   11.38
   9  -3  -6   43.12    6.98
   9  -3  -6   39.24    7.09
   9   3  -6   29.92    8.77
  -9   3   6   31.53    9.32
   9   3  -6   35.95    8.27
  -9   3   6   34.11   10.03
   7  -3  -6  105.14    7.60
   7  -3  -6  107.21    7.48
  -7   3   6  106.48   18.10
  -7   3   6   99.65   12.30
   7   3  -6   95.48   11.96
   7   3  -6   90.69   11.09
  -5   3   6    5.38    5.85
   5   3  -6    7.78    6.18
  -5   3   6   10.08    6.12
   5   3  -6   -1.92    5.74
   3   3  -6   83.96   11.44
  -3   3   6   77.30    9.76
   3   3  -6   87.19   10.64
  -3   3   6   95.25    9.84
  -1  -3   6   21.16    4.62
  -1  -3   6   19.09    4.30
   1   3  -6   16.70    6.80
   1   3  -6   19.80    6.57
  -1   3   6   16.20    4.71
  -1   3   6   19.43    5.50
   1  -3   6   -5.26    4.28
   1  -3   6    7.04    4.46
   1   3   6   -0.15    3.77
   1   3   6   -0.92    3.31
  -1   3  -6   -3.81    5.86
   3  -3   6   32.62    6.75
   3  -3   6   31.99    6.75
  -3   3  -6   37.16    8.33
  -3   3  -6   33.58    7.62
   5  -3   6   71.76    9.22
   5  -3   6   70.60    9.43
  -5   3  -6   69.33   11.41
  -5   3  -6   64.30   11.09
   7  -3   6   17.95    7.42
   7  -3   6   20.16    7.89
  -7   3  -6   -2.91    7.48
  -7   3  -6    5.23    7.92
   9  -3   6   -1.29    7.14
   9  -3   6   -5.70    7.76
  -9   3  -6    6.19    7.84
   9   3   6    0.04    3.52
  -9   3  -6   20.15    9.63
   9   3   6    3.38    3.94
  11  -3   6    5.36    8.78
  11  -3   6   -4.90    8.35
  11   3   6   -3.60    4.89
 -11   3  -6   11.68    9.89
  11   3   6    4.89    4.48
 -11   3  -6   -1.94    8.41
  13  -3   6   39.13   12.54
  13  -3   6   31.76   11.85
 -13   3  -6   28.41   11.01
 -13   3  -6    3.15   11.24
  13   3   6   30.48    6.99
  13   3   6   36.14    6.82
  15  -3   6   43.30   13.09
  15  -3   6   45.87   12.98
 -15   3  -6   70.26   15.98
 -15   3  -6   55.50   19.98
  15   3   6   49.37    8.73
  15   3   6   39.79    8.17
  17  -3   6   70.18   16.18
  17  -3   6   91.91   16.73
  17   3   6   68.17   10.97
 -17   3  -6   57.13   27.97
 -17   3  -6   70.31   16.03
  17   3   6   59.59   11.32
  19  -3   6  184.02   24.81
  19  -3   6  195.39   23.44
  19   3   6  199.91   19.79
  19   3   6  177.73   19.04
 -19   3  -6  205.21   24.68
 -19   3  -6  201.19   28.33
  21  -3   6   16.26   16.23
  21  -3   6   -9.21   14.44
 -21   3  -6   -2.57   16.23
  21   3   6   16.65   11.82
 -21   3  -6   -9.55   14.08
  21   3   6    0.23   11.18
  23  -3   6   46.44   17.93
  23  -3   6   64.31   19.40
 -23   3  -6   14.58   16.22
 -23   3  -6   85.25   23.44
  23   3   6   33.11   13.87
  23   3   6   65.49   15.41
  25  -3   6   20.07   19.50
  25  -3   6   98.46   22.78
 -25   3  -6  104.48   26.15
  25   3   6   29.70   19.12
 -25   3  -6   34.59   18.61
  25   3   6   45.99   15.68
  27  -3   6   27.03   22.83
  27  -3   6  -17.41   22.14
  27   3   6    0.06   18.24
 -27   3  -6  -26.49   20.70
 -27   3  -6   54.41   25.98
  27   3   6   12.88   16.47
  22  -4  -6   76.50   26.70
  22  -4  -6  103.38   22.99
  22   4  -6   83.69   17.88
 -22   4   6   59.85   21.24
 -22   4   6   56.34   24.47
  22   4  -6   97.68   20.01
  20  -4  -6   -9.14   14.93
  20  -4  -6   11.21   14.75
 -20   4   6   18.79   18.66
 -20   4   6   -2.26   19.97
  20   4  -6   12.40   15.28
  20   4  -6   -7.46   14.69
  18  -4  -6   69.72   14.74
  18  -4  -6   71.27   14.98
 -18   4   6   50.14   17.32
  18   4  -6   39.07   14.54
  18   4  -6   75.06   15.97
 -18   4   6   68.43   20.17
  16  -4  -6  117.05   15.66
  16  -4  -6  134.43   17.97
 -16   4   6   88.90   20.38
 -16   4   6  142.77   33.01
  16   4  -6  126.25   15.58
  16   4  -6  139.81   16.82
  14  -4  -6   15.06    9.85
  14  -4  -6    3.01    8.79
 -14   4   6    9.58   15.21
  14   4  -6    6.92   10.47
 -14   4   6    7.64   20.47
  14   4  -6    7.65   10.56
  12  -4  -6   32.78    7.45
  12  -4  -6   20.43    7.83
  12   4  -6   39.58   10.32
  12   4  -6    0.73    9.53
 -12   4   6   16.17   12.17
 -12   4   6   33.90   13.66
  10   4  -6  160.42   16.63
  10   4  -6  180.38   16.85
 -10   4   6  155.95   20.94
 -10   4   6  143.87   17.36
  -8   4   6   10.04   10.44
   8   4  -6    0.75    8.34
   8   4  -6   14.13    8.38
   6   4  -6  -11.47    7.66
  -6   4   6    7.15    8.90
   6   4  -6    4.45    7.69
   4   4  -6   58.15   10.32
  -4   4   6   54.59    9.48
  -4   4   6   57.68    9.76
   4   4  -6   53.44   10.46
  -2   4   6    7.88    7.28
   2   4  -6    9.87    8.79
  -2   4   6   21.79    7.48
   2   4  -6   28.89    9.12
   0   4   6   71.26    9.59
   0   4  -6   47.92   10.17
   0   4   6   70.13    8.18
   0   4  -6   81.76   12.04
  -2   4  -6   29.80    9.98
  -2   4  -6   57.83   11.67
   2   4   6   59.38    7.82
   2   4   6   64.47    7.99
   4  -4   6  152.76    8.66
  -4   4  -6  163.84   18.14
  -4   4  -6  138.32   17.86
   6  -4   6    7.46    6.30
  -6   4  -6   17.03   10.37
  -6   4  -6    2.90    9.45
   8  -4   6    5.95    7.89
  -8   4  -6   -3.72   11.50
  -8   4  -6    5.42   10.29
  10  -4   6  -14.81    8.86
 -10   4  -6   -2.94   11.71
 -10   4  -6    2.45   11.80
  12  -4   6   55.61   12.82
  12   4   6   37.15    7.02
 -12   4  -6   50.78   15.54
  12   4   6   45.17    6.61
 -12   4  -6   36.42   15.59
  14  -4   6   13.91   12.30
 -14   4  -6   19.74   14.53
  14   4   6    6.75    7.14
  14   4   6    1.98    7.26
 -14   4  -6  -14.26   14.83
  16  -4   6   56.28   16.29
 -16   4  -6   84.71   17.56
  16   4   6   73.01   11.05
 -16   4  -6   94.98   19.80
  16   4   6   69.85   10.63
 -18   4  -6   14.03   16.91
  18   4   6   37.83   11.97
 -18   4  -6   50.09   20.45
  18   4   6   38.81   11.37
  20  -4   6   25.94   19.31
 -20   4  -6   19.89   19.12
  20   4   6   17.85   11.63
  20   4   6    2.55   12.44
 -20   4  -6    3.86   20.95
  22  -4   6   77.14   23.79
 -22   4  -6  120.24   27.03
  22   4   6   89.85   17.17
 -22   4  -6   74.25   21.42
  22   4   6   89.51   17.89
  15   5  -6    3.91   14.77
  15   5  -6   -0.99   14.29
 -15   5   6   44.64   19.82
 -15   5   6    9.78   19.92
  13   5  -6   57.21   15.30
 -13   5   6   42.22   24.09
 -13   5   6   47.50   18.00
  13   5  -6   42.86   14.86
  11   5  -6   43.95   13.68
 -11   5   6   37.16   17.12
  11   5  -6   54.38   13.62
  -9   5   6  140.59   19.31
   9   5  -6  110.00   15.80
   9   5  -6  151.16   20.30
  -9   5   6  166.92   21.03
  -7   5   6   35.53   13.34
  -7   5   6    0.91   12.99
   7   5  -6   51.65   13.80
   7   5  -6   49.94   13.14
   5   5  -6   59.97   12.74
  -5   5   6   39.30   13.07
   5   5  -6   47.48   12.88
  -5   5   6   46.45   12.85
   3   5  -6  190.02   20.93
   3   5  -6  206.04   20.75
  -3   5   6  190.63   19.08
  -3   5   6  185.16   18.80
  -1   5   6   -5.22    9.27
   1   5  -6   -9.83   11.21
   1   5  -6    2.75   11.01
  -1   5  -6  145.69   18.58
  -1   5  -6  147.73   18.20
   1   5   6  149.92   14.51
   3   5   6   70.61    8.61
   3   5   6   88.63    9.00
  -3   5  -6   65.13   15.38
  -3   5  -6   54.69   14.35
  -5   5  -6  244.65   26.75
  -5   5  -6  250.62   26.39
  -7   5  -6   87.97   19.40
  -9   5  -6   85.17   19.29
  11  -5   6   55.15   10.00
  11  -5   6   76.09   10.07
 -11   5  -6   88.16   20.48
 -11   5  -6   91.69   19.46
  13  -5   6   15.45   11.56
 -13   5  -6   32.46   20.51
 -13   5  -6   41.80   19.18
  15  -5   6   86.65   15.20
  15  -5   6   78.58   17.63
 -15   5  -6   90.56   21.33
 -15   5  -6  138.57   27.32
  15   5   6   78.63   10.63
  15   5   6  123.92   16.22
  32   0  -7  -14.99   22.33
  32   0  -7   45.61   26.36
 -32   0   7    0.98   25.36
 -32   0   7   44.06   24.76
  30   0  -7    7.22   19.79
  30   0  -7   -8.05   19.72
 -30   0   7   -0.72   21.46
 -30   0   7   41.49   20.91
 -28   0   7   17.32   18.66
  28   0  -7    7.48   18.77
 -28   0   7   12.17   17.54
  28   0  -7  -15.53   15.33
  26   0  -7  -11.00   13.32
  26   0  -7    6.31   14.63
 -26   0   7   20.56   16.10
 -26   0   7  -27.67   13.88
  24   0  -7  -13.70   12.83
 -24   0   7    0.13   12.36
  24   0  -7   -8.38   11.66
  22   0  -7  -10.66   10.80
  22   0  -7  -13.01   11.30
 -22   0   7   -0.37   12.66
 -22   0   7    8.31   12.77
  20   0  -7   16.68    9.83
 -20   0   7   12.39   11.59
 -20   0   7    4.27   10.89
  20   0  -7    0.17   10.20
  18   0  -7    7.68    9.36
 -18   0   7   -5.48    8.95
  18   0  -7  -13.47    7.55
 -18   0   7    0.23    9.08
 -16   0   7   10.92    8.13
  16   0  -7  -10.71    6.71
 -16   0   7    3.10    8.03
  16   0  -7    5.60    7.69
  14   0  -7   13.21    7.83
  14   0  -7    5.17    6.57
 -14   0   7   11.12    8.24
 -12   0   7   -1.84    5.93
  12   0  -7    0.95    6.93
 -12   0   7    5.93    6.73
  12   0  -7    5.65    5.72
 -10   0   7   -1.38    6.00
  10   0  -7   -6.72    5.78
 -10   0   7    5.09   10.57
  -8   0   7   -4.96    5.16
  -8   0   7    2.84    5.22
   8   0  -7    6.09    5.20
   8   0  -7    1.56    4.55
  -6   0   7    4.53    4.49
  -6   0   7   -0.37    4.38
   6   0  -7    3.93    4.89
   6   0  -7   10.99    5.54
  -4   0   7    0.86    4.41
   4   0  -7   -4.11    3.71
   4   0  -7    0.70    4.36
  -4   0   7   -3.02    3.70
  -2   0   7    2.11    3.67
   2   0  -7    1.79    3.99
  -2   0   7   -3.01    3.49
   2   0  -7    0.89    4.29
   0   0  -7   -0.21    3.41
   0   0   7    2.81    3.97
   0   0  -7    2.80    4.07
   0   0   7   -1.37    3.92
   2   0   7    3.44    3.68
  -2   0  -7   -2.88    3.24
   2   0   7    3.10    3.65
  -2   0  -7    2.15    3.91
   4   0   7   -4.76    3.48
  -4   0  -7   -1.07    3.73
  -4   0  -7   -0.83    4.13
   4   0   7   -3.64    4.15
  -6   0  -7    1.80    3.91
   6   0   7   -0.79    4.47
   6   0   7   -1.96    3.99
  -6   0  -7   -0.96    4.01
  -8   0  -7    3.03    4.47
  -8   0  -7   -1.23    4.62
   8   0   7    5.19    5.60
   8   0   7   -0.95    4.76
 -10   0  -7   -1.42    4.56
 -10   0  -7   -1.38    4.84
  10   0   7   -3.97    5.56
  10   0   7    6.14    5.71
 -12   0  -7   -0.29    5.85
 -12   0  -7   -7.09    5.79
  12   0   7   17.21    7.69
  12   0   7   -1.13    6.24
 -14   0  -7    8.24    7.39
  14   0   7   -0.29    7.89
 -14   0  -7   -1.04    6.05
  14   0   7    6.15    6.44
  16   0   7    5.02    8.79
 -16   0  -7   -4.62    7.87
 -16   0  -7   -1.06    6.42
  16   0   7   -0.90    7.11
  18   0   7    5.77    9.44
 -18   0  -7  -19.14    7.88
 -18   0  -7    6.68    7.77
  18   0   7    2.68    8.31
  20   0   7    2.53   10.51
 -20   0  -7  -16.81    9.26
 -20   0  -7    4.16    8.93
  20   0   7    6.90    9.57
 -22   0  -7    2.60    9.65
  22   0   7   35.19   16.87
 -22   0  -7   -0.84   10.69
  22   0   7   -2.06   10.74
 -24   0  -7  -10.87   12.41
 -24   0  -7    5.31   12.81
  24   0   7  -14.76   12.26
  24   0   7    6.54   14.75
 -26   0  -7   -4.97   12.46
  26   0   7   -6.75   14.01
  26   0   7   -7.35   16.92
 -26   0  -7    8.94   13.98
  28   0   7    6.27   16.21
 -28   0  -7   28.38   14.81
 -28   0  -7   25.98   16.53
  28   0   7  -28.42   17.22
  30   0   7   18.37   21.28
 -30   0  -7  -27.70   15.54
  30   0   7   24.13   21.10
 -30   0  -7   32.20   18.67
 -32   0  -7  -32.89   19.36
  32   0   7   74.44   24.47
  32   0   7  -20.22   24.20
 -32   0  -7  -13.06   20.43
 -31  -1   7   22.99   21.74
 -31  -1   7   44.93   22.39
  31  -1  -7   13.88   23.34
  31  -1  -7   52.38   25.06
  31   1  -7   42.25   22.22
 -31   1   7   36.29   25.49
  31   1  -7   30.23   22.78
 -31   1   7    4.00   25.52
 -29  -1   7  -36.40   17.89
 -29  -1   7   20.19   18.26
  29  -1  -7   23.28   21.59
  29  -1  -7   31.50   19.07
  29   1  -7   -2.22   19.07
  29   1  -7   24.83   17.92
 -29   1   7  -16.25   19.82
 -29   1   7  -15.57   20.92
 -27  -1   7   96.79   19.60
 -27  -1   7   85.76   18.84
  27  -1  -7  136.55   25.04
  27  -1  -7  151.02   24.66
  27   1  -7   85.93   19.60
 -27   1   7   79.67   20.84
  27   1  -7  101.32   21.24
 -27   1   7   84.96   21.24
 -25  -1   7   29.54   14.64
  25  -1  -7   51.13   17.82
 -25  -1   7   10.65   24.22
  25  -1  -7   30.24   15.58
  25   1  -7   32.00   13.85
 -25   1   7   29.51   16.29
 -25   1   7   19.43   16.61
  25   1  -7    4.36   12.97
 -23  -1   7   15.68   12.94
  23  -1  -7   17.75   12.77
  23  -1  -7   -0.87   14.21
 -23  -1   7   -2.43   12.81
 -23   1   7  -23.21   12.86
 -23   1   7    9.00   13.51
  23   1  -7   -3.44   12.04
 -21  -1   7   17.69   10.85
 -21  -1   7   -5.57   10.83
  21  -1  -7    0.83   11.33
 -21   1   7    4.18   12.65
  21   1  -7    8.72   10.60
  21   1  -7    8.43   10.77
 -21   1   7    8.17   13.83
  19  -1  -7  355.84   25.87
 -19  -1   7  374.95   24.07
 -19  -1   7  374.86   23.84
  19  -1  -7  398.53   26.37
 -19   1   7  366.34   27.13
 -19   1   7  368.36   25.86
  19   1  -7  380.82   25.23
  19   1  -7  391.28   25.40
 -17  -1   7    1.00    8.19
  17  -1  -7    4.08    8.72
  17  -1  -7   14.87    8.54
 -17  -1   7    7.67    8.54
  17   1  -7    1.38    8.70
  17   1  -7    1.79    8.08
 -17   1   7   -2.02    7.84
 -17   1   7   -3.19    9.05
 -15  -1   7   18.93    8.19
  15  -1  -7    0.23    8.44
 -15  -1   7    6.54    7.07
  15  -1  -7   23.35    9.14
 -15   1   7    9.41    8.94
  15   1  -7    1.05    7.63
  15   1  -7   11.71    8.46
 -13  -1   7  639.63   25.61
  13  -1  -7  672.44   27.87
  13  -1  -7  658.28   27.97
  13   1  -7  613.26   26.62
 -13   1   7  644.54   28.36
 -13   1   7  701.89   29.07
  13   1  -7  592.87   25.79
  11  -1  -7   64.00    9.32
 -11  -1   7   74.46    9.85
  11  -1  -7   78.75   10.92
 -11  -1   7   82.06   11.19
  11   1  -7   66.69    9.87
 -11   1   7   91.48   12.91
 -11   1   7   72.95   10.78
  11   1  -7   93.85   12.22
  -9  -1   7   27.46    7.01
  -9  -1   7   23.15    6.61
   9  -1  -7   39.86    7.94
   9  -1  -7   33.51    7.25
   9   1  -7   44.61    7.91
   9   1  -7   44.36    8.19
  -9   1   7   26.77    7.52
  -7  -1   7    9.95    4.68
   7  -1  -7    9.60    5.08
  -7  -1   7    8.41    5.21
   7  -1  -7    5.33    4.83
  -7   1   7   10.81    5.78
  -7   1   7   13.71    5.90
   7   1  -7    7.10    4.97
   7   1  -7    5.91    5.16
  -5  -1   7  143.28   10.51
   5  -1  -7  147.39   10.63
  -5  -1   7  147.85   11.02
   5  -1  -7  145.80   10.29
   5   1  -7  138.00   11.13
  -5   1   7  137.93   10.98
   5   1  -7  148.16   10.98
  -5   1   7  154.98   11.43
  -3  -1   7 1280.87   34.71
   3  -1  -7 1289.71   33.95
   3  -1  -7 1241.61   33.34
  -3  -1   7 1213.53   35.00
   3   1  -7 1260.01   36.05
  -3   1   7 1209.41   34.03
   3   1  -7 1211.92   34.64
  -3   1   7 1253.23   34.88
  -1  -1   7   29.18    6.28
  -1  -1   7   25.48    5.44
   1  -1  -7   28.63    5.12
   1  -1  -7   31.80    5.28
   1   1  -7   22.16    5.38
  -1   1   7   17.02    5.11
   1   1  -7   32.94    6.61
  -1   1   7   28.66    5.70
  -1  -1  -7  318.94   12.52
  -1  -1  -7  331.37   12.41
   1  -1   7  321.23   14.89
   1  -1   7  323.88   15.46
   1   1   7  315.94   13.06
  -1   1  -7  333.97   15.90
  -1   1  -7  319.48   14.78
   1   1   7  319.87   13.56
  -3  -1  -7  154.19    8.46
  -3  -1  -7  154.21    8.65
   3  -1   7  151.09   11.13
   3  -1   7  151.03   11.45
   3   1   7  150.73    9.97
   3   1   7  153.03    9.12
  -3   1  -7  160.02   11.16
  -3   1  -7  162.88   12.07
  -5  -1  -7  153.42    8.38
   5  -1   7  146.24   12.12
   5  -1   7  171.16   12.05
  -5  -1  -7  161.52    8.60
   5   1   7  161.29   10.28
  -5   1  -7  144.70   11.33
   5   1   7  143.36    9.34
  -5   1  -7  160.16   12.48
  -7  -1  -7  936.45   26.46
  -7  -1  -7  909.30   25.53
   7  -1   7  968.68   31.44
   7  -1   7  963.85   32.15
  -7   1  -7  966.50   32.45
   7   1   7  975.03   28.94
   7   1   7  952.58   27.71
  -7   1  -7  955.18   31.08
  -9  -1  -7   16.67    4.42
   9  -1   7    9.57    5.89
  -9  -1  -7   15.43    4.82
   9  -1   7   19.52    7.29
   9   1   7   17.19    5.70
  -9   1  -7   17.67    7.23
  -9   1  -7   16.48    6.46
   9   1   7   13.98    5.30
  11  -1   7   76.45   11.15
 -11  -1  -7  103.68    9.78
 -11  -1  -7   88.88    8.58
  11  -1   7  121.90   13.59
 -11   1  -7   80.36   12.05
  11   1   7  104.29   11.34
 -11   1  -7  106.76   12.67
  11   1   7   93.78   10.86
 -13  -1  -7  153.24   11.92
  13  -1   7  157.76   15.55
 -13  -1  -7  165.36   11.43
  13  -1   7  153.01   16.22
 -13   1  -7  174.16   15.21
  13   1   7  152.30   15.33
  13   1   7  146.27   13.11
 -13   1  -7  175.33   16.61
 -15  -1  -7  354.93   16.86
 -15  -1  -7  351.23   17.91
  15  -1   7  336.06   21.84
  15  -1   7  348.29   23.05
 -15   1  -7  359.44   22.79
  15   1   7  382.48   20.76
 -15   1  -7  341.85   21.04
  15   1   7  353.07   19.88
 -17  -1  -7   67.38   10.65
  17  -1   7   64.79   13.89
  17  -1   7   72.77   13.23
 -17   1  -7   76.11   12.83
 -17   1  -7   92.20   15.40
  17   1   7   60.49   12.29
  17   1   7   68.54   12.50
  19  -1   7   44.00   11.97
 -19  -1  -7   58.08   10.66
 -19  -1  -7   61.66   10.50
  19  -1   7   41.85   13.20
  19   1   7   48.91   12.52
 -19   1  -7   79.55   15.44
  19   1   7   62.28   12.30
 -19   1  -7   37.01   11.13
  21  -1   7   41.76   14.71
 -21  -1  -7   55.07   11.69
  21  -1   7   36.22   13.49
 -21  -1  -7   57.39   10.84
 -21   1  -7   44.10   13.63
  21   1   7   51.89   13.13
  21   1   7   46.88   12.23
 -23  -1  -7   11.98    9.37
  23  -1   7    7.60   13.58
 -23  -1  -7   38.17   11.42
  23  -1   7   17.14   13.11
 -23   1  -7   24.44   12.56
 -23   1  -7   17.26   15.39
  23   1   7   48.29   13.19
  25  -1   7  116.16   21.11
  25  -1   7  154.44   24.54
 -25  -1  -7  169.27   19.38
 -25  -1  -7  136.09   18.99
  25   1   7  130.65   20.78
 -25   1  -7  175.51   22.51
 -25   1  -7  146.35   21.88
  25   1   7  140.17   21.85
  27  -1   7  108.18   21.09
 -27  -1  -7   83.16   15.23
  27  -1   7   72.44   21.43
 -27  -1  -7   97.77   17.29
 -27   1  -7   46.12   16.20
 -27   1  -7   91.67   21.68
  27   1   7   74.41   19.64
  27   1   7   63.89   18.53
 -29  -1  -7   60.67   17.41
  29  -1   7   60.32   25.34
  29  -1   7   32.81   20.54
  29   1   7   83.36   21.20
 -29   1  -7   37.09   22.04
  29   1   7   36.17   21.13
 -29   1  -7   31.99   19.42
 -31  -1  -7   56.59   19.32
 -31  -1  -7   76.10   18.43
  31  -1   7   92.79   28.95
  31  -1   7   75.31   24.14
 -31   1  -7  137.82   27.97
 -31   1  -7   58.98   21.95
  31   1   7   44.96   23.71
  31   1   7   61.49   26.35
 -30  -2   7   21.49   22.78
  30  -2  -7   32.37   24.27
  30  -2  -7  -22.27   23.66
 -30   2   7   34.07   27.26
  30   2  -7   24.60   20.86
  30   2  -7   33.22   22.15
 -30   2   7  -21.08   24.15
 -28  -2   7   68.63   18.38
  28  -2  -7   71.54   25.47
 -28  -2   7   69.36   18.31
  28  -2  -7   73.96   23.94
 -28   2   7  137.82   27.97
  28   2  -7   77.06   22.00
 -28   2   7   69.22   20.62
  28   2  -7   89.26   22.26
 -26  -2   7   98.89   18.19
 -26  -2   7   99.14   17.63
  26  -2  -7   63.58   20.18
  26  -2  -7   70.63   20.78
  26   2  -7   79.18   19.60
 -26   2   7   90.45   19.04
  26   2  -7  116.87   21.75
 -26   2   7  104.68   24.72
  24  -2  -7  134.33   22.94
  24  -2  -7   76.43   20.52
 -24  -2   7   95.85   15.64
 -24  -2   7   96.11   16.01
  24   2  -7  110.14   18.64
  24   2  -7  108.27   18.96
 -24   2   7   88.92   19.56
 -24   2   7   96.00   20.92
 -22  -2   7  234.05   21.07
  22  -2  -7  237.88   27.41
  22  -2  -7  197.43   26.83
 -22  -2   7  240.82   21.09
  22   2  -7  248.24   36.27
  22   2  -7  212.10   25.05
 -22   2   7  200.68   24.40
 -22   2   7  201.04   27.79
  20  -2  -7   64.61   16.83
 -20  -2   7   62.33   12.44
  20  -2  -7   73.41   16.07
 -20  -2   7   71.46   12.40
  20   2  -7   71.88   15.11
  20   2  -7  104.45   16.05
 -20   2   7   57.33   15.07
 -18  -2   7   15.52    8.94
  18  -2  -7    4.12   10.01
  18  -2  -7  -10.85   10.62
 -18  -2   7    7.50    8.35
 -18   2   7   -4.50   11.64
  18   2  -7   -7.41    9.30
  18   2  -7   -9.55    9.41
 -18   2   7    1.38   11.19
 -16  -2   7  153.67   14.08
  16  -2  -7  133.62   18.36
  16  -2  -7  148.59   17.98
 -16   2   7  141.81   17.77
  16   2  -7  161.64   17.73
 -16   2   7  145.67   18.03
  16   2  -7  151.52   16.78
 -14  -2   7   82.88   11.33
 -14  -2   7   97.31   11.69
  14  -2  -7   94.71   13.96
  14  -2  -7   99.04   14.05
  14   2  -7   93.53   12.59
  14   2  -7  107.16   13.44
 -14   2   7   86.10   14.76
  12  -2  -7  160.66   15.12
  12  -2  -7  154.44   15.22
 -12  -2   7  152.22   12.17
 -12  -2   7  150.06   12.69
  12   2  -7  148.01   14.32
  12   2  -7  138.91   14.77
 -12   2   7  140.79   17.08
 -12   2   7  145.25   16.27
  10  -2  -7   25.31    7.31
  10  -2  -7   30.08    7.64
 -10  -2   7   19.09    6.19
 -10   2   7   25.59    7.44
 -10   2   7   32.96    9.13
  10   2  -7   29.10    7.44
  10   2  -7   20.97    7.07
  -8  -2   7  660.95   22.12
  -8  -2   7  663.46   22.99
   8  -2  -7  641.94   23.81
   8  -2  -7  652.49   23.64
   8   2  -7  661.51   25.14
  -8   2   7  654.34   35.78
   8   2  -7  660.11   24.62
  -8   2   7  629.36   25.83
  -6  -2   7   46.38    7.05
   6  -2  -7   47.10    6.94
   6  -2  -7   50.39    7.31
  -6  -2   7   51.05    7.73
  -6   2   7   74.15   10.35
  -6   2   7   52.18    8.76
   6   2  -7   73.46   10.11
   6   2  -7   56.05    8.18
   4  -2  -7  115.41    8.12
  -4  -2   7  133.61   10.20
  -4  -2   7  118.30    9.63
   4  -2  -7  107.62    8.06
   4   2  -7  115.08   11.31
  -4   2   7  111.51   10.39
   4   2  -7  118.04   10.86
  -4   2   7  112.74   10.62
  -2  -2   7  234.67   12.55
   2  -2  -7  244.28    8.31
   2  -2  -7  235.05    8.25
  -2  -2   7  215.46   12.66
  -2   2   7  234.53   12.37
   2   2  -7  234.41   13.49
   2   2  -7  219.57   14.37
  -2   2   7  236.09   12.29
   0  -2   7  597.84   21.33
   0  -2   7  589.30   21.65
   0   2   7  596.68   18.84
   0   2   7  614.33   19.51
   0   2  -7  589.30   22.11
   0   2  -7  596.44   23.21
   2  -2   7  432.33   18.57
   2  -2   7  395.31   17.71
  -2   2  -7  415.03   19.51
  -2   2  -7  427.23   18.99
   2   2   7  400.21   14.16
   2   2   7  409.32   14.70
   4  -2   7 2231.50   57.50
   4  -2   7 2186.91   56.64
  -4   2  -7 2121.02   68.38
   4   2   7 2181.74   51.01
  -4   2  -7 2195.82   58.85
   4   2   7 2205.40   50.44
   6  -2   7  211.14   15.26
   6  -2   7  220.93   18.09
   6   2   7  213.96   10.08
  -6   2  -7  239.12   16.56
  -6   2  -7  222.55   15.57
   6   2   7  206.74   10.69
   8  -2   7  358.25   19.40
   8  -2   7  331.50   19.27
   8   2   7  350.26   13.93
   8   2   7  361.25   14.77
  -8   2  -7  386.26   20.03
  -8   2  -7  331.96   20.57
  10  -2   7  206.64   16.55
  10  -2   7  211.04   17.01
 -10   2  -7  207.19   17.73
  10   2   7  227.29   12.68
 -10   2  -7  222.92   16.98
  10   2   7  214.32   12.06
  12  -2   7   84.67   12.52
  12  -2   7   65.11   11.04
 -12   2  -7   91.12   13.37
  12   2   7   72.51    9.89
  12   2   7   72.56    9.52
 -12   2  -7   83.36   14.53
  14  -2   7  123.34   17.12
  14  -2   7  126.10   17.49
  14   2   7  123.09   12.74
 -14   2  -7  122.20   16.01
  14   2   7  123.28   13.05
 -14   2  -7  110.30   15.29
  16  -2   7   24.74   10.93
  16  -2   7   33.52   12.41
 -16   2  -7   40.84   11.85
 -16   2  -7   41.35   12.07
  16   2   7   44.89    9.43
  16   2   7   39.44    9.91
  18  -2   7   66.01   14.16
 -18  -2  -7   67.61    7.22
 -18  -2  -7   68.83    7.27
  18  -2   7  109.00   18.44
  18   2   7   84.89   12.66
 -18   2  -7  108.53   18.62
  18   2   7   89.64   13.58
 -18   2  -7   49.33   20.51
 -20  -2  -7   36.03    6.57
  20  -2   7   23.09   14.33
 -20  -2  -7   32.48    6.27
 -20   2  -7   40.54   16.20
  20   2   7   21.81   10.75
 -20   2  -7   38.24   14.18
  20   2   7   61.68   12.58
 -22  -2  -7   34.92    7.65
 -22  -2  -7   40.15    7.96
  22  -2   7   35.67   15.27
  22  -2   7   46.85   15.03
 -22   2  -7   29.22   17.23
 -22   2  -7   35.76   14.69
  22   2   7   52.16   13.29
  22   2   7   38.02   13.49
 -24  -2  -7  110.86   11.72
  24  -2   7  123.27   21.15
  24  -2   7   93.50   19.82
 -24  -2  -7  107.49   11.21
  24   2   7   90.33   30.55
  24   2   7   85.73   16.73
 -24   2  -7  124.31   22.56
 -24   2  -7   91.06   17.29
  26  -2   7   86.24   21.09
 -26  -2  -7   63.76   11.80
  26  -2   7   51.87   21.70
 -26  -2  -7   51.52   11.03
  26   2   7   66.23   16.98
 -26   2  -7   38.63   22.25
 -26   2  -7   76.50   19.99
  26   2   7   87.74   19.45
  28  -2   7  289.08   34.29
  28  -2   7  180.77   27.62
 -28  -2  -7  214.00   29.41
 -28  -2  -7  231.11   20.38
  28   2   7  234.78   31.41
  28   2   7  233.66   32.76
 -28   2  -7  207.20   29.30
 -28   2  -7  264.20   33.53
  30  -2   7   56.97   24.79
  30  -2   7   42.78   24.87
 -30  -2  -7   75.12   13.74
 -30  -2  -7   72.87   14.18
 -30   2  -7   29.30   20.76
  30   2   7   54.30   23.33
 -30   2  -7   80.24   26.49
  30   2   7   57.96   21.58
  27  -3  -7  -15.77   22.53
  27  -3  -7  -18.13   20.18
 -27  -3   7    7.64   11.09
 -27  -3   7   11.80   11.85
  27   3  -7   35.43   19.59
 -27   3   7   26.57   26.14
 -27   3   7   -1.98   20.16
  27   3  -7   24.35   21.23
  25  -3  -7   21.60   18.82
  25  -3  -7   15.20   20.51
 -25  -3   7   22.68   10.61
 -25  -3   7   -2.47    9.90
 -25   3   7  -33.93   22.16
  25   3  -7   21.54   17.72
 -25   3   7  -14.14   21.20
  25   3  -7   -3.72   16.29
 -23  -3   7  509.64   22.07
  23  -3  -7  516.85   39.37
 -23  -3   7  536.71   21.49
  23  -3  -7  539.14   37.65
 -23   3   7  532.71   43.08
  23   3  -7  459.91   53.20
  23   3  -7  496.39   34.15
 -23   3   7  524.04   38.85
  21  -3  -7   54.64   16.24
 -21  -3   7   30.91    8.56
  21  -3  -7   38.50   16.84
 -21  -3   7   36.74    8.19
 -21   3   7   29.21   16.58
  21   3  -7   29.95   21.48
 -21   3   7   29.78   19.84
  21   3  -7   37.41   14.84
 -19  -3   7  103.54   11.31
  19  -3  -7  113.06   18.47
 -19  -3   7   89.45   10.53
  19  -3  -7   83.81   16.68
  19   3  -7  129.38   17.61
 -19   3   7  119.51   21.19
 -19   3   7   92.01   18.53
  19   3  -7  107.83   16.34
 -17  -3   7   10.26    6.00
  17  -3  -7    4.96   11.10
 -17  -3   7    4.91    5.32
  17  -3  -7   17.37   12.29
 -17   3   7  -18.87   12.48
  17   3  -7    8.04   10.88
  17   3  -7   16.49   11.43
 -17   3   7   32.07   14.80
  15  -3  -7  192.33   20.20
  15  -3  -7  228.32   19.61
 -15  -3   7  193.01    9.81
 -15  -3   7  214.42    9.95
 -15   3   7  204.47   23.90
  15   3  -7  231.00   19.55
  15   3  -7  198.36   19.16
 -15   3   7  210.58   22.54
  13  -3  -7   41.86   10.07
  13  -3  -7   36.62    9.55
  13   3  -7   51.67   10.84
  13   3  -7   34.38    9.61
 -13   3   7   26.67   11.94
  11  -3  -7  482.75   21.92
  11  -3  -7  489.49   21.47
  11   3  -7  498.01   23.20
 -11   3   7  482.95   26.07
  11   3  -7  511.03   23.88
   9  -3  -7  219.43   13.39
   9  -3  -7  227.70   13.30
   9   3  -7  237.81   16.38
  -9   3   7  245.61   18.94
  -9   3   7  230.25   18.31
   9   3  -7  216.40   16.85
  -7  -3   7   16.03    3.65
  -7  -3   7   21.03    4.20
   7  -3  -7   32.23    4.97
   7  -3  -7   30.57    5.19
  -7   3   7   15.77    9.14
  -7   3   7   13.04    7.85
   7   3  -7   19.19    7.99
   7   3  -7   34.22    8.72
  -5  -3   7   58.58    6.42
  -5   3   7   70.66    9.75
   5   3  -7   74.35   10.55
  -5   3   7   83.89   10.43
  -3  -3   7  337.84   13.19
  -3  -3   7  353.07   13.09
   3   3  -7  352.41   18.87
   3   3  -7  336.74   25.64
  -3   3   7  334.14   16.43
  -3   3   7  330.91   16.14
  -1  -3   7    3.52    4.85
  -1  -3   7   -4.06    4.47
  -1   3   7   -1.49    4.76
   1   3  -7    4.78    5.95
  -1   3   7    4.04    4.87
   1   3  -7   -0.16    6.16
   1  -3   7    7.82    5.31
   1  -3   7   13.25    5.97
  -1   3  -7    7.77    6.92
   1   3   7    2.73    4.25
  -1   3  -7    1.68    6.13
   1   3   7    2.38    4.53
   3  -3   7  325.92   16.74
   3  -3   7  322.44   16.19
  -3   3  -7  304.80   18.71
   3   3   7  307.86   11.86
   3   3   7  319.99   11.58
  -3   3  -7  315.68   19.25
   5  -3   7   29.58    7.90
   5  -3   7   43.65    8.59
  -5   3  -7   35.43    8.57
  -5   3  -7   31.90    9.50
   5   3   7   35.78    4.75
   5   3   7   34.16    4.36
   7  -3   7   13.93    7.72
   7  -3   7   -1.88    7.20
   7   3   7   -0.69    3.94
  -7   3  -7   -5.10    7.42
   7   3   7    5.23    3.61
  -7   3  -7   -0.80    8.67
   9  -3   7   44.15   10.57
   9  -3   7   40.64   10.00
  -9   3  -7   36.82   11.60
  -9   3  -7   64.33   12.20
   9   3   7   57.37    7.02
   9   3   7   42.23    5.97
  11  -3   7  434.72   24.88
  11  -3   7  443.45   24.48
  11   3   7  412.00   16.06
 -11   3  -7  412.34   25.12
  11   3   7  435.51   16.95
 -11   3  -7  402.28   26.76
  13  -3   7   18.31   10.58
  13  -3   7    4.74   10.80
  13   3   7   10.23    6.17
 -13   3  -7   15.85   12.46
  13   3   7    5.89    6.71
 -13   3  -7    6.80   10.35
  15  -3   7  219.45   23.01
  15  -3   7  238.98   23.60
 -15   3  -7  220.98   25.72
 -15   3  -7  238.15   23.58
  15   3   7  218.26   15.67
  15   3   7  219.12   16.45
  17  -3   7  104.48   18.37
  17  -3   7  106.55   19.30
  17   3   7  101.40   13.30
  17   3   7  128.60   15.93
 -17   3  -7   94.12   16.73
 -17   3  -7   99.93   18.22
  19  -3   7   63.38   16.54
  19  -3   7   84.44   21.62
  19   3   7   80.14   13.28
 -19   3  -7   91.32   18.10
 -19   3  -7   71.48   17.86
  19   3   7   86.21   14.05
  21  -3   7  -14.36   15.10
  21  -3   7    9.66   15.87
  21   3   7   15.43   12.13
 -21   3  -7  -26.10   15.31
  21   3   7    5.98   12.39
 -21   3  -7   23.71   14.98
  23  -3   7   52.05   18.93
  23  -3   7   72.78   21.01
  23   3   7   60.27   15.24
 -23   3  -7   48.46   17.35
  23   3   7   46.65   14.71
 -23   3  -7   46.31   21.88
  25  -3   7  -20.88   19.23
  25  -3   7   -0.09   20.15
  25   3   7   18.26   15.58
 -25   3  -7   -7.26   19.34
  25   3   7   -0.12   15.87
 -25   3  -7   -2.45   19.20
  27  -3   7   47.13   23.40
  27  -3   7  -25.10   24.34
  27   3   7   20.65   17.59
 -27   3  -7   28.82   27.11
  27   3   7   40.22   19.61
 -27   3  -7  -29.20   17.96
  22  -4  -7   58.35   20.73
 -22   4   7    5.53   24.68
 -22   4   7   36.14   21.45
  22   4  -7   28.43   17.15
  20  -4  -7  141.17   21.94
  20  -4  -7  143.95   19.93
 -20   4   7  128.87   23.54
  20   4  -7  191.94   26.03
 -20   4   7  102.65   25.59
  18  -4  -7   -3.26   12.41
  18  -4  -7   18.79   13.87
  18   4  -7    7.51   13.72
 -18   4   7   -4.22   17.68
 -18   4   7   17.25   17.39
  18   4  -7    5.48   13.72
  16  -4  -7  138.64   16.38
  16  -4  -7  121.97   15.72
  16   4  -7  140.91   18.30
 -16   4   7  155.75   23.03
 -16   4   7  146.13   23.08
  16   4  -7  186.03   22.20
  14  -4  -7  121.56   15.69
  14  -4  -7  118.79   12.92
  14   4  -7  149.04   19.30
  14   4  -7  124.12   15.84
 -14   4   7   95.70   19.74
  12  -4  -7    2.77    6.26
  12  -4  -7   -2.92    6.96
 -12   4   7  -13.50   11.65
  12   4  -7    4.24    9.71
 -12   4   7   -0.67   13.01
  12   4  -7   -5.68    9.52
 -10   4   7   24.36   12.20
  10   4  -7    1.36    9.67
  10   4  -7   -2.01    8.87
  -8   4   7  421.42   25.25
   8   4  -7  414.93   23.39
   8   4  -7  390.92   22.35
  -6   4   7   -0.89    9.28
  -6   4   7    4.46    9.22
   6   4  -7   13.75    8.86
   6   4  -7   19.53    9.43
   4   4  -7  284.15   19.89
   4   4  -7  265.34   18.75
  -4   4   7  264.63   17.91
  -4   4   7  282.78   27.88
  -2   4   7   40.31    8.44
   2   4  -7   30.56    9.64
   2   4  -7   31.25    9.45
  -2   4   7   29.45    8.25
   0   4   7  211.49   13.58
   0   4  -7  215.68   19.12
   0   4  -7  229.10   18.49
   0   4   7  241.94   13.71
  -2   4  -7   -6.40    9.15
   2   4   7    5.32    5.36
   2   4   7   -4.98    5.37
  -2   4  -7   -3.71    9.13
   4  -4   7  130.17   11.33
   4   4   7  112.83    8.25
  -4   4  -7  129.60   16.17
  -4   4  -7  155.86   18.84
   6  -4   7   -5.72    7.23
   6  -4   7   -3.93    6.89
  -6   4  -7    6.05   10.58
  -6   4  -7    2.99   10.40
   8  -4   7   42.50    9.73
  -8   4  -7   64.55   15.53
  -8   4  -7   38.27   12.25
  10  -4   7    9.37   10.27
  10  -4   7   29.74   10.97
 -10   4  -7   42.22   13.89
 -10   4  -7   32.81   14.16
  10   4   7   27.44    5.20
  12  -4   7  151.12   19.81
  12  -4   7  150.20   18.16
  12   4   7  107.07   11.57
 -12   4  -7  143.76   29.61
  12   4   7  134.66   10.88
 -12   4  -7  131.44   18.92
  14  -4   7   99.11   16.48
  14  -4   7   90.70   16.44
 -14   4  -7   52.46   14.70
 -14   4  -7   84.65   19.57
  14   4   7   57.46    9.76
  14   4   7   76.85    9.69
  16  -4   7  342.68   28.22
  16  -4   7  332.52   29.66
  16   4   7  332.37   20.22
 -16   4  -7  335.58   30.03
 -16   4  -7  325.01   34.15
  16   4   7  317.31   19.50
  18  -4   7   94.96   20.84
  18   4   7   98.98   13.51
  18   4   7  118.07   14.98
 -18   4  -7  131.01   21.99
 -18   4  -7   94.90   22.37
  20  -4   7   50.87   20.80
  20  -4   7   -4.36   17.97
 -20   4  -7    6.41   18.10
  20   4   7   -0.12   13.11
  20   4   7   21.37   12.06
 -20   4  -7   -2.10   21.51
  22  -4   7   60.00   24.58
  22   4   7   50.22   16.44
 -22   4  -7   31.54   24.17
  22   4   7   69.99   16.94
 -22   4  -7   21.19   21.14
 -15   5   7  -10.67   21.10
  15   5  -7   20.54   15.95
 -15   5   7   35.71   19.47
  15   5  -7   31.98   15.59
  13   5  -7   83.11   16.12
  13   5  -7   64.01   16.39
 -13   5   7   82.98   21.91
 -11   5   7  118.33   20.53
  11   5  -7  106.07   16.72
  11   5  -7   88.34   16.77
  -9   5   7   -2.59   14.88
   9   5  -7  -18.27   12.57
  -9   5   7   -7.98   14.18
   9   5  -7    1.29   12.40
  -7   5   7   15.47   14.33
  -7   5   7   35.93   13.80
   7   5  -7   31.77   13.05
   7   5  -7    5.59   12.46
  -5   5   7   33.08   12.79
   5   5  -7   38.97   13.12
   5   5  -7   34.72   12.74
  -3   5   7   25.85   10.97
   3   5  -7   19.51   12.12
   3   5  -7   35.63   12.89
   1   5  -7   45.10   13.59
  -1   5   7   35.90   10.56
   1   5  -7   78.25   15.18
  -1   5   7   51.40   10.58
  -1   5  -7  100.55   17.14
   1   5   7   86.93   10.69
   1   5   7   79.76   10.57
  -1   5  -7   87.34   15.81
  -3   5  -7    4.10   13.35
   3   5   7   11.24    7.57
  -3   5  -7    7.79   12.88
   3   5   7   10.20    7.49
  -5   5  -7   16.07   20.81
  -5   5  -7   13.97   14.69
  -7   5  -7   40.15   17.80
  -7   5  -7   50.24   16.78
  -9   5  -7  -20.89   14.97
  -9   5  -7  -10.10   16.23
  11  -5   7   62.91   12.24
  11  -5   7   51.81   11.05
 -11   5  -7   53.24   20.28
 -11   5  -7   38.64   18.43
  13  -5   7   30.50   13.28
  13  -5   7   -4.56   12.93
 -13   5  -7   -0.88   18.67
 -13   5  -7   24.95   19.49
  15  -5   7    6.86   15.51
  15  -5   7   16.38   14.37
 -15   5  -7   -4.83   18.78
  15   5   7   15.50    9.70
 -15   5  -7   40.23   22.81
  15   5   7   23.17   10.27
 -32   0   8   53.75   25.38
 -32   0   8   59.31   28.58
  32   0  -8   49.13   26.66
  32   0  -8   45.27   24.68
  30   0  -8   85.08   23.96
 -30   0   8  109.15   25.29
  30   0  -8  127.61   27.25
 -30   0   8  117.73   26.54
 -28   0   8  151.50   22.88
  28   0  -8  172.57   25.69
  28   0  -8  122.18   23.01
 -28   0   8  156.05   24.02
  26   0  -8  164.58   22.44
  26   0  -8  142.36   22.68
 -26   0   8  171.33   23.85
 -26   0   8  166.25   24.09
 -24   0   8   17.38   14.49
 -24   0   8  -11.20   14.52
  24   0  -8    6.06   13.44
  24   0  -8    4.63   14.26
 -22   0   8   22.52   12.74
  22   0  -8    2.68   12.71
  22   0  -8    6.25   17.26
  20   0  -8  113.04   17.01
 -20   0   8  153.23   19.71
 -20   0   8  125.81   16.40
  20   0  -8   98.61   14.97
  18   0  -8   55.75   12.11
 -18   0   8   74.97   13.47
 -18   0   8   52.54   12.45
  18   0  -8   59.94   12.73
  16   0  -8   24.44    8.64
  16   0  -8   43.29   10.63
 -16   0   8   30.85    9.93
  14   0  -8 1000.46   36.77
  14   0  -8 1033.32   37.40
 -14   0   8 1015.60   36.24
 -14   0   8 1069.21   37.80
 -12   0   8   23.98    8.59
  12   0  -8   14.51    7.31
 -12   0   8    9.11    6.85
  12   0  -8   13.48    7.86
  10   0  -8   88.30   11.73
 -10   0   8   94.64   12.82
  10   0  -8   81.22   11.60
 -10   0   8   91.95   12.37
  -8   0   8  935.72   31.89
   8   0  -8  925.62   31.29
   8   0  -8  932.37   30.84
  -8   0   8  944.54   31.25
   6   0  -8  696.70   25.04
  -6   0   8  724.87   25.25
   4   0  -8 1069.80   32.26
  -4   0   8 1000.80   31.63
   4   0  -8 1023.48   31.15
   2   0  -8   99.97    9.99
   2   0  -8  110.84    9.60
  -2   0   8  114.08    9.94
  -2   0   8   97.36   10.04
   0   0  -8  316.16   15.11
   0   0   8  314.41   15.43
   0   0   8  324.86   14.79
   0   0  -8  294.97   14.14
  -2   0  -8   66.00    8.81
  -2   0  -8   62.02    7.76
   2   0   8   82.95    8.79
   2   0   8   64.97    8.60
  -4   0  -8   -3.52    4.04
   4   0   8   -1.30    4.20
  -4   0  -8   -1.11    3.80
   4   0   8   -8.55    4.12
  -6   0  -8   28.72    5.86
   6   0   8   27.41    6.81
  -6   0  -8   26.19    6.24
   6   0   8   36.42    7.46
   8   0   8  218.00   14.99
   8   0   8  239.36   14.89
  -8   0  -8  224.61   14.31
  -8   0  -8  221.56   13.34
  10   0   8  653.22   26.33
 -10   0  -8  646.68   24.72
  10   0   8  640.73   25.18
 -10   0  -8  639.86   25.41
  12   0   8 1738.91   52.00
  12   0   8 1755.56   50.91
 -12   0  -8 1733.57   50.59
 -12   0  -8 1775.84   49.39
  14   0   8   -1.82    7.27
 -14   0  -8    0.51    6.90
 -14   0  -8    8.98    6.60
  14   0   8   10.60    6.92
  16   0   8   36.28    9.01
 -16   0  -8   55.73   10.11
  16   0   8   56.92   12.82
 -16   0  -8   49.92   11.07
 -18   0  -8  131.54   15.73
  18   0   8  124.80   16.84
 -18   0  -8  127.46   17.74
  18   0   8  144.85   19.30
  20   0   8  488.53   30.41
 -20   0  -8  504.56   26.79
  20   0   8  502.41   29.60
 -20   0  -8  531.22   29.36
  22   0   8  117.41   17.89
 -22   0  -8  125.95   17.53
  22   0   8  109.46   17.69
 -22   0  -8  140.92   18.87
  24   0   8  220.36   25.88
  24   0   8  192.84   26.83
 -24   0  -8  206.83   24.99
  26   0   8  641.28   39.48
 -26   0  -8  624.68   35.48
 -26   0  -8  698.37   38.70
  26   0   8  701.29   42.33
  28   0   8  194.18   25.84
  28   0   8  246.17   30.76
 -28   0  -8  178.43   23.59
 -28   0  -8  172.52   23.08
  30   0   8   24.43   21.63
  30   0   8   46.51   22.85
 -30   0  -8    1.65   17.42
 -30   0  -8    5.59   17.91
 -31  -1   8   -8.93   21.39
 -31  -1   8   33.81   24.02
  31  -1  -8   23.97   25.88
  31  -1  -8   26.85   25.50
 -31   1   8   14.09   24.67
  31   1  -8   12.58   23.82
  31   1  -8    2.69   22.81
 -31   1   8   12.30   26.69
  29  -1  -8   57.86   22.40
 -29  -1   8   -5.95   19.63
  29  -1  -8   72.08   23.99
 -29   1   8   37.64   23.41
 -29   1   8   47.32   22.68
  29   1  -8   69.29   21.85
  27  -1  -8   93.04   23.19
  27  -1  -8   72.08   22.29
 -27  -1   8   96.25   21.25
 -27  -1   8   90.97   19.11
 -27   1   8  105.78   22.45
 -27   1   8   52.64   21.44
  27   1  -8   78.23   21.11
  27   1  -8   45.57   18.43
 -25  -1   8  257.60   28.60
  25  -1  -8  211.23   29.27
  25  -1  -8  249.36   30.90
 -25  -1   8  239.42   27.92
 -25   1   8  236.82   29.65
  25   1  -8  209.23   29.15
  25   1  -8  301.48   28.65
 -25   1   8  333.69   32.75
  23  -1  -8   95.45   18.31
 -23  -1   8   91.82   17.79
 -23  -1   8   75.04   16.08
  23  -1  -8   96.90   19.45
  23   1  -8  100.82   19.88
  23   1  -8   75.25   17.40
 -23   1   8   83.11   17.54
 -23   1   8   78.61   17.21
 -21  -1   8    4.56   11.74
 -21  -1   8   -6.67   11.32
  21  -1  -8   -6.92   11.77
  21  -1  -8  -13.34   10.56
  21   1  -8    6.33   12.12
 -21   1   8   -7.32   11.08
 -21   1   8  -11.54   13.35
 -19  -1   8   81.10   14.50
  19  -1  -8   95.96   15.80
 -19  -1   8   61.42   12.70
  19  -1  -8   80.60   15.51
 -19   1   8   74.61   15.85
  19   1  -8   93.14   16.08
 -19   1   8  103.36   17.11
  19   1  -8   56.15   13.14
  17  -1  -8   30.65   12.45
  17  -1  -8   39.61   11.46
 -17  -1   8   43.69   10.33
 -17  -1   8   45.71   10.62
  17   1  -8   34.29   11.06
  17   1  -8   40.76   10.96
 -17   1   8   36.38   11.63
 -15  -1   8  290.16   18.95
  15  -1  -8  276.72   20.93
  15  -1  -8  274.40   20.38
 -15   1   8  290.51   21.71
  15   1  -8  289.43   20.17
 -15   1   8  280.75   21.41
  15   1  -8  262.67   19.49
 -13  -1   8  347.18   19.28
  13  -1  -8  341.23   20.61
 -13  -1   8  346.93   19.77
  13  -1  -8  315.80   20.07
  13   1  -8  313.61   19.39
 -13   1   8  327.87   21.36
 -13   1   8  343.86   21.71
  13   1  -8  333.04   20.42
  11  -1  -8  425.79   21.31
 -11  -1   8  443.20   20.61
 -11  -1   8  434.87   21.50
  11  -1  -8  406.26   21.32
  11   1  -8  486.59   22.80
 -11   1   8  416.37   22.65
  11   1  -8  423.40   21.10
 -11   1   8  465.65   22.55
  -9  -1   8   75.69    9.95
  -9  -1   8   59.72    9.09
   9  -1  -8   68.83    9.52
   9  -1  -8   59.69   15.21
  -9   1   8   68.83   10.66
   9   1  -8   81.39   10.65
   9   1  -8   88.66   11.22
  -9   1   8   68.79   10.21
   7  -1  -8 1076.73   33.70
   7  -1  -8 1098.56   33.92
  -7  -1   8 1112.51   34.41
  -7  -1   8 1093.18   33.38
   7   1  -8 1121.30   34.44
  -7   1   8 1093.78   35.00
   7   1  -8 1095.82   35.09
  -7   1   8 1078.74   34.25
   5  -1  -8   58.14    7.77
   5  -1  -8   62.89    8.72
  -5  -1   8   58.18    8.21
  -5  -1   8   49.52    8.27
   5   1  -8   49.34    7.92
  -5   1   8   45.79    8.11
  -5   1   8   73.50    9.70
   5   1  -8   54.77    8.76
   3  -1  -8  280.42   13.88
  -3  -1   8  299.63   15.59
  -3  -1   8  307.99   14.96
   3  -1  -8  298.11   13.97
   3   1  -8  297.69   15.08
   3   1  -8  304.30   16.06
  -3   1   8  280.80   14.42
  -3   1   8  289.35   14.92
   1  -1  -8  412.79   15.94
  -1  -1   8  413.83   18.23
  -1  -1   8  394.41   17.22
   1  -1  -8  397.39   15.40
  -1   1   8  402.51   16.90
  -1   1   8  413.31   16.58
   1   1  -8  407.52   18.45
   1   1  -8  414.45   17.57
  -1  -1  -8   27.83    5.19
   1  -1   8   37.15    7.84
  -1  -1  -8   26.64    5.13
   1  -1   8   27.95    6.58
   1   1   8   28.80    5.64
  -1   1  -8   27.94    6.52
   1   1   8   29.97    5.80
  -1   1  -8   31.16    6.07
  -3  -1  -8   62.51    7.04
  -3  -1  -8   55.90    6.53
   3  -1   8   67.04    9.08
   3  -1   8   48.33    7.42
   3   1   8   65.74    7.84
  -3   1  -8   62.47    8.74
  -3   1  -8   65.26    8.71
   3   1   8   57.72    7.74
   5  -1   8  779.49   26.98
  -5  -1  -8  760.88   22.95
   5  -1   8  774.70   27.67
  -5  -1  -8  727.71   22.04
  -5   1  -8  751.18   26.42
  -5   1  -8  738.57   27.59
   5   1   8  748.45   23.81
   5   1   8  775.93   24.99
   7  -1   8  470.54   21.40
   7  -1   8  480.40   23.10
  -7  -1  -8  496.65   16.93
  -7  -1  -8  462.75   17.29
  -7   1  -8  492.23   22.43
   7   1   8  479.47   18.60
   7   1   8  478.44   19.24
  -7   1  -8  467.24   21.07
  -9  -1  -8  163.72   10.05
  -9  -1  -8  148.91   10.50
   9  -1   8  139.93   14.32
   9  -1   8  140.51   13.91
  -9   1  -8  163.34   13.82
   9   1   8  158.15   12.63
  -9   1  -8  144.34   14.27
   9   1   8  150.40   11.85
  11  -1   8  459.28   23.62
  11  -1   8  428.32   22.32
 -11  -1  -8  444.81   18.30
 -11  -1  -8  441.09   17.62
  11   1   8  443.80   20.94
  11   1   8  462.70   20.54
 -11   1  -8  484.77   23.81
 -11   1  -8  435.58   21.90
 -13  -1  -8   19.49    5.70
  13  -1   8    7.49    8.90
 -13  -1  -8   14.30    6.43
  13  -1   8   25.17    9.25
  13   1   8   22.61    7.67
  13   1   8    3.99    6.90
 -13   1  -8   28.68    9.52
 -13   1  -8   14.52    8.29
  15  -1   8   18.04    8.66
  15  -1   8   32.96   10.91
 -15  -1  -8   28.15    7.23
 -15  -1  -8   34.37    7.96
  15   1   8   22.50    8.67
 -15   1  -8   27.20    8.69
 -15   1  -8   21.99    9.90
  15   1   8   27.23    8.56
 -17  -1  -8   95.56   12.69
 -17  -1  -8  103.08   12.46
  17  -1   8  115.59   16.67
  17  -1   8   67.07   12.99
 -17   1  -8  110.06   15.70
  17   1   8   88.07   13.01
  17   1   8   92.71   13.97
 -17   1  -8   90.51   14.05
  19  -1   8  287.09   26.06
  19  -1   8  327.18   25.59
 -19  -1  -8  337.34   20.49
 -19  -1  -8  315.87   18.73
  19   1   8  313.22   22.90
 -19   1  -8  294.74   22.97
  19   1   8  330.78   23.55
 -19   1  -8  338.05   26.21
  21  -1   8    2.05   12.60
 -21  -1  -8   17.51    9.57
 -21  -1  -8   -2.32    8.04
 -21   1  -8   -9.07   10.61
 -21   1  -8   36.72   13.43
  21   1   8    1.07   10.67
  21   1   8    8.66   11.19
  23  -1   8  165.78   21.84
 -23  -1  -8  179.13   20.20
  23  -1   8  110.30   19.13
 -23  -1  -8  142.45   16.04
 -23   1  -8  188.50   23.67
  23   1   8  208.57   25.23
  23   1   8  134.79   19.73
 -23   1  -8  227.15   27.02
 -25  -1  -8  247.88   23.92
  25  -1   8  273.11   31.81
  25  -1   8  271.95   30.09
 -25  -1  -8  262.21   22.63
 -25   1  -8  218.63   30.31
 -25   1  -8  219.46   27.38
  25   1   8  255.92   28.83
  25   1   8  280.45   28.13
 -27  -1  -8   50.20   13.78
  27  -1   8   15.53   18.06
 -27  -1  -8   47.47   15.79
  27  -1   8   23.80   19.07
 -27   1  -8   72.71   21.54
  27   1   8   17.14   17.71
  27   1   8   45.94   17.18
 -27   1  -8   26.62   16.91
  29  -1   8    8.56   19.37
 -29  -1  -8   10.34   15.22
  29  -1   8  -12.91   20.51
 -29   1  -8  -17.54   16.39
  29   1   8   43.01   21.11
 -29   1  -8    3.51   20.44
  29   1   8   37.92   21.04
  31  -1   8    2.94   23.54
 -31  -1  -8   34.30   17.07
  31  -1   8   26.83   22.57
 -31  -1  -8   22.77   18.20
  31   1   8   13.76   22.66
 -31   1  -8   -3.57   19.77
 -31   1  -8   12.50   22.44
  31   1   8   49.69   24.30
  30  -2  -8   39.38   25.04
 -30  -2   8   59.39   20.67
 -30  -2   8   45.52   36.80
  30  -2  -8   40.23   27.15
  30   2  -8   37.16   23.16
 -30   2   8   31.69   27.45
  30   2  -8   17.12   24.23
 -30   2   8   47.41   25.78
  28  -2  -8   58.30   23.23
  28  -2  -8   58.42   23.47
 -28  -2   8   46.09   18.50
 -28  -2   8   44.97   19.51
 -28   2   8  -17.33   23.90
 -28   2   8   62.46   21.52
  28   2  -8   43.06   20.57
  28   2  -8   23.91   19.25
 -26  -2   8   60.97   17.17
  26  -2  -8   58.78   20.13
 -26  -2   8   73.82   16.81
  26  -2  -8   48.42   20.02
 -26   2   8  118.61   26.06
  26   2  -8   51.73   18.23
  26   2  -8   29.22   16.66
 -26   2   8   31.18   17.55
 -24  -2   8   -0.44   12.98
  24  -2  -8   13.34   16.35
 -24  -2   8   15.74   13.77
  24  -2  -8    2.02   16.30
 -24   2   8   15.80   20.26
  24   2  -8   15.99   15.47
  24   2  -8   27.19   14.37
 -24   2   8   19.00   15.91
 -22  -2   8  160.60   20.43
  22  -2  -8  186.26   26.24
 -22  -2   8  186.34   22.26
  22  -2  -8  195.56   27.02
  22   2  -8  221.86   25.51
 -22   2   8  182.30   24.96
  22   2  -8  240.64   27.94
 -22   2   8  186.89   24.41
  20  -2  -8   17.47   23.46
  20  -2  -8   30.55   12.46
 -20  -2   8    7.26    9.93
 -20  -2   8   15.93   11.60
  20   2  -8    5.16   11.93
  20   2  -8   12.19   12.03
 -20   2   8  -11.38   12.07
 -20   2   8  -14.05   14.00
 -18  -2   8   -1.93    9.26
  18  -2  -8   17.00   11.79
 -18  -2   8   10.66    8.61
  18  -2  -8   23.60   11.39
  18   2  -8   -1.08   10.30
  18   2  -8    1.58    9.95
 -18   2   8   -0.08   12.72
  16  -2  -8   65.74   13.81
 -16  -2   8  105.68   13.07
  16  -2  -8  110.18   15.93
 -16  -2   8   93.42   11.93
  16   2  -8   91.11   13.51
 -16   2   8   84.31   15.95
  16   2  -8   88.31   14.55
  14  -2  -8   45.60   11.25
 -14  -2   8   52.65    9.53
  14  -2  -8   51.33   11.90
 -14   2   8   47.69   12.53
  14   2  -8   54.99   11.59
 -14   2   8   47.16   11.25
  14   2  -8   48.84   10.72
 -12  -2   8   28.03    7.48
  12  -2  -8   30.85    8.85
  12  -2  -8   48.57   10.11
  12   2  -8   43.19   10.02
  12   2  -8   46.67    9.48
 -12   2   8   38.00   10.91
 -12   2   8   52.43   11.40
  10  -2  -8  251.27   16.72
 -10  -2   8  274.69   15.66
 -10  -2   8  253.27   14.81
  10   2  -8  282.02   17.76
  10   2  -8  281.88   17.17
 -10   2   8  255.99   18.79
 -10   2   8  270.97   18.92
   8  -2  -8   30.65    7.02
   8  -2  -8   24.54    7.21
  -8  -2   8   30.98    6.98
  -8  -2   8   22.82    6.28
  -8   2   8   18.42    7.88
   8   2  -8   28.64    8.14
  -8   2   8   24.96    8.11
   8   2  -8   21.21    7.24
  -6  -2   8    2.67    5.10
   6  -2  -8   -0.84    4.95
  -6  -2   8    7.73    5.47
   6  -2  -8    3.77    4.68
   6   2  -8    5.33    6.14
  -6   2   8   -5.37    5.40
  -6   2   8    8.45    6.44
   4  -2  -8   27.26    5.75
  -4  -2   8   29.41    6.70
  -4  -2   8   29.03    6.40
   4  -2  -8   26.08    5.13
  -4   2   8   27.13    6.62
  -4   2   8   25.91    6.64
   4   2  -8   44.07    7.56
   4   2  -8   29.98    7.08
  -2  -2   8   33.99    7.01
   2  -2  -8   30.72    4.37
  -2  -2   8   28.61    6.83
   2  -2  -8   35.43    4.57
   2   2  -8   43.27    9.02
  -2   2   8   25.96    6.02
  -2   2   8   36.15    6.61
   2   2  -8   27.98    7.07
   0  -2   8   31.33    7.35
   0  -2   8   39.27    7.31
   0   2  -8   42.85    8.10
   0   2   8   43.02    6.50
   0   2   8   36.56    6.19
   0   2  -8   46.64   10.20
   2  -2   8  345.88   17.28
   2  -2   8  352.58   17.65
  -2   2  -8  371.90   19.41
   2   2   8  341.13   14.33
   2   2   8  350.95   14.02
  -2   2  -8  363.65   18.48
   4  -2   8   28.79    8.54
   4  -2   8   39.42    8.55
  -4   2  -8   31.58    7.70
   4   2   8   39.49    5.92
   4   2   8   39.95    6.10
  -4   2  -8   49.73    9.36
   6  -2   8  188.16   15.32
   6  -2   8  207.89   15.18
  -6   2  -8  188.25   14.96
   6   2   8  193.02   11.38
  -6   2  -8  199.06   16.36
   6   2   8  180.42   10.51
   8  -2   8  848.09   32.16
   8  -2   8  842.35   31.64
  -8   2  -8  873.08   32.14
   8   2   8  834.62   25.39
  -8   2  -8  835.27   33.04
   8   2   8  844.58   26.43
  10  -2   8  175.30   16.31
  10  -2   8  172.10   17.38
  10   2   8  174.40   11.90
  10   2   8  199.07   12.90
 -10   2  -8  189.96   16.47
 -10   2  -8  203.82   18.40
  12  -2   8   21.80    9.51
  12  -2   8    0.04    9.21
 -12   2  -8   10.67    9.67
 -12   2  -8    9.66    8.68
  12   2   8   17.19    6.24
  12   2   8   12.11    6.80
  14  -2   8   33.28   11.26
  14  -2   8   44.77   12.04
  14   2   8   13.65    8.18
 -14   2  -8   31.39   11.10
  14   2   8   24.81    7.36
 -14   2  -8   20.21    8.67
  16  -2   8  281.95   23.93
  16  -2   8  311.74   23.60
 -16   2  -8  301.49   23.50
 -16   2  -8  274.59   25.71
  16   2   8  265.88   19.17
  16   2   8  301.06   19.34
 -18  -2  -8   66.48    7.38
 -18  -2  -8   59.68    6.44
  18  -2   8   38.71   14.39
 -18   2  -8   60.80   14.23
 -18   2  -8   71.00   16.80
  18   2   8   60.17   12.08
  18   2   8   72.26   13.09
  20  -2   8   -8.00   12.76
 -20  -2  -8   10.04    5.63
  20  -2   8   -8.19   12.42
 -20  -2  -8    2.58    5.63
 -20   2  -8   11.14   13.27
  20   2   8    1.29   11.08
 -20   2  -8    4.58   11.08
  20   2   8    7.30   10.47
  22  -2   8  121.54   21.50
  22  -2   8   99.55   19.91
 -22  -2  -8  121.51   12.16
 -22  -2  -8  111.56   11.82
  22   2   8  164.25   22.87
 -22   2  -8  101.85   17.23
  22   2   8  157.47   21.90
 -22   2  -8  154.96   23.04
  24  -2   8   45.47   17.01
  24  -2   8   26.29   18.38
 -24  -2  -8   59.29   10.33
 -24  -2  -8   61.65   10.02
 -24   2  -8   54.70   16.09
  24   2   8   50.92   15.05
 -24   2  -8  104.19   22.48
  24   2   8   45.78   15.93
 -26  -2  -8   27.35   10.51
 -26  -2  -8   24.65   12.37
  26  -2   8   -0.57   18.34
  26  -2   8   29.51   19.72
  26   2   8   24.36   15.45
 -26   2  -8   35.94   20.54
  26   2   8   -9.36   15.65
 -26   2  -8   35.63   18.81
 -28  -2  -8   64.98   12.84
  28  -2   8   60.42   23.81
  28  -2   8   66.76   24.37
 -28  -2  -8   44.30   13.47
  28   2   8   80.04   19.30
  28   2   8   55.58   22.10
 -28   2  -8   74.53   25.63
 -28   2  -8   31.85   19.56
 -27  -3   8   35.03   20.21
 -27  -3   8   31.86   13.02
  27  -3  -8   57.92   24.82
  27  -3  -8   34.08   25.88
 -27   3   8   27.38   22.21
  27   3  -8   20.93   20.80
 -27   3   8   26.25   28.60
  27   3  -8   15.47   22.20
 -25  -3   8   19.62   16.98
  25  -3  -8   47.40   21.10
  25  -3  -8   10.69   20.62
  25   3  -8   36.31   19.19
  25   3  -8   40.78   17.64
 -25   3   8   22.92   24.52
 -25   3   8   53.45   22.07
 -23  -3   8   -0.01   10.74
  23  -3  -8   15.42   18.61
 -23  -3   8    7.44    9.59
  23  -3  -8    9.50   17.24
 -23   3   8  -15.85   21.29
 -23   3   8   34.45   20.53
  23   3  -8  -15.64   14.71
  23   3  -8   16.38   16.35
  21  -3  -8   -2.73   15.31
 -21  -3   8   -1.49    9.31
  21  -3  -8  -18.06   23.90
 -21  -3   8    7.91    8.44
 -21   3   8  -22.36   16.81
  21   3  -8   34.94   14.28
 -21   3   8  -25.50   17.63
  21   3  -8    2.28   14.30
  19  -3  -8   31.33   13.31
  19  -3  -8   33.07   15.29
 -19  -3   8   17.37    7.77
 -19  -3   8   28.51    8.87
 -19   3   8   40.70   18.58
  19   3  -8   27.67   12.74
 -19   3   8   22.82   15.09
  19   3  -8    8.87   13.05
  17  -3  -8   31.95   11.75
 -17  -3   8   33.50    8.15
  17  -3  -8   11.23   12.01
 -17  -3   8   25.83    7.30
  17   3  -8   33.85   12.20
  17   3  -8   21.42   12.07
 -17   3   8   35.89   17.28
 -17   3   8   47.56   14.34
 -15  -3   8    1.17    6.53
  15  -3  -8   20.43   11.01
 -15  -3   8   12.83    6.19
  15  -3  -8   17.41    9.98
  15   3  -8   10.30   10.59
  15   3  -8   21.00   10.34
 -15   3   8   18.12   12.19
 -15   3   8   12.74   13.88
  13  -3  -8  125.96   14.71
 -13  -3   8   99.73   10.65
  13  -3  -8  113.88   15.35
 -13  -3   8  122.54   10.04
  13   3  -8  141.79   17.09
  13   3  -8  120.61   16.60
 -13   3   8  128.31   17.54
  11  -3  -8   17.51    8.41
 -11  -3   8    7.05    5.65
  11  -3  -8    5.87    6.97
 -11  -3   8   16.18    5.21
  11   3  -8   27.58    9.19
 -11   3   8    7.89    9.89
  11   3  -8   28.41    9.20
 -11   3   8    3.78   10.28
  -9  -3   8   60.04    7.27
   9  -3  -8   71.99    9.22
   9  -3  -8   64.51    8.74
  -9  -3   8   64.28    7.93
   9   3  -8   72.55   11.75
  -9   3   8   71.03   12.82
   9   3  -8   64.35   10.95
  -9   3   8   68.98   12.24
   7  -3  -8   60.60    7.82
   7  -3  -8   75.98    7.79
  -7  -3   8   70.68    8.16
  -7   3   8   87.31   11.70
   7   3  -8   90.45   11.56
  -7   3   8   80.18   11.80
   7   3  -8   85.15   12.42
  -5  -3   8   14.21    5.06
  -5  -3   8   26.57    5.77
  -5   3   8   11.88    7.45
   5   3  -8   11.01    7.10
   5   3  -8   33.29    8.64
  -5   3   8   16.16    7.28
  -3  -3   8   13.56    5.64
  -3  -3   8   -1.44    5.20
  -3   3   8    5.87    5.98
  -3   3   8    4.57    6.38
   3   3  -8   -2.34    6.35
   3   3  -8   -1.97    6.64
  -1  -3   8   18.30    5.75
  -1  -3   8   24.88    6.48
   1   3  -8   10.89    7.31
  -1   3   8   13.15    5.93
   1   3  -8    9.28    7.44
  -1   3   8   20.52    6.21
   1  -3   8   -3.57    5.74
   1  -3   8    4.00    5.62
  -1   3  -8   -7.42    6.72
  -1   3  -8    8.16    7.63
   1   3   8   -3.45    4.75
   1   3   8    2.94    5.12
   3  -3   8   54.40    8.94
   3  -3   8   37.16    8.76
   3   3   8   47.04    6.02
  -3   3  -8   43.04    9.77
   3   3   8   39.98    6.07
  -3   3  -8   73.87   11.66
   5  -3   8   -5.96    7.06
   5  -3   8    4.55    8.94
   5   3   8   -1.20    4.31
   5   3   8    0.46    4.25
  -5   3  -8   -2.57    7.76
  -5   3  -8   -0.44    7.76
   7  -3   8   15.69    8.92
   7  -3   8   24.28    8.99
   7   3   8   21.08    4.75
  -7   3  -8   24.18    8.58
  -7   3  -8   20.59    9.04
   7   3   8    4.53    5.11
   9  -3   8  100.05   14.07
   9  -3   8  108.54   14.37
   9   3   8   89.49    8.85
   9   3   8   91.22    9.76
  -9   3  -8  110.14   15.42
  -9   3  -8   96.90   16.60
  11  -3   8   11.69    9.97
  11  -3   8    0.54   10.23
 -11   3  -8   28.60   11.11
 -11   3  -8   15.00   11.25
  11   3   8   14.15    5.77
  11   3   8   14.79    6.38
  13  -3   8   62.28   14.39
  13  -3   8   81.23   14.70
  13   3   8   78.27    9.98
 -13   3  -8  100.56   16.86
 -13   3  -8   52.05   12.53
  13   3   8   76.19    9.72
  15  -3   8   47.72   13.25
  15  -3   8    0.10   12.13
 -15   3  -8   27.67   11.84
  15   3   8   15.80   14.14
 -15   3  -8   54.68   18.37
  15   3   8   32.05    8.40
  17  -3   8    2.24   12.50
  17  -3   8   12.43   25.12
  17   3   8   15.23    9.55
  17   3   8    8.08    8.95
 -17   3  -8   23.26   15.71
 -17   3  -8   -0.97   12.56
  19  -3   8   12.64   14.94
  19  -3   8    0.05   14.40
 -19   3  -8   15.94   16.27
  19   3   8    1.62   10.54
 -19   3  -8  -10.99   12.16
  19   3   8    7.74   10.59
  21  -3   8   -5.92   15.51
  21  -3   8    9.03   16.51
 -21   3  -8  -17.24   13.41
 -21   3  -8    3.37   17.90
  21   3   8   12.27   12.34
  21   3   8   -3.43   11.80
  23  -3   8   41.37   19.91
  23  -3   8   47.09   21.71
 -23   3  -8   49.41   17.59
 -23   3  -8   29.97   21.26
  23   3   8   51.17   15.74
  23   3   8   22.01   14.26
  25  -3   8   -2.05   21.18
  25  -3   8  -26.30   21.10
  25   3   8   12.65   18.22
 -25   3  -8   -3.30   23.12
  25   3   8   -1.64   16.70
 -25   3  -8    2.18   17.00
  22  -4  -8   48.09   20.83
  22   4  -8   15.59   17.78
 -22   4   8  -43.22   25.40
  22   4  -8   17.87   17.76
 -22   4   8   13.59   21.28
  20  -4  -8    2.34   17.17
  20  -4  -8   20.62   15.33
 -20   4   8   38.18   19.79
  20   4  -8   48.55   18.14
 -20   4   8   43.64   24.17
  20   4  -8   61.02   18.65
  18  -4  -8  -12.53   12.45
  18  -4  -8    9.73   14.82
 -18   4   8    9.63   18.13
 -18   4   8   34.10   20.08
  18   4  -8  -25.51   13.96
  16  -4  -8   71.92   14.29
  16  -4  -8   73.44   12.73
  16   4  -8  113.81   17.03
 -16   4   8   60.49   16.94
  16   4  -8  113.13   17.10
 -16   4   8   94.17   20.79
  14  -4  -8   -2.21    8.72
  14  -4  -8    3.66    9.71
  14   4  -8    4.22   12.05
  14   4  -8   14.00   11.95
 -14   4   8   16.77   15.77
 -14   4   8   13.01   14.85
  12  -4  -8  177.01   12.71
  12  -4  -8  178.26   13.18
 -12   4   8  157.82   19.48
 -12   4   8  179.52   25.10
  12   4  -8  165.76   20.10
  12   4  -8  193.76   20.66
 -10   4   8  221.42   23.89
  10   4  -8  266.67   21.38
  10   4  -8  224.78   21.18
   8   4  -8   19.48   10.06
  -8   4   8    4.95   10.66
  -8   4   8   21.23   11.82
   8   4  -8   31.46   10.73
  -6   4   8   58.38   12.78
   6   4  -8   49.09   11.30
   6   4  -8   46.06   11.98
  -6   4   8   73.72   12.71
   4   4  -8   69.18   12.53
   4   4  -8  101.61   13.91
  -4   4   8   66.47   12.55
  -4   4   8   81.18   11.87
  -2   4   8   43.49    8.69
  -2   4   8   47.46    9.24
   2   4  -8   37.19   10.83
   2   4  -8   34.22   10.19
   0   4  -8   97.50   13.44
   0   4   8   71.16    9.62
   0   4  -8  103.24   15.30
   0   4   8   72.66    9.35
   2  -4   8    2.22    5.96
   2  -4   8   -6.28    5.56
   2   4   8  -10.01    6.07
  -2   4  -8   -8.78    9.71
   2   4   8    9.78    6.41
  -2   4  -8   13.91    9.96
   4  -4   8   61.23    9.14
   4  -4   8   51.75    8.94
   4   4   8   60.83    7.46
   4   4   8   64.30    7.36
  -4   4  -8   60.94   13.50
  -4   4  -8   70.30   14.40
   6  -4   8   22.47    8.83
   6  -4   8   13.15    8.45
  -6   4  -8   -5.76   10.87
   6   4   8   14.81    5.40
   6   4   8   22.40    5.58
  -6   4  -8   -0.79   11.17
   8  -4   8  102.93   13.91
   8  -4   8  112.59   13.86
   8   4   8   89.44    9.48
   8   4   8   97.79    8.59
  -8   4  -8  106.38   17.32
  -8   4  -8   91.89   17.30
  10  -4   8  334.68   23.12
  10  -4   8  313.84   23.19
  10   4   8  302.62   14.36
 -10   4  -8  313.71   28.35
  10   4   8  293.21   13.15
 -10   4  -8  292.03   27.92
  12  -4   8  135.21   17.48
  12  -4   8  118.42   16.77
 -12   4  -8   84.00   17.80
  12   4   8  117.52   11.71
  12   4   8  127.82   12.60
 -12   4  -8  125.00   20.66
  14  -4   8   49.56   14.77
  14  -4   8   54.56   15.49
 -14   4  -8   29.53   16.88
 -14   4  -8   47.41   15.34
  14   4   8   32.70    9.36
  14   4   8   35.38    9.92
  16  -4   8   86.34   20.06
  16  -4   8   78.83   18.37
  16   4   8   68.97   11.67
  16   4   8   57.40   15.64
 -16   4  -8   63.25   17.38
 -16   4  -8   86.47   20.97
  18  -4   8    5.38   17.34
  18  -4   8   18.81   17.84
 -18   4  -8   17.20   17.49
  18   4   8  -10.36   11.22
 -18   4  -8   30.10   20.14
  20  -4   8   -8.08   18.67
  20  -4   8  -18.13   19.56
  20   4   8   14.28   13.07
  20   4   8    5.83   13.19
 -20   4  -8   -3.65   18.86
 -20   4  -8   -5.39   21.69
  22  -4   8   49.88   22.71
  22  -4   8   86.75   24.27
 -22   4  -8   50.98   23.42
  22   4   8   38.15   16.19
  22   4   8   45.25   16.56
 -22   4  -8   13.13   25.62
 -15   5   8   -3.42   19.99
  15   5  -8   41.41   18.24
 -15   5   8   52.16   23.25
  15   5  -8   31.49   17.04
 -13   5   8   69.17   21.55
  13   5  -8   44.65   16.92
  13   5  -8   33.09   15.90
 -13   5   8   16.34   19.40
 -11   5   8   18.90   18.12
  11   5  -8   23.07   14.34
 -11   5   8    0.27   17.43
  11   5  -8   -0.14   14.01
   9   5  -8   47.46   15.10
  -9   5   8   47.14   16.48
   9   5  -8   46.47   14.85
  -9   5   8   55.59   17.44
   7   5  -8   54.02   15.37
  -7   5   8  129.61   18.81
   7   5  -8   79.45   16.10
  -5   5   8  121.04   16.87
   5   5  -8  110.05   16.99
   5   5  -8  123.50   17.82
   3   5  -8   84.41   16.73
  -3   5   8   73.43   13.52
   3   5  -8   91.46   16.62
  -3   5   8   73.51   13.81
  -1   5   8  180.90   18.90
   1   5  -8  141.70   18.22
   1   5  -8  156.90   20.15
   1   5   8  237.66   16.85
  -1   5  -8  215.64   25.54
  -1   5  -8  248.03   25.45
   1   5   8  198.52   17.07
   3   5   8   11.89    7.83
  -3   5  -8   18.86   14.39
   3   5   8    5.95    8.33
  -3   5  -8   10.87   16.87
  -5   5  -8   72.84   17.28
   5   5   8   89.26    9.18
   5   5   8   68.20    8.88
  -5   5  -8   44.81   16.93
  -7   5  -8   37.38   17.50
  -7   5  -8   51.89   20.14
   9  -5   8   47.57   10.15
   9  -5   8   64.20    9.72
  -9   5  -8   45.43   19.17
  -9   5  -8   55.13   19.03
  11  -5   8   85.83   20.50
  11  -5   8  129.77   15.14
 -11   5  -8   82.24   21.46
 -11   5  -8   58.60   21.07
  13  -5   8   33.79   14.26
  13  -5   8   17.58   14.40
 -13   5  -8   34.41   19.81
  13   5   8   28.31   10.41
 -13   5  -8   51.07   20.65
  15  -5   8   72.42   18.37
  15  -5   8   37.10   16.69
  15   5   8   53.61   11.67
 -15   5  -8   51.84   25.36
 -15   5  -8   43.44   21.59
  15   5   8   50.04   10.98
  30   0  -9   71.41   23.35
 -30   0   9   -2.10   23.87
  30   0  -9   30.87   21.42
 -30   0   9    1.96   23.76
 -28   0   9    7.12   20.65
  28   0  -9  -12.02   18.20
  28   0  -9    9.83   18.11
 -28   0   9   -4.89   20.47
  26   0  -9  -26.85   17.15
 -26   0   9  -16.64   16.68
 -26   0   9    2.60   15.94
  26   0  -9   -6.30   15.75
  24   0  -9    8.28   15.13
 -24   0   9   19.09   17.80
 -24   0   9  -16.26   14.13
  24   0  -9   -2.40   15.24
 -22   0   9    1.90   12.55
  22   0  -9    8.02   13.51
 -22   0   9    9.10   14.07
  22   0  -9    0.68   13.25
  20   0  -9   -5.12   19.35
 -20   0   9  -13.12   10.28
  20   0  -9   15.97   12.28
 -20   0   9   -6.68   11.32
  18   0  -9    7.00    8.64
 -18   0   9    6.28   10.55
  18   0  -9    8.45    9.79
 -18   0   9    5.79   10.53
 -16   0   9    6.40    9.29
  16   0  -9   -4.29    8.75
  16   0  -9   12.40    8.25
 -14   0   9   -7.54    7.42
  14   0  -9   -7.59    7.18
  14   0  -9    0.74    7.37
 -14   0   9  -13.66    7.94
 -12   0   9    0.90    7.31
  12   0  -9   -5.38    5.99
  12   0  -9    8.40    6.68
 -12   0   9    7.39    7.08
 -10   0   9  -12.21    6.74
  10   0  -9   13.76    6.78
  10   0  -9   -1.43    5.78
 -10   0   9   -3.73    6.26
   8   0  -9   -8.44    5.27
  -8   0   9    0.59    6.16
  -8   0   9    5.05    6.64
   8   0  -9    3.27    5.73
  -6   0   9    1.19    5.48
  -6   0   9    3.16    5.69
   6   0  -9   -7.05    5.24
   6   0  -9   -2.53    4.31
   4   0  -9    6.66    4.97
   4   0  -9   -0.35    4.33
  -4   0   9    2.02    4.92
  -4   0   9    7.44    5.30
  -2   0   9    3.20    4.57
   2   0  -9   -4.27    4.39
   2   0  -9    0.58    4.54
  -2   0   9    4.15    4.44
   0   0  -9   11.09    4.59
   0   0  -9   -3.57    4.48
   0   0   9    7.85    5.29
   0   0   9   -0.09    4.92
  -2   0  -9   -4.53    4.15
   2   0   9    4.95    4.82
   2   0   9   -0.99    4.12
  -2   0  -9   -2.18    4.32
  -4   0  -9    4.31    4.72
   4   0   9    1.78    4.75
   4   0   9    1.00    4.81
  -4   0  -9    5.78    4.69
  -6   0  -9    6.09    4.93
   6   0   9   -4.71    4.87
  -6   0  -9   -5.38    4.53
   6   0   9    1.60    5.90
  -8   0  -9    1.53    5.75
   8   0   9   -5.14    5.26
   8   0   9    3.89    6.32
  -8   0  -9    3.93    5.50
  10   0   9   -2.63    6.44
 -10   0  -9   -3.76    5.40
  10   0   9   -6.00    5.84
 -10   0  -9   -0.75    6.00
  12   0   9    2.82    7.47
 -12   0  -9   -5.51    6.52
  12   0   9   -5.05    6.36
 -12   0  -9   -8.00    5.54
 -14   0  -9    1.59    6.45
 -14   0  -9   -6.76    7.73
  14   0   9   -4.04    6.76
  14   0   9   -1.71    7.52
 -16   0  -9    8.16    7.58
  16   0   9   -6.97    7.68
  16   0   9   -6.89    8.23
 -16   0  -9   -5.36    7.61
 -18   0  -9   11.81    9.69
  18   0   9    4.44    9.24
 -18   0  -9   -2.16    7.43
  18   0   9  -19.44    9.21
  20   0   9   -8.09   10.54
 -20   0  -9   -5.37   10.29
 -20   0  -9   -7.47    8.71
  20   0   9  -16.12   10.51
 -22   0  -9    3.64   11.75
 -22   0  -9  -11.02   10.39
  22   0   9    2.84   12.76
  24   0   9  -23.01   15.49
 -24   0  -9   29.30   13.18
 -24   0  -9   20.95   15.14
  24   0   9   16.36   13.31
  26   0   9    3.89   15.92
 -26   0  -9   -9.67   13.17
 -26   0  -9   14.92   14.73
  26   0   9    8.60   17.32
  28   0   9   -8.23   17.87
 -28   0  -9   -1.15   16.02
 -28   0  -9   19.87   15.40
  28   0   9    3.76   17.12
 -30   0  -9   -7.19   18.55
  30   0   9  -17.26   21.58
 -30   0  -9    4.77   18.39
  30   0   9  -19.30   20.25
  31  -1  -9   55.68   25.92
  31  -1  -9   46.85   23.98
 -31  -1   9  130.33   28.03
 -31  -1   9   46.98   23.93
  31   1  -9   33.23   23.29
  31   1  -9   53.77   25.23
 -31   1   9   34.50   28.09
 -31   1   9   17.14   28.19
 -29  -1   9  -18.58   20.35
  29  -1  -9    1.71   20.20
 -29  -1   9   10.05   19.98
  29  -1  -9   10.49   19.81
 -29   1   9   -1.61   24.22
  29   1  -9   19.43   21.04
 -29   1   9   26.97   22.64
  29   1  -9  -20.86   17.34
 -27  -1   9   24.16   17.83
  27  -1  -9   59.11   20.30
  27  -1  -9   37.01   19.37
 -27  -1   9   40.04   19.75
  27   1  -9   57.64   18.56
 -27   1   9   47.48   19.71
  27   1  -9   62.54   19.57
 -27   1   9   52.94   23.49
 -25  -1   9   64.77   18.16
 -25  -1   9   46.61   20.39
  25  -1  -9   60.81   18.66
  25  -1  -9   52.56   18.14
  25   1  -9   49.22   17.53
 -25   1   9   35.96   18.53
 -25   1   9   32.50   16.37
  25   1  -9   55.59   17.72
 -23  -1   9   16.05   13.93
  23  -1  -9   54.53   15.61
  23  -1  -9  -15.60   15.14
 -23  -1   9  -14.68   13.61
 -23   1   9    6.38   14.70
 -23   1   9    7.58   15.61
  23   1  -9   12.07   13.26
  23   1  -9   13.78   12.68
 -21  -1   9   26.72   12.82
  21  -1  -9    3.76   12.80
  21  -1  -9    7.14   22.43
 -21  -1   9   -7.20   12.01
 -21   1   9   -8.78   16.91
 -21   1   9    7.43   11.46
  21   1  -9    9.42   12.67
  21   1  -9    4.35   11.45
 -19  -1   9    0.75   11.02
 -19  -1   9   27.67   11.38
  19  -1  -9   -3.54    9.84
  19  -1  -9   -9.40   10.04
 -19   1   9  -13.27   11.33
  19   1  -9   -4.59   10.47
 -19   1   9    6.21   11.42
  19   1  -9    3.84   11.48
  17  -1  -9  119.93   15.52
 -17  -1   9  130.89   17.34
 -17  -1   9  123.92   15.75
  17  -1  -9  120.17   15.80
 -17   1   9  159.57   20.32
  17   1  -9  148.18   19.06
  17   1  -9  135.53   18.24
 -15  -1   9    7.03    8.54
  15  -1  -9   -9.44    7.58
  15  -1  -9   13.90    9.33
  15   1  -9   -1.15    7.64
 -15   1   9   -3.09    8.85
  15   1  -9   -0.38    8.02
 -15   1   9    6.15    9.18
 -13  -1   9   85.35   12.59
  13  -1  -9   57.87   10.80
  13  -1  -9   62.45   12.19
 -13  -1   9   84.12   12.07
  13   1  -9   81.98   13.01
 -13   1   9   52.58   10.90
  13   1  -9   69.82   12.40
 -13   1   9   42.83    9.80
  11  -1  -9   34.19    7.97
  11  -1  -9   31.39    8.69
 -11  -1   9   35.83    9.34
 -11  -1   9   50.15    9.48
 -11   1   9   38.24   10.28
 -11   1   9   46.54    9.50
  11   1  -9   42.68    9.59
  11   1  -9   35.62    9.17
   9  -1  -9   79.32   11.22
  -9  -1   9   83.11   11.57
   9  -1  -9   95.97   12.14
  -9  -1   9   84.82   10.78
  -9   1   9   49.55    9.16
   9   1  -9   94.82   12.17
  -9   1   9   65.94   10.32
   9   1  -9   58.60    9.68
   7  -1  -9  206.00   14.38
   7  -1  -9  216.80   14.80
  -7  -1   9  218.84   17.72
  -7  -1   9  225.28   14.81
  -7   1   9  217.62   15.59
   7   1  -9  220.63   14.95
  -7   1   9  220.15   16.07
   7   1  -9  234.26   15.78
   5  -1  -9  211.71   13.61
  -5  -1   9  217.52   15.09
   5  -1  -9  236.42   14.10
  -5  -1   9  241.98   14.89
   5   1  -9  240.16   15.63
  -5   1   9  225.06   14.96
  -5   1   9  241.97   14.93
   5   1  -9  231.13   22.25
  -3  -1   9   13.66    5.64
  -3  -1   9    2.36    4.87
   3  -1  -9   10.74    5.07
   3  -1  -9    6.44    4.66
   3   1  -9    1.57    4.85
  -3   1   9    8.73    5.25
   3   1  -9    0.68    4.36
  -3   1   9    3.74    5.38
  -1  -1   9  255.23   14.59
   1  -1  -9  256.26   13.19
  -1  -1   9  249.13   15.15
   1  -1  -9  240.93   12.65
   1   1  -9  243.52   15.19
  -1   1   9  260.30   14.43
   1   1  -9  245.29   14.46
  -1   1   9  241.28   13.80
   1  -1   9  296.38   16.14
  -1  -1  -9  285.16   13.49
   1  -1   9  297.05   16.65
  -1  -1  -9  314.20   14.24
  -1   1  -9  337.15   17.46
   1   1   9  327.27   14.98
  -1   1  -9  285.81   15.89
   1   1   9  315.50   15.46
  -3  -1  -9  224.39   11.76
  -3  -1  -9  226.52   11.91
   3  -1   9  209.27   14.54
   3  -1   9  218.19   14.63
   3   1   9  220.85   13.37
   3   1   9  221.89   12.69
  -3   1  -9  234.26   15.74
  -3   1  -9  230.79   21.86
   5  -1   9   36.96    7.84
  -5  -1  -9   36.75    6.16
   5  -1   9   35.90    8.63
  -5  -1  -9   29.37    5.93
   5   1   9   54.80    7.98
  -5   1  -9   33.27    8.10
  -5   1  -9   28.94    7.07
   5   1   9   41.60    6.97
  -7  -1  -9  825.78   25.89
   7  -1   9  785.23   30.64
  -7  -1  -9  804.36   24.99
   7  -1   9  818.06   30.09
  -7   1  -9  872.55   31.51
   7   1   9  853.33   28.52
  -7   1  -9  843.83   29.61
   7   1   9  852.34   27.45
  -9  -1  -9   96.18    9.40
   9  -1   9   99.66   13.23
  -9  -1  -9  110.23   10.22
   9  -1   9   77.26   11.15
   9   1   9  110.34   12.07
  -9   1  -9  113.58   14.28
   9   1   9  102.12   11.26
  -9   1  -9   91.43   12.47
  11  -1   9    5.80    7.06
 -11  -1  -9   11.43    5.53
 -11  -1  -9   -4.14    4.46
  11  -1   9   -1.05    6.67
  11   1   9   -2.40    6.12
 -11   1  -9   -0.97    5.73
  11   1   9    0.90    6.37
 -11   1  -9  -11.84    6.91
  13  -1   9   93.54   13.35
 -13  -1  -9  102.03   10.50
 -13  -1  -9   81.92   11.14
  13  -1   9  119.78   16.38
  13   1   9   81.29   12.47
 -13   1  -9  122.72   16.37
 -13   1  -9  118.98   15.27
  13   1   9   80.25   11.32
 -15  -1  -9   -1.41    6.33
 -15  -1  -9  -13.13    6.52
  15  -1   9    9.13   10.25
  15  -1   9   15.11    8.44
  15   1   9   -9.51    8.05
  15   1   9   -3.90    7.29
 -15   1  -9   -3.10    8.83
 -15   1  -9    9.03    8.81
  17  -1   9    9.19    9.27
 -17  -1  -9   24.79    8.34
  17  -1   9   19.10   10.53
 -17  -1  -9    3.99    6.73
  17   1   9   29.03   10.18
 -17   1  -9   13.79   10.50
  17   1   9   18.74    9.89
 -17   1  -9   20.75    9.39
 -19  -1  -9   75.70   10.93
 -19  -1  -9   67.00   12.32
  19  -1   9   60.42   15.61
 -19   1  -9  101.89   17.87
 -19   1  -9   48.27   12.68
  19   1   9   73.46   14.57
  19   1   9   83.30   14.11
 -21  -1  -9   13.49    9.41
 -21  -1  -9   15.33    9.18
  21  -1   9   11.40   12.56
  21  -1   9   14.36   13.42
  21   1   9   13.41   11.21
 -21   1  -9   -0.88   11.32
  21   1   9    5.10   12.95
 -23  -1  -9   -3.19   10.26
  23  -1   9  -15.71   12.79
 -23  -1  -9   -6.19    9.18
  23  -1   9    4.41   15.27
 -23   1  -9   11.52   13.84
  23   1   9   10.01   18.62
  23   1   9   15.75   14.15
 -23   1  -9    6.89   13.22
  25  -1   9  194.67   25.33
  25  -1   9  167.10   23.61
 -25  -1  -9  191.71   23.17
 -25  -1  -9  199.24   21.31
  25   1   9  246.55   29.93
  25   1   9  206.22   27.46
 -25   1  -9  222.33   26.04
 -25   1  -9  229.08   31.14
 -27  -1  -9  138.24   17.87
  27  -1   9  122.62   25.77
  27  -1   9  117.39   24.29
 -27  -1  -9  133.74   19.44
 -27   1  -9  162.38   24.64
 -27   1  -9   98.00   22.32
  27   1   9  130.01   21.81
  27   1   9  117.56   22.25
  29  -1   9    4.70   21.43
 -29  -1  -9   14.34   23.14
  29  -1   9   39.26   21.13
 -29  -1  -9   48.84   18.71
  29   1   9   -1.70   21.78
 -29   1  -9   31.19   18.58
 -29   1  -9    1.05   19.87
  29   1   9   28.37   19.57
 -28  -2   9  202.51   33.93
  28  -2  -9  150.52   27.35
 -28  -2   9  208.60   29.18
  28  -2  -9  118.15   26.06
 -28   2   9  158.68   29.99
  28   2  -9  161.52   27.90
 -28   2   9  144.82   24.95
  28   2  -9  131.59   23.53
  26  -2  -9   62.59   21.82
  26  -2  -9   21.57   20.77
 -26  -2   9   20.42   17.44
 -26  -2   9   38.90   17.03
 -26   2   9   39.47   18.71
 -26   2   9   39.66   23.52
  26   2  -9   55.84   19.10
  26   2  -9   32.08   18.21
 -24  -2   9  265.03   25.68
 -24  -2   9  213.73   23.03
  24  -2  -9  231.36   31.12
  24  -2  -9  179.73   24.24
  24   2  -9  273.54   30.49
  24   2  -9  231.00   26.06
 -24   2   9  194.82   25.78
 -24   2   9  235.53   29.29
  22  -2  -9   43.73   17.76
  22  -2  -9   84.36   18.85
 -22  -2   9   55.72   14.34
 -22  -2   9   55.23   15.32
  22   2  -9   74.30   17.04
 -22   2   9   68.13   18.26
 -22   2   9   68.42   20.33
  22   2  -9   56.30   20.02
  20  -2  -9  158.09   23.84
 -20  -2   9  220.67   21.59
  20  -2  -9  185.22   25.23
 -20  -2   9  172.42   20.10
  20   2  -9  206.56   24.20
 -20   2   9  198.89   25.23
 -20   2   9  185.30   22.73
 -18  -2   9  251.65   21.30
 -18  -2   9  270.79   20.24
  18  -2  -9  258.75   24.77
  18  -2  -9  270.24   24.35
  18   2  -9  233.21   22.67
 -18   2   9  218.71   25.00
 -18   2   9  228.76   25.82
  18   2  -9  282.91   23.90
 -16  -2   9   46.87   10.71
  16  -2  -9   26.42   12.55
 -16  -2   9   34.32    9.22
  16  -2  -9   29.86   11.47
 -16   2   9   26.99   12.98
  16   2  -9   38.35   11.96
  16   2  -9   29.81   11.40
  14  -2  -9   22.35    9.66
  14  -2  -9    4.91    9.21
 -14  -2   9    0.98    7.34
  14   2  -9   -1.12    8.08
 -14   2   9    0.61    9.74
 -14   2   9    1.90   10.08
  14   2  -9   -6.29    8.76
  12  -2  -9  187.73   16.86
 -12  -2   9  157.33   17.23
  12  -2  -9  186.34   16.77
 -12  -2   9  193.38   15.08
  12   2  -9  178.87   17.10
  12   2  -9  164.67   16.62
 -12   2   9  196.26   18.85
 -12   2   9  181.96   18.68
  10  -2  -9   10.11    6.81
 -10  -2   9    2.87    6.49
  10  -2  -9   -0.85    6.68
 -10  -2   9  -11.34    6.55
  10   2  -9   -4.88    6.84
 -10   2   9  -10.14    7.86
 -10   2   9    0.01    8.34
  10   2  -9    7.50    7.28
   8  -2  -9  112.48   12.21
   8  -2  -9  126.51   12.48
  -8  -2   9  137.66   12.77
  -8  -2   9  152.51   12.88
   8   2  -9  147.28   14.38
  -8   2   9  121.96   14.25
  -8   2   9  123.84   14.78
   8   2  -9  123.67   13.71
   6  -2  -9  511.99   20.11
  -6  -2   9  522.90   21.09
  -6  -2   9  493.39   21.38
   6  -2  -9  531.58   20.29
  -6   2   9  505.09   22.25
   6   2  -9  524.50   23.75
  -6   2   9  502.38   26.64
   6   2  -9  492.57   22.11
   4  -2  -9  480.23   17.55
   4  -2  -9  442.37   17.28
  -4  -2   9  460.64   20.43
  -4  -2   9  464.50   19.82
   4   2  -9  457.94   22.01
  -4   2   9  479.22   20.10
   4   2  -9  505.13   21.63
  -4   2   9  464.18   20.26
  -2  -2   9  564.55   22.35
  -2  -2   9  550.40   22.73
   2  -2  -9  545.14   17.68
   2  -2  -9  589.37   18.11
  -2   2   9  574.69   21.72
   2   2  -9  560.04   24.39
  -2   2   9  569.07   21.38
   2   2  -9  574.90   23.44
   0  -2   9  173.60   13.93
   0  -2  -9  194.77    7.91
   0  -2   9  190.83   13.85
   0  -2  -9  200.61    7.83
   0   2   9  203.85   12.52
   0   2   9  207.68   12.33
   0   2  -9  178.69   14.88
   0   2  -9  185.52   14.03
   2  -2   9  320.97   17.30
   2   2   9  329.84   14.88
  -2   2  -9  300.87   17.62
  -2   2  -9  321.80   19.13
   2   2   9  326.94   14.72
   4  -2   9    6.38    6.68
   4  -2   9   11.36    6.84
   4   2   9   13.33    5.07
  -4   2  -9   21.04    7.32
   4   2   9   14.82    5.44
  -4   2  -9   22.68    8.61
   6  -2   9  652.00   26.93
   6  -2   9  628.62   26.28
  -6   2  -9  608.14   27.64
   6   2   9  628.66   21.19
  -6   2  -9  611.96   26.42
   6   2   9  619.59   21.95
   8  -2   9 1137.47   39.66
   8  -2   9 1148.41   39.02
   8   2   9 1142.86   33.03
  -8   2  -9 1182.59   39.61
   8   2   9 1132.58   33.80
  -8   2  -9 1184.62   41.38
  10  -2   9  279.81   20.46
  10  -2   9  280.95   19.67
 -10   2  -9  235.83   20.24
 -10   2  -9  224.18   18.46
  10   2   9  249.54   15.39
  10   2   9  252.85   14.50
  12  -2   9  144.30   17.86
  12  -2   9  164.46   18.49
  12   2   9  147.10   13.47
 -12   2  -9  128.93   16.72
  12   2   9  136.29   14.04
 -12   2  -9  179.92   19.55
  14  -2   9   94.27   14.21
  14  -2   9  114.27   17.27
 -14   2  -9   95.32   15.09
  14   2   9  120.37   14.73
 -14   2  -9   97.82   15.09
  14   2   9  127.31   14.22
  16  -2   9   -2.28   10.14
  16  -2   9   23.70   11.41
  16   2   9    6.11    8.93
  16   2   9   -0.97    7.40
 -16   2  -9    3.93   11.50
 -16   2  -9  -11.58   12.22
  18  -2   9    2.79   12.14
  18  -2   9   16.94   12.62
 -18  -2  -9   10.34    4.97
 -18  -2  -9   10.60    4.90
 -18   2  -9   19.61   22.43
  18   2   9   -9.21    9.89
  18   2   9   10.61    9.70
 -18   2  -9    9.70   11.79
 -20  -2  -9   21.58    6.38
  20  -2   9   34.94   15.37
  20  -2   9   21.59   14.69
 -20  -2  -9   35.69    6.96
  20   2   9   27.89   11.73
  20   2   9   10.84   11.29
 -20   2  -9   24.64   12.44
 -20   2  -9    0.44   13.58
  22  -2   9   42.39   17.14
 -22  -2  -9   59.45    8.59
 -22  -2  -9   59.73    8.90
  22  -2   9   68.14   18.18
  22   2   9   45.34   14.28
  22   2   9   35.89   14.17
 -22   2  -9   40.33   14.72
 -22   2  -9   75.39   18.29
 -24  -2  -9   49.60    9.62
  24  -2   9   22.21   18.04
 -24  -2  -9   53.90   10.39
  24  -2   9   20.59   18.25
 -24   2  -9   65.34   16.45
  24   2   9   63.15   23.08
  24   2   9   76.03   17.90
 -24   2  -9   70.55   20.24
  26  -2   9   52.55   20.79
 -26  -2  -9   82.63   13.78
  26  -2   9   90.13   22.53
 -26  -2  -9   65.67   11.97
 -26   2  -9  114.96   27.05
  26   2   9   62.78   19.65
 -26   2  -9   52.65   18.35
  26   2   9   62.25   17.83
  28  -2   9   89.66   27.15
  28  -2   9   58.39   25.14
 -28  -2  -9  116.42   15.53
 -28   2  -9  102.70   27.55
  28   2   9  100.43   23.53
 -28   2  -9   94.85   24.80
  28   2   9  107.18   23.88
 -25  -3   9  -15.72   12.06
  25  -3  -9   30.05   20.11
  25  -3  -9    9.69   20.80
 -25  -3   9   15.00   13.75
 -25   3   9  -13.94   20.79
  25   3  -9   14.41   18.71
  25   3  -9    7.21   19.47
 -25   3   9    3.20   25.09
 -23  -3   9   34.07   11.52
  23  -3  -9   22.05   17.51
  23  -3  -9    2.38   18.91
 -23   3   9   17.15   22.98
  23   3  -9   -4.17   16.78
 -23   3   9   13.37   19.71
  23   3  -9    6.96   16.59
 -21  -3   9  100.85   16.25
  21  -3  -9   60.89   18.79
 -21  -3   9   81.08   12.18
  21   3  -9   78.03   17.84
 -21   3   9   50.47   17.77
 -21   3   9  102.50   23.46
 -19  -3   9   86.86   10.97
  19  -3  -9  112.35   19.07
  19  -3  -9  122.68   18.99
 -19  -3   9   89.99   12.27
  19   3  -9   81.60   16.64
 -19   3   9   85.34   17.87
 -19   3   9  138.56   22.72
 -17  -3   9  722.22   26.93
  17  -3  -9  767.54   35.86
 -17  -3   9  743.84   26.02
  17  -3  -9  751.70   34.66
 -17   3   9  723.73   37.88
  17   3  -9  759.43   35.58
  17   3  -9  744.44   36.04
 -15  -3   9   15.22    8.09
 -15  -3   9   -2.30    7.05
  15  -3  -9   13.21   11.30
  15  -3  -9    0.51    9.76
 -15   3   9   42.59   15.24
  15   3  -9    2.39   10.48
  15   3  -9   26.05   11.26
  13  -3  -9    0.18    8.97
  13  -3  -9    9.41    8.72
 -13  -3   9    8.51    7.45
 -13  -3   9   10.01    6.77
  13   3  -9    3.80    9.20
 -13   3   9    0.18   11.13
  13   3  -9   11.86    9.97
 -13   3   9    0.92   11.82
  11  -3  -9   17.53    8.83
 -11  -3   9   -0.97    6.00
  11  -3  -9   12.58    7.59
 -11  -3   9   -7.95    6.52
  11   3  -9    0.85    8.77
 -11   3   9   -1.03   10.53
 -11   3   9    9.57   10.32
  11   3  -9   14.19    8.96
   9  -3  -9  423.05   18.58
   9  -3  -9  425.91   18.91
  -9  -3   9  411.98   17.19
  -9   3   9  417.23   24.44
   9   3  -9  456.18   23.96
  -9   3   9  389.96   24.49
   9   3  -9  421.27   22.74
   7  -3  -9   25.34    6.15
  -7  -3   9   14.93    6.46
  -7  -3   9   19.41    6.36
   7  -3  -9   29.30    5.57
   7   3  -9   30.21    9.66
  -7   3   9   32.19    9.82
   7   3  -9   35.27    9.06
  -7   3   9   28.10    9.97
  -5  -3   9  102.49   10.42
  -5  -3   9   89.75   10.43
  -5   3   9   95.45   12.25
  -5   3   9  108.76   14.05
   5   3  -9   93.15   11.91
   5   3  -9  112.49   14.99
  -3  -3   9  119.31   11.36
  -3  -3   9   85.14   11.23
  -3   3   9  112.49   12.41
   3   3  -9  107.29   13.93
  -3   3   9  113.47   12.92
   3   3  -9  114.51   15.02
  -1  -3   9   -8.52    6.09
  -1  -3   9   -0.06    6.16
   1   3  -9   -0.53    7.05
  -1   3   9   -1.96    6.06
   1   3  -9    1.30    7.36
   1  -3   9   13.32    7.26
   1  -3   9   13.97    7.05
   1   3   9   15.15    5.97
  -1   3  -9    5.49    7.33
   1   3   9   11.66    5.91
  -1   3  -9   10.18    8.04
   3  -3   9  352.58   18.71
   3  -3   9  335.46   25.25
   3   3   9  312.77   14.27
  -3   3  -9  311.89   21.34
  -3   3  -9  326.51   20.45
   3   3   9  317.32   14.49
   5  -3   9   -6.50    7.44
   5  -3   9    3.17    7.92
   5   3   9   -1.33    4.77
   5   3   9    4.28    5.23
  -5   3  -9    6.31    8.05
  -5   3  -9   -3.36    8.14
   7  -3   9   11.26    8.37
   7  -3   9    0.76    8.50
   7   3   9   -0.25    5.13
  -7   3  -9   12.92    8.81
  -7   3  -9    4.78    8.97
   7   3   9   -3.77    5.28
   9  -3   9  589.92   27.94
   9  -3   9  551.47   27.91
   9   3   9  571.53   19.95
   9   3   9  552.26   20.82
  -9   3  -9  611.37   32.02
  -9   3  -9  554.98   28.78
  11  -3   9  148.50   18.09
  11  -3   9  149.43   18.35
 -11   3  -9   92.92   14.78
  11   3   9  138.26   11.78
  11   3   9  139.89   13.39
 -11   3  -9  158.89   21.50
  13  -3   9   -9.33   10.94
  13  -3   9    5.88   11.20
 -13   3  -9   13.68   13.80
  13   3   9    6.91    7.75
 -13   3  -9   -8.02   11.25
  13   3   9   -2.94    7.06
  15  -3   9   94.86   16.83
  15  -3   9   83.36   17.77
 -15   3  -9   89.58   16.93
  15   3   9  112.08   13.27
 -15   3  -9   92.91   16.95
  15   3   9  105.21   13.04
  17  -3   9   41.29   26.18
  17  -3   9   10.08   14.72
 -17   3  -9   33.79   15.26
  17   3   9   14.74   10.36
  17   3   9   18.01   10.05
 -17   3  -9   29.24   15.89
  19  -3   9   16.29   16.59
  19  -3   9   -7.08   14.54
 -19   3  -9   15.43   13.88
  19   3   9  -10.84   11.03
 -19   3  -9    6.09   16.44
  19   3   9   -7.78   10.30
  21  -3   9  110.57   23.23
  21  -3   9  131.37   22.69
  21   3   9  120.47   17.72
  21   3   9  119.81   18.13
 -21   3  -9  129.50   22.43
 -21   3  -9   97.12   23.08
  23  -3   9  463.70   40.34
  23  -3   9  442.24   38.84
  23   3   9  410.57   30.70
 -23   3  -9  310.12   40.37
 -23   3  -9  403.69   36.33
  23   3   9  401.04   33.34
  25  -3   9   27.66   22.22
  25  -3   9   25.45   22.65
 -25   3  -9  -10.23   18.64
  25   3   9    4.33   17.10
 -25   3  -9    3.53   22.97
  22  -4  -9   -4.32   19.08
 -22   4   9   48.70   27.81
  22   4  -9  -21.45   18.63
  22   4  -9   33.73   20.08
 -22   4   9   -9.40   23.06
  20  -4  -9  306.40   30.68
  20  -4  -9  233.97   28.27
  20   4  -9  245.88   31.02
 -20   4   9  240.55   31.39
 -20   4   9  295.99   33.87
  20   4  -9  284.36   31.19
  18  -4  -9   81.70   16.00
  18  -4  -9   53.88   16.48
  18   4  -9   60.73   17.23
 -18   4   9   90.75   24.28
 -18   4   9   62.44   19.44
  18   4  -9   64.28   19.21
  16  -4  -9  101.58   14.70
  16  -4  -9  118.93   16.75
 -16   4   9   76.09   19.72
  16   4  -9   88.27   16.76
  16   4  -9   89.05   17.73
 -16   4   9   77.48   21.23
  14  -4  -9    6.17   10.01
  14  -4  -9   27.05    9.92
 -14   4   9   33.51   15.43
  14   4  -9   21.36   13.35
  14   4  -9   12.40   12.65
 -14   4   9   28.53   16.74
  12  -4  -9   64.03    8.81
  12  -4  -9   57.51    8.36
  12   4  -9   83.55   15.67
  12   4  -9   70.83   14.14
 -12   4   9   99.51   18.53
  10   4  -9   12.79   11.29
 -10   4   9   41.32   14.45
  10   4  -9   12.38   10.98
 -10   4   9   36.05   13.35
   8   4  -9   -4.12   10.10
  -8   4   9   14.93   11.73
   8   4  -9    3.38   10.70
  -8   4   9   -9.46   11.83
   6   4  -9  378.66   23.63
  -6   4   9  327.87   23.25
   6   4  -9  370.07   24.04
  -6   4   9  328.07   23.22
  -4   4   9  227.11   18.56
   4   4  -9  200.20   20.45
   4   4  -9  225.93   20.10
  -4   4   9  201.62   18.93
   2   4  -9   61.83   13.04
  -2   4   9   51.62   10.66
   2   4  -9   61.33   12.09
  -2   4   9   79.47   11.46
   0  -4   9  180.29   11.26
   0  -4   9  145.93   11.00
   0   4  -9  176.51   20.61
   0   4   9  161.25   14.11
   0   4   9  142.88   14.16
   0   4  -9  180.17   19.23
   2  -4   9   12.62    7.60
   2  -4   9    9.08    7.39
  -2   4  -9   -7.65    9.85
   2   4   9    4.50    6.68
   2   4   9    5.44    6.75
  -2   4  -9   -3.58   10.81
   4  -4   9  112.83   14.45
   4  -4   9   82.81   11.74
   4   4   9   91.46   10.58
  -4   4  -9  122.41   16.59
  -4   4  -9  124.34   18.86
   4   4   9   92.42   11.18
   6  -4   9   76.18   14.10
   6  -4   9   89.67   12.57
   6   4   9   70.67    8.36
   6   4   9   68.58    9.50
  -6   4  -9   74.58   14.80
  -6   4  -9   63.50   15.35
   8  -4   9    3.72   10.51
   8  -4   9   15.25   10.69
  -8   4  -9   15.60   13.57
   8   4   9    9.10    5.77
   8   4   9   20.03    6.88
  10  -4   9  113.95   15.72
  10  -4   9   85.84   14.65
  10   4   9  114.34   11.00
  10   4   9  118.50   12.53
 -10   4  -9   83.76   16.84
  12  -4   9   19.14   13.34
  12  -4   9   39.73   14.33
  12   4   9   33.51    8.12
  12   4   9   38.65    9.35
 -12   4  -9   40.13   15.73
 -12   4  -9   20.85   14.73
  14  -4   9  203.97   23.11
  14  -4   9  167.10   21.13
 -14   4  -9  187.05   26.74
  14   4   9  150.57   15.23
  14   4   9  167.32   16.41
 -14   4  -9  148.35   20.79
  16  -4   9  235.41   27.05
  16  -4   9  216.70   28.94
  16   4   9  202.60   18.75
  16   4   9  179.84   19.03
 -16   4  -9  200.14   27.82
 -16   4  -9  159.95   22.35
  18  -4   9   87.19   20.57
  18  -4   9   49.40   19.67
 -18   4  -9  105.69   25.32
 -18   4  -9   74.29   20.89
  18   4   9   89.29   15.28
  18   4   9   74.03   14.31
  20  -4   9  -16.53   20.99
  20  -4   9   26.32   20.77
  20   4   9   39.10   14.57
 -20   4  -9   44.36   26.23
  20   4   9   30.49   14.54
 -20   4  -9   37.91   19.57
  22   4   9 -576.81  369.25
 -13   5   9   15.72   18.61
  13   5  -9   75.74   27.35
 -13   5   9   49.73   21.96
  13   5  -9   44.56   17.69
  11   5  -9   18.48   14.98
 -11   5   9   -6.96   17.29
  11   5  -9   12.94   15.63
 -11   5   9    7.84   19.75
   9   5  -9   85.32   17.65
  -9   5   9   70.84   18.34
   9   5  -9   35.55   15.93
  -9   5   9   63.80   17.03
   7   5  -9   -7.30   14.48
  -7   5   9   22.47   15.45
   7   5  -9   22.11   15.00
  -5   5   9   36.68   14.70
   5   5  -9   89.03   17.52
   5   5  -9   57.62   16.10
  -5   5   9   71.69   15.32
   3   5  -9   12.66   12.98
  -3   5   9   -1.85   11.64
   3   5  -9   26.24   14.71
  -3   5   9    0.63   12.21
  -1   5   9  174.25   18.87
  -1   5   9  161.09   19.71
   1   5  -9  201.86   25.96
   1   5  -9  164.04   20.37
   1   5   9   13.49    9.57
  -1   5  -9   32.43   15.01
   1   5   9   32.15   10.18
   3   5   9    2.68    8.94
  -3   5  -9   12.46   15.09
   3   5   9  -14.97    8.92
  -3   5  -9   13.09   15.36
  -5   5  -9   52.93   18.03
   5   5   9   26.95    8.39
   5   5   9   36.89    8.62
   7   5   9   92.75   10.04
  -7   5  -9   88.20   20.45
  -7   5  -9   96.58   20.78
   9  -5   9   12.37   11.11
   9  -5   9   37.56   11.13
  -9   5  -9    2.71   17.68
  -9   5  -9    7.40   18.25
  11  -5   9  -15.73   13.55
 -11   5  -9    4.71   19.80
 -11   5  -9  -11.62   19.63
  11   5   9   10.72    8.91
  11   5   9    8.18    7.41
  13  -5   9   87.03   18.07
  13   5   9  103.62   12.12
  13   5   9   86.42   10.97
 -13   5  -9  140.71   24.69
 -13   5  -9  138.50   26.52
  30   0 -10   10.00   22.20
 -30   0  10   -6.27   24.56
 -30   0  10  -10.96   23.85
  30   0 -10  -49.22   22.86
  28   0 -10   32.04   21.81
 -28   0  10   25.03   21.82
 -28   0  10   36.59   22.62
  28   0 -10   23.65   20.69
  26   0 -10   54.15   18.49
 -26   0  10   49.81   18.13
  26   0 -10   68.26   19.40
 -26   0  10   51.24   20.34
  24   0 -10   62.48   16.91
  24   0 -10   93.70   20.75
 -24   0  10   66.88   18.22
 -24   0  10   81.52   20.23
 -22   0  10  272.85   34.58
 -22   0  10  319.60   28.69
  22   0 -10  325.17   28.43
  22   0 -10  339.85   28.29
 -20   0  10  576.39   32.83
 -20   0  10  564.25   37.72
  20   0 -10  580.29   33.65
  20   0 -10  555.68   33.08
  18   0 -10    5.52    9.00
  18   0 -10   14.09   11.12
 -18   0  10    0.78   11.27
  16   0 -10    3.59    8.41
  16   0 -10    3.23    8.85
 -16   0  10   19.21   10.95
 -16   0  10    0.87    8.81
 -14   0  10  637.40   29.46
  14   0 -10  668.27   30.39
 -14   0  10  585.85   29.58
  14   0 -10  632.77   28.97
 -12   0  10  912.82   35.11
  12   0 -10  905.70   34.20
  12   0 -10  885.00   34.50
 -12   0  10  917.39   34.46
  10   0 -10   10.95    6.86
  10   0 -10   -4.74    5.96
 -10   0  10    0.46    6.49
 -10   0  10   -6.13    6.95
  -8   0  10  284.23   17.96
   8   0 -10  256.34   17.29
  -8   0  10  298.80   17.84
   8   0 -10  281.05   17.27
   6   0 -10  449.93   20.68
  -6   0  10  450.87   21.11
   6   0 -10  480.44   22.10
  -6   0  10  430.99   21.29
   4   0 -10  579.72   24.41
   4   0 -10  572.17   23.77
  -4   0  10  583.40   23.48
  -2   0  10   92.73   10.87
   2   0 -10   87.00   10.91
  -2   0  10  113.31   11.82
   2   0 -10   98.64   10.57
   0   0 -10   25.52    6.17
   0   0  10   12.37    6.25
   0   0  10   27.84    6.68
   0   0 -10   23.43    7.36
  -2   0 -10   -3.52    5.01
   2   0  10    9.98    6.24
  -2   0 -10    2.19    5.14
   2   0  10    1.01    5.01
   4   0  10   75.57   11.35
  -4   0 -10   83.14   10.31
  -4   0 -10  108.38   11.46
   4   0  10   83.98   10.70
   6   0  10  357.16   19.67
   6   0  10  374.64   18.73
  -6   0 -10  356.95   18.73
  -6   0 -10  362.64   18.26
  -8   0 -10   47.02    8.08
  -8   0 -10   46.56    9.31
   8   0  10   43.30    8.64
   8   0  10   51.24    9.62
 -10   0 -10   -2.66    6.58
  10   0  10    6.68    6.62
  10   0  10    9.12    7.12
 -10   0 -10   -1.53    5.77
  12   0  10  355.55   21.90
  12   0  10  356.36   20.68
 -12   0 -10  351.18   19.14
 -12   0 -10  355.82   20.83
 -14   0 -10  632.54   28.60
  14   0  10  663.22   30.28
 -14   0 -10  585.81   26.23
  14   0  10  624.58   28.61
 -16   0 -10  333.65   22.32
  16   0  10  292.69   23.63
 -16   0 -10  292.55   19.71
  16   0  10  310.30   22.09
 -18   0 -10  296.02   20.98
 -18   0 -10  273.22   22.71
  18   0  10  328.00   25.55
  18   0  10  256.87   23.04
  20   0  10  381.68   39.30
  20   0  10  435.80   28.79
 -20   0 -10  416.41   25.64
 -20   0 -10  422.85   28.20
  22   0  10   10.83   13.80
 -22   0 -10    3.75   10.67
  22   0  10   14.25   13.31
 -22   0 -10    8.39   12.54
  24   0  10    8.51   13.92
  24   0  10   56.18   18.21
 -24   0 -10   21.17   13.38
 -26   0 -10   -2.87   12.70
  26   0  10   14.22   16.93
 -26   0 -10    8.71   15.17
  26   0  10    7.57   16.59
  28   0  10   44.42   19.95
 -28   0 -10  107.36   23.65
 -28   0 -10  107.01   19.66
  28   0  10  100.65   23.68
 -30   0 -10   25.99   18.39
  30   0  10   30.71   23.19
  30   0  10   30.77   21.81
 -30   0 -10   32.16   19.82
 -29  -1  10  152.68   26.59
  29  -1 -10  188.99   30.02
  29  -1 -10  164.36   30.81
 -29  -1  10  143.51   25.65
 -29   1  10  185.66   32.51
 -29   1  10  142.93   29.62
  29   1 -10  171.17   29.36
  29   1 -10  207.17   30.03
 -27  -1  10   35.44   20.28
  27  -1 -10   61.04   22.60
 -27  -1  10   48.54   19.88
  27  -1 -10   54.62   19.57
 -27   1  10   15.62   21.35
  27   1 -10   53.21   20.08
  27   1 -10   95.70   21.04
 -27   1  10   54.63   19.95
 -25  -1  10   34.30   17.43
 -25  -1  10  -17.65   15.62
  25  -1 -10   18.05   17.63
  25  -1 -10  -18.60   16.22
  25   1 -10    2.50   16.94
 -25   1  10   26.47   17.17
 -25   1  10   14.80   19.13
  25   1 -10   11.29   14.21
 -23  -1  10  329.44   30.85
  23  -1 -10  280.93   30.29
 -23  -1  10  361.38   29.53
  23  -1 -10  351.23   31.48
  23   1 -10  310.98   29.80
  23   1 -10  377.41   31.39
 -23   1  10  336.97   30.89
 -23   1  10  366.33   32.87
  21  -1 -10   38.65   14.94
 -21  -1  10   17.11   13.80
 -21  -1  10   20.20   13.16
  21  -1 -10   31.68   15.12
 -21   1  10    6.97   13.88
  21   1 -10   26.85   15.21
 -21   1  10   59.82   16.54
 -19  -1  10   54.13   13.23
 -19  -1  10   72.39   15.35
  19  -1 -10   79.08   16.48
  19  -1 -10   72.76   17.53
 -19   1  10   92.06   16.57
  19   1 -10   59.66   13.67
  19   1 -10   97.53   17.44
 -17  -1  10   95.61   14.04
  17  -1 -10  105.90   16.33
  17  -1 -10  133.58   18.58
 -17   1  10   71.02   13.76
  17   1 -10  107.71   16.14
  17   1 -10  102.88   16.55
 -17   1  10  128.97   17.60
  15  -1 -10  128.30   17.44
 -15  -1  10  101.24   14.02
 -15  -1  10  134.51   17.62
  15   1 -10  126.50   15.97
 -15   1  10   78.59   13.47
 -15   1  10  111.95   16.40
  15   1 -10  106.83   14.67
  13  -1 -10  210.01   17.82
 -13  -1  10  198.36   18.22
  13  -1 -10  210.82   18.13
 -13  -1  10  192.03   17.27
 -13   1  10  205.27   18.92
  13   1 -10  217.28   18.24
 -13   1  10  219.93   19.91
  13   1 -10  193.08   18.18
 -11  -1  10  716.23   29.68
  11  -1 -10  717.63   29.17
  11  -1 -10  696.48   29.35
 -11  -1  10  699.86   28.52
 -11   1  10  742.17   30.66
  11   1 -10  706.10   29.40
  11   1 -10  754.55   30.45
 -11   1  10  735.56   31.05
  -9  -1  10  465.29   23.04
   9  -1 -10  489.08   22.89
   9  -1 -10  488.01   22.75
  -9  -1  10  493.35   22.50
  -9   1  10  521.83   24.43
   9   1 -10  493.28   24.13
   9   1 -10  453.74   22.80
  -9   1  10  500.68   24.00
   7  -1 -10   29.11    9.31
   7  -1 -10   38.57    8.82
  -7  -1  10   34.16    7.95
  -7  -1  10   23.56    7.35
  -7   1  10   33.99    8.43
   7   1 -10   23.21    7.09
   7   1 -10   32.90    8.16
  -7   1  10   17.01    7.63
  -5  -1  10   98.73   12.62
   5  -1 -10  105.85   11.58
  -5  -1  10   99.50   12.03
   5  -1 -10  104.08   11.54
  -5   1  10  105.81   13.42
   5   1 -10   96.47   12.07
   5   1 -10  111.18   13.08
  -5   1  10  116.71   12.88
  -3  -1  10  163.95   22.78
   3  -1 -10  198.03   13.26
   3  -1 -10  190.03   12.81
  -3  -1  10  197.01   14.33
   3   1 -10  211.12   15.58
   3   1 -10  184.91   13.98
  -3   1  10  185.61   13.91
  -3   1  10  203.12   14.20
  -1  -1  10   25.47   13.49
  -1  -1  10   40.41    7.63
   1  -1 -10   36.32    6.97
   1  -1 -10   28.51    6.69
  -1   1  10   38.83    6.98
   1   1 -10   26.24    7.15
  -1   1  10   56.99    8.98
   1   1 -10   30.19    8.12
   1  -1  10   24.08    8.13
   1  -1  10   24.67    7.07
  -1  -1 -10   35.71    6.77
  -1  -1 -10   29.41    6.30
  -1   1 -10   18.30    6.75
  -1   1 -10   44.09    9.33
   1   1  10   33.04    6.93
   1   1  10   30.74    6.90
   3  -1  10  229.49   15.81
  -3  -1 -10  236.65   13.05
  -3  -1 -10  226.05   12.83
   3  -1  10  222.84   15.83
  -3   1 -10  240.41   16.84
  -3   1 -10  235.16   14.98
   3   1  10  221.15   13.69
   3   1  10  218.14   14.00
  -5  -1 -10   22.56    5.83
   5  -1  10   15.74    6.81
  -5  -1 -10   20.11    5.62
   5  -1  10   15.17    6.93
  -5   1 -10   17.84    6.41
   5   1  10   12.95    5.73
  -5   1 -10    9.09    6.10
   5   1  10   13.42    6.34
  -7  -1 -10  952.03   29.58
  -7  -1 -10  973.26   28.87
   7  -1  10  963.48   34.00
   7  -1  10  912.08   34.23
   7   1  10  954.82   32.06
  -7   1 -10  921.36   32.80
  -7   1 -10 1020.02   35.45
   7   1  10  948.61   30.98
   9  -1  10   42.45    9.77
  -9  -1 -10   53.72    7.70
  -9  -1 -10   40.36    7.68
   9  -1  10   59.76   11.15
   9   1  10   42.16    9.53
   9   1  10   56.39    9.11
  -9   1 -10   61.25    9.81
  -9   1 -10   70.06   11.64
 -11  -1 -10  125.75   11.74
 -11  -1 -10  131.53   10.89
  11  -1  10  111.96   14.90
  11  -1  10  151.98   16.85
 -11   1 -10  125.10   14.31
 -11   1 -10  131.47   16.09
  11   1  10  113.92   13.60
  11   1  10  141.89   14.15
  13  -1  10  473.77   25.43
 -13  -1 -10  483.95   21.26
 -13  -1 -10  452.14   19.94
  13   1  10  472.07   24.23
 -13   1 -10  438.76   26.20
 -13   1 -10  454.76   24.19
  13   1  10  471.58   23.24
 -15  -1 -10   88.02   11.80
  15  -1  10   63.40   13.23
  15  -1  10   97.17   15.29
 -15  -1 -10   71.68   10.74
 -15   1 -10   64.59   12.92
  15   1  10   39.40   10.26
  15   1  10   72.31   12.27
 -15   1 -10   70.29   12.57
 -17  -1 -10   88.45   11.82
  17  -1  10   97.45   16.99
  17  -1  10   60.52   13.92
 -17  -1 -10  106.98   13.47
 -17   1 -10   99.40   16.31
 -17   1 -10  104.94   15.49
  17   1  10   74.14   13.49
  17   1  10   82.09   13.21
  19  -1  10   33.31   11.83
  19  -1  10    6.78   11.21
 -19  -1 -10   19.71    9.95
 -19  -1 -10    2.04    7.61
  19   1  10    5.05   10.73
  19   1  10   -2.97    9.77
 -19   1 -10   16.12   12.73
 -21  -1 -10   95.02   14.66
  21  -1  10   74.62   17.78
  21  -1  10  101.53   18.84
 -21  -1 -10  101.62   13.97
 -21   1 -10   72.07   15.07
 -21   1 -10   86.39   17.80
  21   1  10  100.90   25.93
  21   1  10   55.91   14.60
  23  -1  10   35.07   15.08
  23  -1  10   25.24   16.41
 -23  -1 -10   23.10   10.60
 -23  -1 -10   30.34   12.51
  23   1  10    6.93   15.26
  23   1  10   43.84   16.73
 -23   1 -10   33.23   15.57
 -23   1 -10   31.92   14.76
  25  -1  10   19.82   18.25
 -25  -1 -10   25.16   11.85
  25  -1  10   -4.01   15.59
 -25  -1 -10   -5.03   12.67
  25   1  10   16.52   16.78
  25   1  10    6.74   15.78
 -25   1 -10   39.53   14.70
 -25   1 -10    8.55   16.84
 -27  -1 -10   63.64   16.18
  27  -1  10   38.60   20.45
 -27  -1 -10   49.89   14.68
  27  -1  10   37.77   19.14
 -27   1 -10   54.76   22.84
 -27   1 -10   50.84   18.36
  27   1  10   45.09   17.70
  27   1  10   44.75   19.21
  29  -1  10  194.49   31.33
 -29  -1 -10  146.14   20.81
  29  -1  10  199.39   32.27
  29   1  10  154.29   26.22
 -29   1 -10  194.89   30.17
 -29   1 -10  171.09   28.69
  29   1  10  132.82   27.00
  28  -2 -10   26.68   23.42
  28  -2 -10  -12.18   24.41
 -28  -2  10    8.96   20.43
 -28  -2  10  -40.94   20.06
  28   2 -10   16.55   22.50
  28   2 -10  -33.25   19.09
 -28   2  10  -32.83   19.23
 -28   2  10  -33.29   25.44
 -26  -2  10   -4.05   16.45
  26  -2 -10   19.65   20.86
  26  -2 -10  -14.13   19.50
 -26   2  10  -50.15   22.15
  26   2 -10   24.23   18.87
 -26   2  10  -17.62   19.48
  26   2 -10   35.45   18.17
  24  -2 -10   37.40   19.94
 -24  -2  10   58.84   16.21
  24  -2 -10  104.59   21.77
 -24  -2  10   63.40   17.97
 -24   2  10  107.66   23.27
  24   2 -10   58.69   18.83
 -24   2  10   62.96   20.67
  24   2 -10   71.59   20.51
  22  -2 -10   16.99   16.94
  22  -2 -10   24.85   16.40
 -22  -2  10   17.37   13.81
 -22  -2  10   10.13   13.69
  22   2 -10   10.86   14.93
  22   2 -10   -1.97   14.83
 -22   2  10   23.16   19.20
 -22   2  10    4.65   15.41
  20  -2 -10  -13.79   13.26
 -20  -2  10  -18.41   11.61
 -20  -2  10    3.00   11.40
  20  -2 -10    3.22   16.69
 -20   2  10   29.98   16.51
  20   2 -10   13.20   13.30
 -20   2  10   16.50   14.98
  20   2 -10    2.94   12.72
 -18  -2  10  139.95   18.71
 -18  -2  10  155.30   19.99
  18  -2 -10  169.70   20.81
  18  -2 -10  164.24   21.26
 -18   2  10  173.94   29.86
  18   2 -10  168.27   22.08
  18   2 -10  156.72   21.35
  16  -2 -10  334.63   24.73
 -16  -2  10  333.22   21.69
 -16  -2  10  372.00   22.84
  16  -2 -10  377.06   25.35
 -16   2  10  348.25   27.43
  16   2 -10  357.48   24.42
 -16   2  10  361.44   27.53
  16   2 -10  327.88   24.89
  14  -2 -10  157.52   18.92
 -14  -2  10  180.11   16.73
  14  -2 -10  215.43   19.31
  14   2 -10  190.73   18.93
  14   2 -10  187.41   19.86
 -14   2  10  166.95   21.14
 -14   2  10  163.96   21.95
 -12  -2  10   12.58    8.38
 -12  -2  10   15.04    8.41
  12  -2 -10   12.45    8.46
  12  -2 -10    4.35    8.99
  12   2 -10    9.36    9.13
 -12   2  10   28.52   10.41
  12   2 -10   20.28    9.18
 -12   2  10   13.88   10.06
  10  -2 -10    3.87    7.28
 -10  -2  10   10.05    7.60
  10  -2 -10    1.52    6.67
 -10  -2  10   14.70    7.89
  10   2 -10   17.77    8.45
  10   2 -10    9.38    7.85
 -10   2  10    9.41    8.70
 -10   2  10   14.04    8.82
   8  -2 -10  233.26   15.91
  -8  -2  10  236.23   17.18
  -8  -2  10  207.19   15.33
   8  -2 -10  213.88   15.28
  -8   2  10  193.66   16.96
   8   2 -10  222.31   17.50
  -8   2  10  221.00   17.06
   8   2 -10  182.37   16.17
   6  -2 -10   59.65    8.99
  -6  -2  10   31.18   12.86
   6  -2 -10   65.53    8.99
  -6  -2  10   64.88    9.56
  -6   2  10   57.80   10.10
   6   2 -10   63.78   11.24
   6   2 -10   64.52    9.90
  -6   2  10   64.11   10.55
  -4  -2  10  833.61   29.16
   4  -2 -10  789.38   25.73
   4  -2 -10  834.00   26.05
  -4   2  10  817.83   29.03
   4   2 -10  831.58   30.31
   4   2 -10  837.98   31.73
  -2  -2  10  186.93   14.48
   2  -2 -10  173.83   10.70
  -2  -2  10  201.29   19.68
   2  -2 -10  204.28   10.80
  -2   2  10  196.28   13.83
  -2   2  10  203.55   13.85
   2   2 -10  198.87   16.08
   2   2 -10  167.81   14.91
   0  -2 -10    9.88    3.82
   0  -2  10   21.72    7.66
   0  -2 -10   13.62    4.17
   0  -2  10    0.73    6.63
   0   2 -10    9.19    6.68
   0   2  10   13.20    6.18
   0   2 -10   10.71    6.48
   0   2  10   24.64    6.26
  -2  -2 -10 1341.40   31.86
  -2  -2 -10 1360.44   31.90
   2  -2  10 1458.97   43.07
   2  -2  10 1420.21   43.61
   2   2  10 1421.74   38.85
  -2   2 -10 1476.56   45.58
   2   2  10 1412.91   39.68
  -2   2 -10 1404.27   43.31
   4  -2  10  982.95   34.94
   4  -2  10  967.76   34.22
  -4   2 -10 1011.45   34.78
   4   2  10  959.68   30.33
  -4   2 -10  972.61   35.98
   4   2  10  968.11   29.52
   6  -2  10  257.27   18.52
   6  -2  10  285.75   18.79
  -6   2 -10  291.24   20.10
   6   2  10  272.53   14.45
  -6   2 -10  269.33   18.79
   6   2  10  274.30   15.31
   8  -2  10  189.50   17.19
   8  -2  10  193.13   17.84
  -8   2 -10  243.91   19.48
   8   2  10  192.41   13.29
  -8   2 -10  172.65   16.39
   8   2  10  184.93   13.98
  10  -2  10   64.07   13.30
  10  -2  10   57.89   11.54
 -10   2 -10   78.01   12.99
  10   2  10   51.96    9.23
 -10   2 -10   46.73   11.27
  10   2  10   62.92    9.04
  12  -2  10  275.77   23.35
  12  -2  10  293.98   22.16
  12   2  10  299.84   17.63
 -12   2 -10  283.96   23.53
  12   2  10  266.05   18.02
 -12   2 -10  275.45   21.21
  14  -2  10   12.90   10.41
  14  -2  10   14.35   10.12
 -14   2 -10   -6.57   11.10
  14   2  10   11.33    7.96
 -14   2 -10   10.26    9.79
  14   2  10   -8.63    8.08
  16  -2  10  532.68   31.25
 -16  -2 -10  531.40   16.10
  16  -2  10  450.11   35.96
 -16  -2 -10  507.96   15.87
 -16   2 -10  489.02   30.51
  16   2  10  547.14   26.14
  16   2  10  557.17   27.44
 -16   2 -10  570.57   33.53
  18  -2  10   30.76   14.51
  18  -2  10  -23.03   17.47
 -18  -2 -10    6.25    5.45
 -18  -2 -10    6.19    5.62
 -18   2 -10    2.62   13.03
  18   2  10   -1.04    9.94
  18   2  10    9.34   10.23
 -18   2 -10    2.85   10.96
 -20  -2 -10   40.07    7.47
  20  -2  10   37.90   15.96
 -20  -2 -10   32.75    7.10
  20  -2  10   49.86   16.41
 -20   2 -10   32.87   14.50
 -20   2 -10   32.95   16.56
  20   2  10   21.16   11.88
  20   2  10   29.68   12.63
 -22  -2 -10  235.61   14.91
  22  -2  10  234.56   29.86
 -22  -2 -10  244.51   15.37
  22  -2  10  234.55   31.13
  22   2  10  214.57   32.23
  22   2  10  223.32   26.02
 -22   2 -10  255.19   28.27
 -22   2 -10  241.52   31.48
 -24  -2 -10  106.02   13.73
  24  -2  10   67.15   20.59
 -24  -2 -10  112.85   12.08
  24  -2  10  109.75   22.55
  24   2  10   72.63   19.68
 -24   2 -10   49.41   17.68
 -24   2 -10  102.63   24.62
  24   2  10  141.81   21.69
 -26  -2 -10   96.22   13.13
  26  -2  10   72.95   23.24
 -26  -2 -10  111.00   15.60
  26  -2  10   67.92   24.68
 -26   2 -10   90.74   23.19
  26   2  10   97.13   22.12
  26   2  10  134.19   22.65
 -26   2 -10  114.33   21.76
 -28  -2 -10   11.33   12.49
  28  -2  10   22.49   25.12
  28  -2  10   -3.08   21.97
  28   2  10   45.77   20.50
 -28   2 -10   10.23   25.23
 -28   2 -10   16.14   19.71
  28   2  10   16.25   22.50
  25  -3 -10   -1.03   20.14
 -25  -3  10   -4.43   13.66
 -25  -3  10   16.99   14.98
  25  -3 -10   40.13   24.58
  25   3 -10    3.61   18.91
 -25   3  10   17.01   24.19
  25   3 -10  -33.22   19.52
 -25   3  10    3.43   25.58
  23  -3 -10    6.61   19.69
  23  -3 -10  -14.39   17.11
 -23  -3  10    3.54   13.11
 -23  -3  10   -3.82   12.00
  23   3 -10   12.99   18.20
 -23   3  10  -49.81   21.92
  23   3 -10   37.08   17.76
 -23   3  10   52.23   21.68
 -21  -3  10  -11.35   11.76
 -21  -3  10   -7.00   10.46
  21  -3 -10   -1.37   15.28
  21  -3 -10   36.56   18.02
 -21   3  10    7.73   16.56
  21   3 -10   -6.17   15.46
  21   3 -10   -7.32   14.76
 -21   3  10  -38.74   18.62
  19  -3 -10   28.92   13.91
  19  -3 -10   18.37   15.86
 -19  -3  10   27.94   10.08
  19   3 -10   24.51   15.17
 -19   3  10   13.53   15.82
 -19   3  10   38.25   19.22
  19   3 -10   34.95   15.96
 -17  -3  10   34.75   10.21
  17  -3 -10   16.45   13.85
  17  -3 -10   22.79   13.18
 -17  -3  10   37.82   12.47
  17   3 -10    1.32   12.71
  17   3 -10   21.22   13.68
 -17   3  10   20.65   16.36
 -15  -3  10   -7.94    8.16
  15  -3 -10   -5.36   11.45
  15  -3 -10   -4.45   10.46
 -15  -3  10  -11.43    8.61
 -15   3  10   18.30   14.99
  15   3 -10   -3.74   11.06
  15   3 -10    3.14   11.40
 -13  -3  10  100.28   13.55
 -13  -3  10   93.55   11.59
  13  -3 -10  100.70   14.45
  13  -3 -10  129.74   15.07
 -13   3  10  136.24   20.07
 -13   3  10  115.80   17.74
  13   3 -10  130.21   16.98
  13   3 -10   91.23   15.10
 -11  -3  10   -3.46    7.21
  11  -3 -10   11.33    8.30
  11   3 -10    0.46    8.90
 -11   3  10    2.25   11.28
  11   3 -10   26.70   10.50
 -11   3  10  -13.57   10.55
   9  -3 -10   11.06    7.36
  -9  -3  10   17.54    7.62
  -9  -3  10    6.31    7.31
   9  -3 -10   32.17    7.77
  -9   3  10    6.03    9.96
   9   3 -10   14.07    9.57
   9   3 -10   16.79    9.38
  -9   3  10   21.86   10.76
   7  -3 -10   28.47    6.15
  -7  -3  10   31.18    7.73
  -7  -3  10   24.02    7.85
   7  -3 -10   24.89    5.86
  -7   3  10   37.32   10.25
  -7   3  10   29.88   10.01
   7   3 -10   25.64    9.42
   7   3 -10   20.84    9.77
  -5  -3  10    0.98    6.38
  -5  -3  10   13.30    7.17
   5   3 -10   -0.85    7.75
  -5   3  10    7.42    8.45
  -5   3  10    2.84    7.73
   5   3 -10    6.32    8.97
  -3  -3  10    0.89    6.85
  -3  -3  10   -2.37    6.46
   3   3 -10   -1.77    7.46
  -3   3  10    4.84    7.40
   3   3 -10   13.61    7.77
  -1  -3  10   48.08    9.74
  -1  -3  10   50.21    9.01
   1   3 -10   62.21   11.48
  -1   3  10   51.72    9.47
   1   3 -10   58.78   10.96
  -1   3  10   61.09    9.24
   1  -3  10    1.79    7.80
   1  -3  10   -3.12    6.76
  -1   3 -10    4.54    7.74
   1   3  10   13.12    6.56
   1   3  10    8.16    6.50
  -1   3 -10   -3.32    8.48
   3  -3  10   -2.66    7.48
   3  -3  10   11.41    7.91
   3   3  10    5.95    5.93
   3   3  10   14.04    6.16
  -3   3 -10   19.53   10.11
  -3   3 -10    1.78    8.07
   5  -3  10    2.80    8.12
   5  -3  10   14.42    8.44
   5   3  10    4.93    5.79
   5   3  10    4.07    6.00
  -5   3 -10    6.64   10.33
  -5   3 -10    9.99    8.28
   7  -3  10   31.16   10.27
   7  -3  10   12.89    9.25
  -7   3 -10   31.58   11.39
   7   3  10   16.43    6.44
   7   3  10   24.69    6.63
  -7   3 -10   14.32   10.85
   9  -3  10   19.45   10.83
   9  -3  10   -1.74   10.10
   9   3  10   33.22    7.38
  -9   3 -10    8.52   10.47
   9   3  10   21.23    6.57
  -9   3 -10    5.23    9.84
  11  -3  10   12.44   11.15
  11  -3  10    0.72   11.08
 -11   3 -10   15.39   11.93
  11   3  10    6.64    7.03
  11   3  10   12.67    7.49
 -11   3 -10    4.78   13.16
  13  -3  10   74.97   14.84
  13  -3  10   54.09   14.61
 -13   3 -10   92.22   16.64
 -13   3 -10   58.18   18.44
  13   3  10   68.55   10.50
  15  -3  10   13.24   13.37
  15   3  10   -6.08    8.54
 -15   3 -10   18.91   14.34
 -15   3 -10    5.11   13.09
  15   3  10    6.45    9.28
  17  -3  10  -24.50   13.72
  17  -3  10    8.18   14.19
 -17   3 -10    5.26   14.14
  17   3  10    1.33    9.96
 -17   3 -10   -2.43   14.79
  17   3  10   10.26   10.72
  19  -3  10   -6.54   14.91
  19  -3  10   19.52   17.80
  19   3  10    9.90   12.92
 -19   3 -10  -26.04   16.88
  19   3  10   -1.93   11.20
 -19   3 -10   -0.75   13.66
  21  -3  10   51.01   20.36
  21  -3  10   25.00   18.00
 -21   3 -10   30.81   21.11
  21   3  10   37.35   15.35
  21   3  10   19.18   13.86
 -21   3 -10  -10.96   16.66
  23  -3  10   78.90   24.61
  23  -3  10   13.98   20.43
 -23   3 -10   73.65   23.03
 -23   3 -10   51.59   21.50
  23   3  10   14.65   15.13
  25  -3  10   69.48   24.97
  25  -3  10   19.83   22.52
 -25   3 -10  -19.30   23.34
  25   3  10   18.86   17.83
  25   3  10   49.72   19.67
 -25   3 -10   -1.12   21.51
  20  -4 -10   72.87   18.19
  20  -4 -10   76.17   19.89
  20   4 -10   75.02   19.09
 -20   4  10  101.08   26.85
  20   4 -10   71.96   19.55
 -20   4  10   78.86   24.32
  18  -4 -10   67.15   16.48
  18  -4 -10   59.69   15.44
 -18   4  10   88.60   22.33
 -18   4  10   93.60   25.03
  18   4 -10   54.97   18.51
  16  -4 -10   11.98   12.40
  16  -4 -10   13.09   13.12
  16   4 -10   12.93   14.80
  16   4 -10   45.85   23.84
 -16   4  10   13.96   17.33
 -16   4  10   30.96   19.37
  14  -4 -10   19.34   10.93
  14  -4 -10   11.88    9.94
  14   4 -10   28.07   14.28
 -14   4  10   43.44   32.68
  14   4 -10   17.80   14.06
  12  -4 -10    3.80    7.18
  12  -4 -10    1.06    6.90
  12   4 -10  -25.49   11.77
  12   4 -10    5.00   12.29
 -12   4  10   -3.37   15.11
 -10   4  10  142.28   19.15
 -10   4  10  115.67   18.72
  10   4 -10  100.19   16.67
  10   4 -10  131.30   17.06
   8   4 -10   11.88   11.90
  -8   4  10  -19.81   11.32
   8   4 -10  -11.39   10.76
  -8   4  10   -3.45   12.31
  -6   4  10   67.27   13.99
   6   4 -10   65.69   12.85
   6   4 -10   91.16   15.27
  -6   4  10   63.66   14.06
   4   4 -10  351.24   25.16
  -4   4  10  410.09   23.18
  -4   4  10  406.09   23.04
   4   4 -10  380.53   24.86
  -2  -4  10   10.28    6.34
  -2  -4  10   -4.93    6.16
  -2   4  10   -8.35    8.88
  -2   4  10    3.31    9.26
   2   4 -10   18.05   11.56
   2   4 -10    3.75   10.73
   0  -4  10   59.84    8.94
   0  -4  10   49.60    8.74
   0   4  10   39.95    9.44
   0   4 -10   53.16   13.61
   0   4  10   61.18   10.27
   0   4 -10   32.38   13.23
   2  -4  10   20.07    9.31
   2  -4  10   31.68    9.34
   2   4  10   57.09    9.46
  -2   4 -10   21.46   12.80
   2   4  10   40.11    8.67
  -2   4 -10   25.91   12.02
   4  -4  10  165.65   17.02
  -4   4 -10  172.74   22.03
   4   4  10  178.32   13.17
  -4   4 -10  159.71   19.62
   4   4  10  196.74   14.38
   6  -4  10  133.35   15.96
   6  -4  10  148.03   18.11
   6   4  10  103.89   12.32
  -6   4 -10  110.30   18.06
   6   4  10  106.57   11.50
   8  -4  10    8.30   11.13
   8  -4  10   12.00   11.50
   8   4  10    4.18    7.61
  -8   4 -10   21.60   14.37
  -8   4 -10    8.35   13.18
   8   4  10   -1.88    6.80
  10  -4  10   33.84   13.40
  10  -4  10    4.16   11.85
 -10   4 -10   19.87   15.38
 -10   4 -10   40.81   15.87
  10   4  10   21.37    7.78
  10   4  10   17.52    8.49
  12  -4  10   -7.40   13.56
  12  -4  10   25.07   13.93
 -12   4 -10   31.04   15.38
  12   4  10   -0.75    8.70
 -12   4 -10   13.96   15.92
  12   4  10    4.47   11.05
  14  -4  10   30.06   16.08
  14  -4  10   33.83   16.80
 -14   4 -10   30.35   17.10
 -14   4 -10   22.20   16.93
  14   4  10   18.36    9.81
  14   4  10   25.78   15.13
  16  -4  10  187.77   26.06
  16  -4  10  187.28   24.16
 -16   4 -10  196.70   28.93
 -16   4 -10  228.20   31.53
  16   4  10  182.41   20.98
  16   4  10  180.43   19.17
  18  -4  10   34.74   20.74
  18  -4  10    6.62   19.28
 -18   4 -10   18.70   23.26
  18   4  10   17.91   13.36
 -18   4 -10    9.32   18.53
  18   4  10   24.75   13.18
  20  -4  10   37.55   22.13
  20  -4  10   -1.68   21.47
 -20   4 -10   12.09   23.85
  20   4  10    0.11   14.27
  20   4  10   -3.69   14.66
 -20   4 -10   -2.78   19.28
 -13   5  10    0.19   22.41
  13   5 -10   27.53   18.02
 -13   5  10  -20.75   19.47
  13   5 -10   57.07   18.97
  11   5 -10  145.60   21.41
  11   5 -10  145.88   24.42
 -11   5  10  176.49   22.88
   9   5 -10   30.80   16.76
  -9   5  10   71.51   19.38
  -7   5  10   21.90   16.63
   7   5 -10   -7.33   15.31
   7   5 -10    0.00   20.76
   5   5 -10  131.73   24.14
   5   5 -10  125.15   20.03
  -5   5  10  172.65   19.62
  -5   5  10  187.67   24.79
   3   5 -10   70.29   16.91
  -3   5  10   54.42   14.16
  -3   5  10   55.49   14.56
  -1   5  10  113.75   15.23
   1   5 -10  120.68   20.21
   1   5 -10   82.21   19.78
  -1   5  10  110.93   15.25
   1   5  10  119.50   14.27
  -1   5 -10  111.35   20.10
  -1   5 -10  149.74   20.95
  -3   5 -10  170.20   22.47
   3   5  10  121.56   13.37
   3   5  10  132.49   13.53
  -3   5 -10   91.83   30.32
   5   5  10  141.47   14.40
  -5   5 -10  165.82   22.96
   5   5  10  138.90   16.02
  -5   5 -10  140.07   22.72
   7  -5  10   -4.17    9.52
  -7   5 -10    3.92   17.06
  -7   5 -10   19.33   18.51
   7   5  10    8.73    8.07
   7   5  10   16.13    8.98
  -9   5 -10   19.99   19.17
   9   5  10   40.45    8.56
   9   5  10   55.60    9.77
  -9   5 -10   42.19   19.75
  11  -5  10   -8.41   14.61
  11   5  10   -5.46    8.56
 -11   5 -10    8.92   19.14
  11   5  10    0.24    9.72
 -11   5 -10   -0.49   20.35
  13  -5  10    5.21   16.57
 -13   5 -10   28.72   20.99
 -13   5 -10   30.58   24.22
  13   5  10   23.97   11.85
  13   5  10   25.67   10.71
 -30   0  11   -6.31   25.92
  30   0 -11  -25.49   22.29
 -30   0  11    7.02   23.30
 -28   0  11  -13.66   21.20
 -28   0  11    2.45   21.87
  28   0 -11  -36.88   19.05
  28   0 -11  -23.94   20.50
 -26   0  11    5.60   19.37
  26   0 -11    0.68   17.67
  26   0 -11   47.94   19.85
 -26   0  11  -15.68   17.81
  24   0 -11    2.95   16.63
 -24   0  11   18.24   15.57
  24   0 -11   11.39   15.88
 -24   0  11    1.34   17.25
  22   0 -11   -8.64   13.20
 -22   0  11    5.08   15.72
  22   0 -11    9.48   14.31
 -22   0  11   23.54   15.15
 -20   0  11   -2.00   13.76
  20   0 -11   -6.07   10.48
  18   0 -11  -15.49   11.16
 -18   0  11   14.41   12.45
  18   0 -11   -6.02    9.66
  16   0 -11   22.14   10.80
 -16   0  11   -4.55   10.59
  16   0 -11   -2.69    9.87
 -16   0  11    0.91   10.53
  14   0 -11   11.35    9.73
 -14   0  11    1.50   10.61
  14   0 -11   -6.53    7.86
 -14   0  11    8.41    8.92
  12   0 -11    8.55    7.56
  12   0 -11   -2.45    7.96
 -12   0  11    2.91    7.53
 -12   0  11  -18.60    7.23
  10   0 -11    3.72    6.97
 -10   0  11    4.99    7.63
  10   0 -11   -3.48    7.21
 -10   0  11   11.03    8.25
   8   0 -11   -0.57    5.98
  -8   0  11    2.24    6.76
   8   0 -11    2.30    6.96
  -8   0  11   -3.26    6.77
  -6   0  11    2.18    6.42
   6   0 -11    5.80    7.07
   6   0 -11   -1.16    5.62
  -6   0  11   -6.84    6.26
   4   0 -11  -12.38    5.43
   4   0 -11    0.30    6.07
  -4   0  11   -3.23    5.42
  -4   0  11   -7.72    5.53
  -2   0  11    5.69    5.81
   2   0 -11   -2.24    5.55
   2   0 -11    3.51    5.24
  -2   0  11    9.13    6.63
   0   0  11   -0.62    5.68
   0   0 -11   -5.75    9.66
   0   0 -11    5.46    6.30
   0   0  11    5.62    6.03
   2   0  11    2.96    5.75
  -2   0 -11    1.35    5.54
   2   0  11    1.37    6.14
  -4   0 -11   -1.14    6.61
   4   0  11   -1.31    5.69
  -4   0 -11    4.23    5.66
   4   0  11   -4.75    6.04
   6   0  11    3.43    6.63
   6   0  11    5.79    6.62
  -6   0 -11    0.22    5.44
  -6   0 -11   -1.24    5.77
   8   0  11   -1.94    6.59
  -8   0 -11    1.77    5.62
   8   0  11  -13.88    6.66
  -8   0 -11   -8.24    6.05
  10   0  11   -7.51    7.20
 -10   0 -11    1.59    6.26
 -10   0 -11    3.16    7.28
  10   0  11    5.21    7.02
  12   0  11   -6.57    7.21
  12   0  11   10.57    7.73
 -12   0 -11   -2.91    6.57
 -12   0 -11    3.55    7.57
 -14   0 -11  -10.58    7.96
 -14   0 -11    9.56    7.92
  14   0  11    0.41    8.72
  14   0  11    4.03    9.31
 -16   0 -11    9.55    7.86
  16   0  11    7.24   10.51
  16   0  11    3.30    9.53
 -16   0 -11  -11.82    8.50
  18   0  11   -9.48   10.43
 -18   0 -11    9.20    9.07
 -18   0 -11   15.94   10.89
  18   0  11   19.42   11.31
 -20   0 -11    9.25   11.59
 -20   0 -11   20.95   11.79
  20   0  11    4.62   14.22
  20   0  11  -22.66   12.61
  22   0  11   -9.06   13.31
  22   0  11  -10.04   12.92
 -22   0 -11  -30.97   11.82
 -24   0 -11   -6.21   11.90
  24   0  11    1.52   16.05
  24   0  11    8.09   15.50
 -24   0 -11  -30.03   13.23
 -26   0 -11   16.18   15.99
  26   0  11    2.39   17.27
 -26   0 -11   -6.85   14.13
  26   0  11   36.62   20.48
 -28   0 -11    7.86   16.42
  28   0  11    0.22   20.77
 -28   0 -11   16.35   18.01
  28   0  11  -12.20   19.75
  30   0  11  -26.78   20.06
  30   0  11  -13.72   23.52
 -30   0 -11   37.54   21.32
 -30   0 -11   16.21   19.06
 -29  -1  11   21.42   23.55
  29  -1 -11   34.80   24.63
  29  -1 -11   -7.97   22.65
 -29  -1  11  -24.96   22.14
  29   1 -11    2.20   22.09
 -29   1  11   13.86   26.42
  29   1 -11   -5.03   23.49
 -29   1  11  -23.64   22.74
  27  -1 -11   -5.73   20.44
  27  -1 -11   30.30   20.89
 -27  -1  11   30.48   20.47
 -27  -1  11   -8.59   18.17
  27   1 -11    1.28   17.21
 -27   1  11   95.24   24.81
 -27   1  11   38.21   22.92
  27   1 -11   17.37   19.48
 -25  -1  11    3.11   18.49
  25  -1 -11   32.30   19.32
 -25  -1  11   51.45   18.82
  25  -1 -11   48.00   20.51
  25   1 -11   64.60   21.70
  25   1 -11   71.35   19.62
 -25   1  11   38.55   20.37
 -25   1  11   49.57   17.64
 -23  -1  11   27.58   18.76
 -23  -1  11    7.43   17.08
  23  -1 -11   26.91   16.56
  23  -1 -11   43.81   17.55
 -23   1  11   10.70   15.47
  23   1 -11   11.93   13.84
 -23   1  11   27.41   18.43
  23   1 -11   44.07   18.67
  21  -1 -11   75.80   17.22
 -21  -1  11  108.91   21.51
 -21  -1  11   89.41   17.45
  21  -1 -11   73.88   16.73
  21   1 -11  113.25   20.46
  21   1 -11   59.04   14.97
 -21   1  11   90.63   19.27
 -21   1  11   51.36   18.45
 -19  -1  11  -10.45   11.88
  19  -1 -11    2.81   12.56
  19  -1 -11   23.74   13.31
 -19  -1  11   15.56   13.59
 -19   1  11   13.41   22.00
  19   1 -11   -1.67   12.10
  19   1 -11    6.17   12.34
  17  -1 -11  284.01   24.04
 -17  -1  11  271.56   22.50
  17  -1 -11  254.07   23.39
  17   1 -11  281.49   24.34
  17   1 -11  248.94   22.51
 -17   1  11  261.98   24.89
 -17   1  11  265.79   25.21
  15  -1 -11   -0.38    9.47
  15  -1 -11   13.12    9.29
 -15  -1  11   -6.95    9.51
 -15  -1  11    9.93    9.33
 -15   1  11  -10.00   10.55
 -15   1  11   16.97   11.79
  15   1 -11  -21.24    8.82
  15   1 -11   -0.43    9.94
 -13  -1  11  199.80   19.87
  13  -1 -11  246.93   19.60
 -13  -1  11  250.10   19.14
  13  -1 -11  247.57   20.57
  13   1 -11  249.45   19.52
 -13   1  11  262.84   21.95
 -13   1  11  268.73   22.11
  13   1 -11  251.55   20.45
  11  -1 -11   18.25    8.99
 -11  -1  11    3.04    8.26
 -11  -1  11   -3.55    7.83
  11  -1 -11   -3.29    7.84
  11   1 -11    1.90    8.74
  11   1 -11    1.09    7.85
 -11   1  11   -4.41    8.76
 -11   1  11    3.82    8.58
   9  -1 -11   -6.99    6.15
  -9  -1  11    6.50    7.33
   9  -1 -11   -0.83    7.01
  -9  -1  11    5.48    7.30
   9   1 -11    5.97    7.78
   9   1 -11   19.12    8.41
  -9   1  11    9.77    8.55
  -9   1  11    3.99    8.48
   7  -1 -11  574.20   24.52
  -7  -1  11  604.91   25.34
   7  -1 -11  559.27   24.69
  -7  -1  11  541.73   25.23
   7   1 -11  563.76   26.09
  -7   1  11  575.72   25.68
   7   1 -11  565.45   25.37
  -7   1  11  586.61   26.38
  -5  -1  11    5.94    6.25
   5  -1 -11   14.12    6.51
  -5  -1  11    4.57    7.35
   5   1 -11    2.76    6.37
   5   1 -11   10.09    6.90
  -5   1  11    3.05    6.37
  -5   1  11    0.60    6.66
   3  -1 -11    3.32    5.73
  -3  -1  11   11.27    7.08
   3  -1 -11    5.80    5.69
  -3  -1  11    4.20    6.67
   3   1 -11   18.48    6.70
  -3   1  11    5.37    6.37
   3   1 -11   11.08    6.96
  -3   1  11   20.62    7.97
  -1  -1  11  198.67   15.58
   1  -1 -11  208.95   13.93
  -1  -1  11  221.87   15.52
   1  -1 -11  206.44   13.36
   1   1 -11  194.18   15.00
   1   1 -11  212.89   16.15
  -1   1  11  230.76   15.12
   1  -1  11   82.06   11.59
  -1  -1 -11   85.61   10.27
   1  -1  11   55.98    9.41
  -1  -1 -11   78.36    9.21
   1   1  11   58.59    9.47
  -1   1 -11   65.26   10.66
   1   1  11   67.01   11.03
  -1   1 -11   93.69   11.41
  -3  -1 -11    5.61    5.41
  -3  -1 -11    0.87    4.66
   3  -1  11   -0.13    6.07
   3  -1  11    1.78    6.12
  -3   1 -11   -2.51    6.65
  -3   1 -11   -2.82    5.37
   3   1  11   15.28    6.46
   3   1  11    3.20    5.84
   5  -1  11  331.94   20.18
  -5  -1 -11  319.71   15.81
  -5  -1 -11  362.86   17.13
   5  -1  11  334.71   19.87
  -5   1 -11  346.22   20.54
   5   1  11  354.34   18.01
  -5   1 -11  337.20   18.78
  -7  -1 -11  126.40   11.87
  -7  -1 -11  126.07   11.07
   7  -1  11  118.01   14.91
   7  -1  11  143.45   14.83
   7   1  11  102.19   13.35
  -7   1 -11  136.19   13.79
  -7   1 -11  132.67   14.92
   7   1  11  123.86   12.91
  -9  -1 -11   23.88    6.59
   9  -1  11    7.43    8.52
  -9  -1 -11   23.57    6.37
   9  -1  11   19.84    8.80
  -9   1 -11   16.13    7.35
  -9   1 -11   19.67    9.80
   9   1  11    2.42    6.31
   9   1  11   28.65    8.63
 -11  -1 -11   95.88   11.99
  11  -1  11   74.76   12.07
  11  -1  11  104.36   14.74
 -11  -1 -11   91.96   11.32
 -11   1 -11   99.22   13.28
 -11   1 -11  114.99   14.96
  11   1  11  108.62   14.01
  11   1  11   84.34   12.63
  13  -1  11   18.14    9.26
 -13  -1 -11   36.27    8.91
  13  -1  11   33.14    9.89
  13   1  11   32.17    9.81
 -13   1 -11   33.61    9.38
 -13   1 -11   24.17   10.41
  13   1  11   49.30   11.38
  15  -1  11   63.63   14.39
 -15  -1 -11   65.13   10.86
  15  -1  11   84.80   14.74
 -15  -1 -11   75.32   10.86
 -15   1 -11   84.16   16.44
  15   1  11   75.47   12.21
 -15   1 -11   79.35   13.75
  15   1  11   76.19   13.79
 -17  -1 -11    7.42    9.15
  17  -1  11   17.58   12.55
 -17  -1 -11   -8.86    7.24
  17   1  11   15.17    9.90
  17   1  11   -8.90    9.80
 -17   1 -11   25.91   13.04
 -17   1 -11   13.18    9.97
 -19  -1 -11   21.48    9.73
  19  -1  11    5.71   12.26
 -19  -1 -11   30.82   10.25
  19  -1  11   23.94   13.67
 -19   1 -11   19.61   13.33
  19   1  11   19.86   12.54
 -19   1 -11   23.60   12.30
  19   1  11   42.29   11.89
 -21  -1 -11   26.63    9.71
 -21  -1 -11   10.06   10.82
  21  -1  11    2.05   14.15
  21  -1  11   -8.93   14.21
  21   1  11   -4.06   12.50
  21   1  11   -3.61   13.89
 -21   1 -11   23.75   15.01
 -21   1 -11   18.28   12.74
  23  -1  11   26.86   15.74
  23  -1  11   52.66   15.90
 -23  -1 -11   59.24   13.30
 -23  -1 -11   -2.98   10.17
  23   1  11    8.57   14.96
 -23   1 -11   54.65   18.30
  23   1  11   25.24   14.50
 -23   1 -11   27.41   16.96
  25  -1  11  140.07   22.98
 -25  -1 -11  182.50   24.16
 -25  -1 -11  249.92   22.95
  25  -1  11  143.73   23.87
  25   1  11  204.26   25.36
 -25   1 -11  209.97   27.99
 -25   1 -11  273.25   31.31
  25   1  11  292.21   31.04
  27  -1  11   31.36   21.80
  27  -1  11   68.64   20.99
 -27  -1 -11   58.69   15.89
 -27  -1 -11   10.19   14.13
 -27   1 -11   69.02   22.25
  27   1  11   52.76   18.97
  27   1  11   40.92   20.21
 -27   1 -11   26.33   17.86
  29  -1  11   54.86   22.44
 -29  -1 -11   89.39   18.70
 -29   1 -11   98.78   23.26
 -29   1 -11  108.63   27.70
  29   1  11   87.79   24.34
  29   1  11   98.81   24.43
  28  -2 -11  174.58   29.19
 -28  -2  11  166.94   25.92
  28  -2 -11  218.61   34.29
 -28  -2  11  174.29   27.18
 -28   2  11  190.40   33.32
  28   2 -11  208.94   32.54
 -28   2  11  159.38   28.82
  28   2 -11  165.80   27.93
  26  -2 -11   78.11   23.68
  26  -2 -11  127.95   27.31
 -26  -2  11  100.07   22.40
  26   2 -11   95.22   23.62
  26   2 -11   73.74   22.67
 -26   2  11   35.09   20.92
 -26   2  11  109.57   27.14
  24  -2 -11  143.59   25.70
  24  -2 -11   88.18   22.39
 -24  -2  11   89.13   18.90
 -24  -2  11   83.82   20.06
 -24   2  11  111.50   25.96
 -24   2  11   58.60   20.89
  24   2 -11  127.87   23.11
  24   2 -11  104.32   21.72
  22  -2 -11  247.70   29.96
  22  -2 -11  218.13   25.73
 -22  -2  11  251.12   25.45
 -22  -2  11  197.20   27.00
 -22   2  11  284.78   34.30
 -22   2  11  244.42   30.16
  22   2 -11  237.25   26.64
  22   2 -11  204.29   28.20
  20  -2 -11    2.33   14.35
  20  -2 -11   10.61   18.72
 -20  -2  11    5.34   14.02
 -20  -2  11   12.30   12.49
 -20   2  11   -4.37   15.19
  20   2 -11   19.42   16.89
  20   2 -11    0.58   13.35
 -20   2  11    6.27   16.16
  18  -2 -11   61.47   14.12
 -18  -2  11   49.50   13.03
  18  -2 -11   53.79   15.54
 -18  -2  11   35.89   12.63
  18   2 -11   38.73   23.07
 -18   2  11   45.22   16.80
  18   2 -11   28.75   13.80
 -16  -2  11    1.54   10.19
  16  -2 -11   20.69   11.47
  16  -2 -11    5.55   11.75
  16   2 -11   32.94   11.81
  16   2 -11    5.14   11.33
 -16   2  11    5.17   12.87
 -14  -2  11  276.56   20.22
  14  -2 -11  280.30   22.42
  14  -2 -11  264.69   22.35
 -14  -2  11  292.95   21.25
 -14   2  11  291.18   24.23
  14   2 -11  289.80   22.33
 -14   2  11  296.99   25.12
  14   2 -11  288.18   23.59
 -12  -2  11   99.96   13.66
  12  -2 -11  137.70   16.25
  12  -2 -11  131.52   15.80
 -12  -2  11  110.89   15.31
  12   2 -11  108.59   14.61
 -12   2  11   98.47   15.14
  12   2 -11  105.78   14.77
 -12   2  11  106.71   15.95
 -10  -2  11  428.01   22.10
  10  -2 -11  425.16   22.53
 -10  -2  11  440.42   23.15
  10  -2 -11  442.52   22.51
 -10   2  11  419.92   25.42
 -10   2  11  454.37   25.23
  10   2 -11  448.73   24.24
  10   2 -11  436.39   24.62
  -8  -2  11  155.12   15.32
   8  -2 -11  135.32   13.75
  -8  -2  11  154.55   15.09
   8  -2 -11  157.20   16.72
   8   2 -11  129.84   15.30
  -8   2  11  125.22   16.16
  -8   2  11  135.76   16.33
   8   2 -11  123.60   16.05
  -6  -2  11    5.25    7.09
  -6  -2  11   12.38    7.22
   6  -2 -11    7.91    6.18
   6  -2 -11    5.21    6.16
  -6   2  11    4.65    7.43
   6   2 -11    2.79    7.50
   6   2 -11    0.43    7.27
  -6   2  11    6.75    7.97
   4  -2 -11   99.54   10.60
   4  -2 -11  113.81   10.82
  -4  -2  11  102.20   13.24
  -4  -2  11   94.84   12.31
  -4   2  11  101.43   13.13
  -4   2  11   92.49   12.41
   4   2 -11  106.36   13.91
   4   2 -11   88.87   12.18
   2  -2 -11  130.09   10.25
  -2  -2  11  109.10   13.80
   2  -2 -11  114.25   10.30
  -2  -2  11  126.65   14.00
   2   2 -11  125.94   14.16
  -2   2  11  106.21   12.62
   2   2 -11  122.33   14.86
   0  -2  11   -3.27    6.45
   0  -2  11    7.87    6.82
   0  -2 -11    3.66    4.39
   0  -2 -11    5.48    4.72
   0   2  11   -1.81    6.03
   0   2  11    9.46    6.06
   0   2 -11    1.53    6.20
   0   2 -11    0.65    6.88
   2  -2  11 1055.08   35.86
  -2  -2 -11 1018.56   26.77
  -2  -2 -11  973.09   26.37
   2  -2  11 1042.48   36.60
  -2   2 -11 1038.62   36.42
   2   2  11 1013.86   33.03
   2   2  11 1043.35   32.36
  -2   2 -11 1107.03   38.71
  -4  -2 -11  220.46    8.63
   4  -2  11  248.37   17.60
   4  -2  11  194.72   17.61
  -4  -2 -11  235.07    8.79
  -4   2 -11  232.46   19.13
  -4   2 -11  235.43   17.65
   4   2  11  220.52   14.89
   4   2  11  229.42   14.60
   6  -2  11  212.06   17.80
   6  -2  11  204.03   17.91
  -6   2 -11  231.42   19.68
   6   2  11  198.08   14.73
  -6   2 -11  195.78   16.99
   6   2  11  197.30   13.74
   8  -2  11   34.84   10.19
   8  -2  11   43.26   11.00
  -8   2 -11   56.63   10.59
  -8   2 -11   57.24   12.25
   8   2  11   37.07    9.39
   8   2  11   53.76    9.17
  10  -2  11  267.20   20.79
  10  -2  11  236.31   20.79
 -10   2 -11  201.97   21.64
  10   2  11  259.34   16.27
  10   2  11  218.97   16.70
 -10   2 -11  250.40   20.17
  12  -2  11   62.43   14.16
  12  -2  11   68.50   13.79
 -12   2 -11   53.02   13.35
  12   2  11   50.85    9.90
  12   2  11   33.09    9.95
 -12   2 -11   34.28   12.36
 -14  -2 -11    8.08    4.25
 -14  -2 -11   -0.96    4.08
  14  -2  11    8.91   12.24
  14  -2  11    3.48   10.54
  14   2  11  -10.00    7.90
 -14   2 -11   15.19   11.18
  14   2  11   -5.23    8.67
 -16  -2 -11    6.73    4.99
  16  -2  11    2.96   11.74
 -16  -2 -11    4.44    5.03
  16  -2  11   -3.30   13.40
 -16   2 -11   -5.75   10.32
  16   2  11    4.19   10.60
  16   2  11    2.61    9.32
  18  -2  11   63.85   16.07
 -18  -2 -11   67.28    7.67
  18  -2  11   37.76   15.96
 -18  -2 -11   76.18    8.35
 -18   2 -11   82.49   18.15
 -18   2 -11   57.38   14.43
  18   2  11   74.11   13.92
  18   2  11   61.27   14.00
  20  -2  11  -17.65   13.82
 -20  -2 -11   10.94    6.73
 -20  -2 -11    3.53    6.60
  20  -2  11   -2.62   15.03
 -20   2 -11    9.13   13.65
 -20   2 -11   -3.96   14.01
  20   2  11   -7.45   11.36
  20   2  11  -20.41   11.92
 -22  -2 -11   64.87    9.54
  22  -2  11   56.35   18.95
 -22  -2 -11   65.44    9.71
  22  -2  11   45.34   18.18
 -22   2 -11   36.11   17.95
 -22   2 -11   47.66   17.25
  22   2  11   48.51   18.15
  22   2  11   38.93   14.79
 -24  -2 -11    8.67    8.93
 -24  -2 -11    1.89    9.03
  24  -2  11   27.69   18.61
  24  -2  11   12.09   21.04
  24   2  11   19.27   15.72
  24   2  11   -0.39   15.94
 -24   2 -11   32.30   20.24
 -24   2 -11   26.69   18.01
  26  -2  11   69.64   24.01
 -26  -2 -11   94.22   12.73
  26  -2  11   94.62   27.40
 -26  -2 -11   70.97   15.25
 -26   2 -11   64.66   22.53
 -26   2 -11  112.77   27.57
  26   2  11   56.64   20.62
  26   2  11   78.55   21.10
  28  -2  11   28.06   25.40
  28  -2  11  -11.05   22.67
 -28  -2 -11   19.77   16.41
 -28   2 -11   30.47   22.18
  28   2  11   34.55   21.58
  28   2  11   56.55   24.38
  25  -3 -11  144.37   27.32
  25  -3 -11  136.38   26.24
 -25  -3  11   96.78   16.77
 -25  -3  11  118.58   19.37
 -25   3  11  174.96   29.64
  25   3 -11  138.13   26.52
 -25   3  11  117.50   30.07
  25   3 -11  118.70   22.86
 -23  -3  11  184.33   23.24
 -23  -3  11  194.07   24.14
  23  -3 -11  221.08   28.68
  23  -3 -11  164.88   27.25
 -23   3  11  188.84   31.73
 -23   3  11  158.47   27.74
  23   3 -11  207.61   26.36
  23   3 -11  238.55   29.77
 -21  -3  11   14.77   14.16
 -21  -3  11   17.69   12.69
  21  -3 -11  -14.88   17.27
  21  -3 -11   -8.03   16.28
 -21   3  11   -2.38   22.17
  21   3 -11   26.64   16.83
  21   3 -11   -0.32   15.97
 -21   3  11   20.97   16.95
  19  -3 -11   75.75   17.19
 -19  -3  11   53.90   12.65
  19  -3 -11   46.00   20.55
 -19  -3  11   77.62   14.22
 -19   3  11   52.34   19.24
 -19   3  11   73.05   22.77
  19   3 -11   63.52   16.56
  19   3 -11   78.77   20.29
  17  -3 -11   50.07   15.38
 -17  -3  11   56.03   12.07
 -17  -3  11   47.51   12.76
  17  -3 -11   46.25   14.39
  17   3 -11   28.98   14.85
 -17   3  11   38.83   18.21
  17   3 -11   53.37   15.32
 -15  -3  11   14.77    9.27
  15  -3 -11   -2.20   10.30
 -15  -3  11   13.05   11.73
  15  -3 -11   -3.30   11.58
  15   3 -11  -18.76   11.22
  15   3 -11    7.49   12.66
 -15   3  11  -29.99   14.28
 -15   3  11   -3.13   14.73
  13  -3 -11   -1.05   10.33
  13  -3 -11    2.75    9.24
  13   3 -11    8.43   11.24
 -13   3  11  -22.69   12.92
 -13   3  11    9.85   12.86
  13   3 -11   11.37   11.22
  11  -3 -11   31.91   11.25
 -11  -3  11   14.66    9.15
  11  -3 -11   31.85    9.03
 -11   3  11   10.59   12.52
  11   3 -11   43.39   11.67
  11   3 -11   33.57   12.06
 -11   3  11   60.50   14.17
  -9  -3  11  239.51   21.34
  -9  -3  11  244.16   16.87
   9  -3 -11  266.01   16.28
   9  -3 -11  243.68   16.34
   9   3 -11  182.16   19.92
  -9   3  11  260.06   22.60
  -9   3  11  240.15   21.81
   9   3 -11  245.80   22.36
   7  -3 -11   79.77   10.29
  -7  -3  11   79.42   13.99
  -7  -3  11   75.44   10.59
   7  -3 -11   85.35   10.31
   7   3 -11   77.45   12.98
  -7   3  11   80.03   13.19
  -7   3  11   70.00   12.50
   7   3 -11   77.85   13.44
  -5  -3  11  307.52   18.24
   5   3 -11  305.97   22.66
   5   3 -11  303.18   21.23
  -5   3  11  315.42   21.08
  -5   3  11  337.93   20.22
  -3  -3  11  175.09   15.56
  -3  -3  11  161.70   16.80
  -3   3  11  180.19   16.19
   3   3 -11  143.29   17.77
  -3   3  11  185.34   16.10
   3   3 -11  187.25   17.80
  -1  -3  11   75.11   11.33
  -1  -3  11   53.87   10.63
  -1   3  11   69.40   10.29
   1   3 -11   66.87   12.65
   1   3 -11   79.26   12.70
   1  -3  11    0.22    8.30
   1  -3  11   -0.55    7.77
  -1   3 -11    2.47    9.21
  -1   3 -11    5.59    8.97
   1   3  11    8.54    7.40
   1   3  11   20.40    7.56
   3  -3  11  228.47   18.61
   3  -3  11  220.26   18.81
  -3   3 -11  238.45   19.95
   3   3  11  223.41   14.48
  -3   3 -11  269.59   22.08
   3   3  11  230.92   15.38
   5  -3  11   28.78   10.22
   5  -3  11   23.72   10.17
  -5   3 -11   59.25   12.30
  -5   3 -11   32.16   11.72
   5   3  11   40.92    7.78
   5   3  11   25.59    8.14
   7  -3  11   14.12   10.44
   7  -3  11   43.93   11.28
   7   3  11   40.11    8.38
  -7   3 -11   28.85   11.34
   7   3  11   44.03    8.58
  -7   3 -11   29.38   11.34
   9  -3  11   41.26   12.02
   9  -3  11   30.65   11.68
  -9   3 -11   24.63   11.92
  -9   3 -11   26.80   11.58
   9   3  11   28.72    8.47
   9   3  11   35.60    8.34
  11  -3  11   58.09   14.39
  11  -3  11   34.46   13.81
 -11   3 -11   58.19   14.03
  11   3  11   81.48   10.53
 -11   3 -11   99.54   19.00
  13  -3  11   39.22   15.33
  13  -3  11  106.84   18.34
 -13   3 -11   59.27   14.43
 -13   3 -11  135.57   21.08
  13   3  11   74.67   12.09
  13   3  11   89.58   12.35
  15  -3  11  148.46   35.06
  15  -3  11  228.41   27.46
 -15   3 -11  211.47   27.76
  15   3  11  238.42   20.37
 -15   3 -11  201.43   26.03
  15   3  11  202.44   18.57
  17  -3  11  394.48   32.45
  17  -3  11  445.83   34.63
 -17   3 -11  446.65   32.68
  17   3  11  422.58   25.08
  17   3  11  425.86   26.55
 -17   3 -11  434.93   36.26
  19  -3  11   24.28   18.91
  19  -3  11   -1.06   15.61
 -19   3 -11   13.59   15.26
  19   3  11   -3.84   12.14
  19   3  11   -2.27   12.98
 -19   3 -11  -23.43   17.90
  21  -3  11  122.11   23.63
  21  -3  11  124.54   26.41
 -21   3 -11  121.60   24.51
  21   3  11  109.93   18.46
 -21   3 -11  102.90   22.55
  21   3  11  123.88   20.30
  23  -3  11  -17.22   20.56
  23  -3  11   24.44   24.39
  23   3  11    3.13   16.62
 -23   3 -11   15.13   22.33
  23   3  11   -7.32   16.51
 -23   3 -11  -14.17   17.20
  25  -3  11    7.13   24.15
  25  -3  11   47.91   25.11
 -25   3 -11    5.94   26.90
  25   3  11   25.93   18.65
 -25   3 -11   25.46   20.89
  25   3  11   30.93   20.12
  20  -4 -11   29.54   19.06
  20  -4 -11   -7.96   16.97
  20   4 -11   31.93   19.04
 -20   4  11   32.98   24.86
  20   4 -11    2.06   18.84
 -20   4  11  -50.08   20.62
  18  -4 -11   78.25   16.61
  18  -4 -11   28.08   16.70
  18   4 -11   12.51   18.29
  18   4 -11   49.01   18.97
 -18   4  11   66.03   24.02
 -18   4  11   38.14   20.50
  16  -4 -11  127.28   16.25
  16  -4 -11  126.61   17.56
  16   4 -11  114.43   20.37
 -16   4  11   91.57   19.96
 -16   4  11  135.72   24.14
  14  -4 -11  121.43   16.90
  14  -4 -11  144.49   17.78
  14   4 -11  100.95   22.61
  14   4 -11  155.24   21.01
 -14   4  11  149.95   23.29
  12  -4 -11  124.12   12.75
  12  -4 -11   98.34   12.51
 -12   4  11   82.94   21.38
  12   4 -11  129.40   19.86
 -12   4  11  153.38   21.98
  12   4 -11  121.07   19.21
  10   4 -11  299.50   26.34
 -10   4  11  280.45   27.56
 -10   4  11  263.31   27.50
  10   4 -11  329.67   26.97
   8   4 -11   -5.14   11.60
  -8   4  11   45.70   14.24
   8   4 -11   14.02   13.11
  -8   4  11    0.19   12.98
  -6  -4  11    9.93    5.88
   6   4 -11    1.02   11.08
   6   4 -11   14.26   12.50
  -6   4  11   15.55   12.15
  -6   4  11    7.26   12.44
  -4  -4  11   -2.40    6.71
  -4  -4  11   -4.10    6.82
  -4   4  11  -25.02   10.42
   4   4 -11    6.36   11.59
   4   4 -11   27.49   12.38
  -4   4  11    1.40   10.33
  -2  -4  11   45.82    9.20
  -2  -4  11   42.59    8.76
   2   4 -11   62.21   14.48
  -2   4  11   21.50   10.45
   2   4 -11   44.37   13.01
  -2   4  11   32.88   11.12
   0  -4  11   58.21   10.25
   0  -4  11   43.38    9.79
   0   4  11   61.85   15.64
   0   4 -11   57.36   14.22
   0   4 -11   60.82   15.69
   0   4  11   51.19   10.62
   2  -4  11  232.71   18.01
  -2   4 -11  182.08   22.12
  -2   4 -11  228.13   24.94
   2   4  11  203.79   16.72
   2   4  11  235.43   16.41
   4  -4  11  153.11   18.51
   4  -4  11  166.42   19.06
  -4   4 -11  200.30   24.29
   4   4  11  177.92   14.42
   4   4  11  189.12   15.63
   6  -4  11   15.19   10.86
   6  -4  11    3.68   11.33
  -6   4 -11    7.38   12.80
   6   4  11   22.01    7.81
  -6   4 -11   16.42   13.01
   6   4  11   11.99    8.32
   8  -4  11   13.05   12.52
   8  -4  11    7.74   11.85
  -8   4 -11   15.74   15.26
   8   4  11   -1.64    8.15
  -8   4 -11    6.96   13.87
   8   4  11   -0.75    7.63
  10  -4  11  119.05   17.58
  10  -4  11  129.09   17.88
 -10   4 -11  104.64   21.37
  10   4  11   98.81   12.05
 -10   4 -11  143.15   21.04
  10   4  11  108.31   14.11
  12  -4  11    7.56   14.67
  12  -4  11   23.17   14.99
 -12   4 -11   25.79   15.69
  12   4  11   30.55    9.22
  12   4  11    8.32   11.07
 -12   4 -11   43.42   18.16
  14  -4  11   94.48   21.28
  14  -4  11   66.77   18.54
  14   4  11   41.31   12.35
 -14   4 -11   45.31   17.74
 -14   4 -11   26.44   19.00
  14   4  11   51.16   11.56
  16  -4  11   -8.30   17.55
  16  -4  11  -12.97   18.27
  16   4  11   -2.51   12.93
  16   4  11    1.08   10.82
 -16   4 -11   -6.93   16.63
 -16   4 -11    9.54   19.86
  18  -4  11  240.37   30.78
  18  -4  11  228.12   27.75
  18   4  11  201.91   23.46
  18   4  11  182.85   25.19
 -18   4 -11  182.85   25.28
 -18   4 -11  215.60   32.31
  20  -4  11  148.11   26.63
  20  -4  11  146.60   27.58
 -20   4 -11  123.70   27.77
  20   4  11  149.48   20.44
 -20   4 -11  146.07   27.50
  20   4  11  127.33   19.27
 -11   5  11   12.37   22.86
  11   5 -11   55.20   19.48
  -9   5  11   10.96   18.98
   9   5 -11   16.72   17.55
   9   5 -11   19.94   20.65
  -7   5  11   49.86   17.80
   7   5 -11   85.16   19.50
   7   5 -11   65.96   19.30
  -7   5  11   83.81   19.71
  -5   5  11  -15.29   15.02
   5   5 -11   -4.45   15.88
   5   5 -11    9.30   16.43
  -5   5  11    2.61   15.01
  -3   5  11   25.66   14.32
  -3   5  11   20.97   14.42
   3   5 -11   24.84   16.49
   3   5 -11    5.78   17.00
  -1   5  11   59.86   14.22
  -1   5  11   35.90   13.50
   1   5 -11   58.94   17.48
   1   5  11   13.51   11.89
  -1   5 -11  -12.69   15.94
   1   5  11    9.23   11.13
  -1   5 -11   -5.06   16.50
  -3   5 -11   -6.97   16.52
  -3   5 -11  -13.93   15.87
   3   5  11   -2.87   10.62
   3   5  11  -15.65   13.35
   5  -5  11  111.61   14.64
  -5   5 -11  103.51   20.56
   5   5  11   70.54   11.23
   5   5  11   82.20   12.39
   7  -5  11   46.82   13.00
  -7   5 -11   98.83   21.97
   7   5  11   34.62    9.75
  -7   5 -11   50.27   20.13
   7   5  11   61.74   11.69
   9  -5  11   20.19   13.89
   9   5  11  -13.82    9.13
  -9   5 -11   18.69   19.40
   9   5  11   -0.98   10.56
  -9   5 -11   -0.14   20.06
  11  -5  11   59.24   17.49
  11   5  11   53.51   12.02
 -11   5 -11   54.53   23.34
 -11   5 -11   47.01   21.34
  11   5  11   50.89   11.33
  30   0 -12  -40.97   22.07
 -30   0  12   -7.10   27.96
  30   0 -12  -25.44   24.54
 -30   0  12  -30.19   23.43
 -28   0  12   82.55   27.94
 -28   0  12    3.85   23.31
  28   0 -12   60.21   22.65
  28   0 -12   77.70   22.59
 -26   0  12  140.85   24.37
  26   0 -12  244.90   31.95
 -26   0  12  235.87   30.00
  26   0 -12  242.01   33.39
 -24   0  12   63.32   19.21
  24   0 -12   58.65   16.28
 -24   0  12   56.82   20.52
  24   0 -12   75.71   20.88
  22   0 -12   28.96   15.49
 -22   0  12   18.62   17.05
  22   0 -12   16.47   13.32
 -22   0  12   25.52   15.15
  20   0 -12   50.45   15.98
  20   0 -12   74.56   17.74
 -20   0  12   19.49   20.40
 -18   0  12   79.71   15.36
  18   0 -12   92.22   17.97
  18   0 -12   42.25   15.72
  16   0 -12   72.05   13.12
 -16   0  12   75.26   16.47
  16   0 -12   59.99   12.92
 -16   0  12   73.84   15.47
 -14   0  12  206.82   20.69
 -14   0  12  180.42   19.99
  14   0 -12  175.70   19.44
  14   0 -12  181.57   19.78
 -12   0  12  404.93   25.48
  12   0 -12  411.06   24.50
  12   0 -12  417.35   24.14
 -12   0  12  405.33   24.35
 -10   0  12    7.88    7.97
  10   0 -12   10.20    7.96
  10   0 -12    6.43    7.30
 -10   0  12   -4.03    7.79
   8   0 -12  230.60   17.97
  -8   0  12  202.15   17.23
  -8   0  12  247.56   18.59
   8   0 -12  233.10   17.49
   6   0 -12  375.02   21.09
  -6   0  12  372.42   20.68
  -6   0  12  362.56   20.88
   6   0 -12  381.21   20.48
   4   0 -12   -3.59    6.12
   4   0 -12    6.61    6.53
  -4   0  12   10.38    6.91
  -4   0  12    4.63    6.52
   2   0 -12   34.94    7.82
   2   0 -12   24.23    7.26
  -2   0  12   18.12    6.89
  -2   0  12   24.14    7.59
   0   0 -12  635.56   25.44
   0   0  12  663.19   26.58
   0   0 -12  670.52   26.85
   0   0  12  619.88   26.76
   2   0  12    5.99    6.52
   2   0  12    2.39    7.15
  -2   0 -12   14.13    7.22
  -2   0 -12    9.79    6.91
   4   0  12    0.35    6.53
  -4   0 -12    8.22    6.23
  -4   0 -12    0.50    6.58
   6   0  12  679.50   27.28
   6   0  12  631.44   28.00
  -6   0 -12  642.19   27.16
  -6   0 -12  630.38   25.41
   8   0  12  212.45   17.34
  -8   0 -12  243.10   16.67
   8   0  12  225.81   18.65
  -8   0 -12  251.11   17.96
 -10   0 -12  104.15   13.24
  10   0  12  115.19   15.80
  10   0  12  132.04   15.47
 -10   0 -12  120.02   15.14
  12   0  12  930.64   37.62
 -12   0 -12  964.75   36.56
  12   0  12  956.61   36.80
 -12   0 -12  906.91   33.97
  14   0  12   -0.87    9.16
 -14   0 -12  -12.37    7.28
  14   0  12   11.90   10.54
 -14   0 -12   11.81    8.90
 -16   0 -12   21.53   11.36
 -16   0 -12  -10.54    8.37
  16   0  12   -8.65   10.20
  16   0  12   11.76   10.55
  18   0  12  479.96   29.61
 -18   0 -12  514.49   30.34
 -18   0 -12  475.25   26.86
 -20   0 -12  281.88   23.60
  20   0  12  228.98   26.71
  20   0  12  336.07   28.94
 -20   0 -12  292.78   26.55
 -22   0 -12   60.16   15.15
 -22   0 -12   38.09   15.52
  22   0  12   18.93   15.28
  22   0  12   40.83   15.60
 -24   0 -12  388.76   32.63
 -24   0 -12  377.77   29.04
  24   0  12  385.99   33.69
  26   0  12  383.58   39.33
 -26   0 -12  425.83   35.70
  26   0  12  499.82   40.01
 -26   0 -12  409.24   32.07
 -28   0 -12  -11.33   16.16
  28   0  12  -12.23   21.00
  28   0  12    5.93   19.88
 -28   0 -12   22.89   19.98
 -29  -1  12   55.58   25.05
  29  -1 -12   41.65   25.70
  29  -1 -12   16.46   25.62
 -29  -1  12   37.78   24.87
 -29   1  12   79.53   28.29
 -29   1  12   27.63   25.09
  29   1 -12   58.38   26.32
  29   1 -12   23.13   20.71
  27  -1 -12   54.81   24.22
 -27  -1  12   14.38   21.58
 -27  -1  12   60.24   22.59
  27  -1 -12   56.87   24.79
  27   1 -12   36.29   23.25
 -27   1  12   28.93   25.14
 -27   1  12  101.27   26.22
  27   1 -12   57.28   19.88
 -25  -1  12  139.95   24.33
  25  -1 -12  141.67   25.44
 -25  -1  12   98.22   22.40
  25  -1 -12   93.93   21.67
  25   1 -12   86.38   21.22
  25   1 -12  141.32   24.83
 -25   1  12  104.06   20.24
 -25   1  12   61.50   22.38
  23  -1 -12    4.10   17.05
 -23  -1  12  -20.43   15.25
  23  -1 -12    0.37   15.63
 -23  -1  12   13.87   16.79
 -23   1  12   27.50   17.71
 -23   1  12  -11.90   17.88
  23   1 -12    4.81   15.12
  23   1 -12    6.94   16.25
  21  -1 -12  374.60   31.16
  21  -1 -12  362.71   31.27
 -21  -1  12  421.96   35.80
 -21  -1  12  412.07   31.13
  21   1 -12  396.11   31.12
 -21   1  12  385.20   33.14
  21   1 -12  374.14   31.68
  19  -1 -12  144.37   20.69
 -19  -1  12  145.48   20.58
 -19   1  12  110.81   19.92
  19   1 -12  180.04   21.73
 -19   1  12   94.92   18.18
  17  -1 -12  129.85   18.73
 -17  -1  12   87.18   16.25
  17  -1 -12  104.50   17.67
 -17  -1  12  104.32   17.18
  17   1 -12   83.65   14.76
 -17   1  12   86.41   17.72
 -17   1  12   74.78   23.96
  17   1 -12  113.39   30.41
 -15  -1  12  400.91   25.16
 -15  -1  12  336.21   25.11
  15  -1 -12  387.59   25.63
  15  -1 -12  352.58   24.73
  15   1 -12  368.38   24.57
 -15   1  12  357.91   25.79
  15   1 -12  316.40   25.00
 -15   1  12  396.65   28.06
 -13  -1  12   39.04   11.59
 -13  -1  12   41.67   12.07
  13  -1 -12   14.57    9.74
  13  -1 -12   52.45   11.96
  13   1 -12   36.32   12.55
  13   1 -12   24.90   10.69
 -13   1  12   49.68   13.10
 -13   1  12   30.89   11.47
 -11  -1  12   20.34    8.57
  11  -1 -12   12.76    7.86
 -11  -1  12    7.80    9.39
  11  -1 -12    6.69    8.63
  11   1 -12    1.26    8.43
 -11   1  12   -1.05    9.82
 -11   1  12   10.54    9.94
  11   1 -12   -0.18    7.88
  -9  -1  12   23.68    9.29
  -9  -1  12   21.43    8.49
   9  -1 -12   28.93    9.08
   9  -1 -12   33.63    9.08
  -9   1  12   25.15    9.02
  -9   1  12   12.00    9.12
   9   1 -12   27.23    9.72
   9   1 -12    9.80    9.23
   7  -1 -12  483.48   22.82
  -7  -1  12  457.43   24.00
  -7  -1  12  473.53   23.34
   7  -1 -12  470.88   23.35
  -7   1  12  478.54   23.85
   7   1 -12  462.08   24.80
  -7   1  12  465.78   24.42
   7   1 -12  444.52   23.22
  -5  -1  12   25.79    7.66
   5  -1 -12   35.07    8.64
  -5  -1  12   24.24    8.72
   5  -1 -12   36.79    8.61
   5   1 -12   47.77   10.60
  -5   1  12   37.31    9.45
   5   1 -12   37.46    8.72
  -5   1  12   26.49    7.67
  -3  -1  12  211.63   16.93
   3  -1 -12  243.65   15.76
   3  -1 -12  193.80   23.41
  -3  -1  12  244.62   17.05
   3   1 -12  234.42   16.91
  -3   1  12  230.27   16.45
  -3   1  12  213.15   16.31
   3   1 -12  219.28   17.61
  -1  -1  12   33.95    7.74
   1  -1 -12   40.77    8.18
  -1  -1  12   53.04    9.98
   1  -1 -12   45.52    8.56
   1   1 -12   51.13    9.07
  -1   1  12   35.68    7.92
   1   1 -12   32.52    8.44
  -1   1  12   37.50    8.64
  -1  -1 -12  534.73   22.04
   1  -1  12  511.02   23.83
   1  -1  12  509.15   24.51
  -1  -1 -12  520.66   21.20
   1   1  12  499.81   23.23
  -1   1 -12  557.42   25.58
   1   1  12  515.96   22.65
  -1   1 -12  509.25   23.30
   3  -1  12   -3.94    6.73
   3  -1  12   14.90    7.34
  -3  -1 -12    6.39    5.72
  -3  -1 -12    3.53    5.69
   3   1  12   -6.57    5.55
  -3   1 -12   -0.45    6.66
  -3   1 -12    6.74    7.39
   3   1  12    2.90    5.94
  -5  -1 -12    6.45    6.00
   5  -1  12    9.44    7.40
   5  -1  12    1.05    6.56
  -5  -1 -12   12.49    6.57
  -5   1 -12    7.57    7.11
   5   1  12    4.78    6.79
  -5   1 -12    3.86    7.01
   5   1  12   18.55    7.60
  -7  -1 -12   76.45   10.24
   7  -1  12   64.90   11.49
   7  -1  12   74.51   12.04
  -7  -1 -12   78.69   10.55
   7   1  12   62.09   10.69
  -7   1 -12   61.50   10.06
  -7   1 -12   99.73   14.22
   7   1  12   74.99   10.82
   9  -1  12  198.97   18.62
  -9  -1 -12  178.16   14.10
   9  -1  12  157.77   16.66
  -9  -1 -12  173.96   13.36
   9   1  12  145.35   15.62
  -9   1 -12  159.91   17.79
   9   1  12  150.43   15.17
  -9   1 -12  185.62   16.53
  11  -1  12  300.91   23.27
  11  -1  12  278.13   21.16
 -11  -1 -12  285.55   17.78
  11   1  12  302.58   19.70
 -11   1 -12  293.93   22.62
  11   1  12  278.25   20.25
 -11   1 -12  269.21   19.60
  13  -1  12   78.82   13.60
  13  -1  12  132.05   17.91
 -13  -1 -12  124.60   13.27
 -13  -1 -12  103.79   14.10
  13   1  12  125.34   16.23
 -13   1 -12  124.07   18.22
 -13   1 -12   88.94   13.79
  13   1  12  133.55   16.38
  15  -1  12  193.98   22.47
  15  -1  12  195.64   21.13
 -15  -1 -12  199.90   15.99
 -15  -1 -12  197.22   17.33
 -15   1 -12  209.05   22.76
 -15   1 -12  184.18   19.86
  15   1  12  216.06   21.28
  15   1  12  180.62   19.12
 -17  -1 -12   13.32    8.78
  17  -1  12   -1.05   10.45
  17  -1  12   16.55   13.59
 -17  -1 -12   16.42    9.22
 -17   1 -12   -6.98   11.19
  17   1  12   -6.18   10.58
  17   1  12   22.27   10.73
 -19  -1 -12    5.41    9.37
  19  -1  12   14.16   12.95
 -19  -1 -12   17.42   10.32
  19  -1  12   38.19   15.07
 -19   1 -12   13.79   11.92
  19   1  12   36.84   15.91
 -19   1 -12    2.51   15.37
  19   1  12   -7.22   11.03
  21  -1  12   10.99   13.87
 -21  -1 -12   10.04   10.96
  21  -1  12    7.47   14.94
 -21  -1 -12   12.16    9.73
 -21   1 -12   15.16   14.43
  21   1  12    0.06   13.58
 -21   1 -12   -9.57   11.89
  23  -1  12   43.36   17.50
 -23  -1 -12   33.37   13.68
  23  -1  12   15.85   18.52
 -23  -1 -12    8.73   11.65
 -23   1 -12    5.78   14.98
  23   1  12   20.10   16.33
 -23   1 -12   21.30   17.03
  23   1  12    4.22   15.45
  25  -1  12  -20.92   20.08
 -25  -1 -12    0.07   13.21
  25  -1  12   21.52   19.15
 -25  -1 -12   -2.45   12.42
 -25   1 -12   -7.67   17.79
 -25   1 -12   42.28   16.47
  25   1  12  -23.57   16.97
  25   1  12   -0.45   17.54
  27  -1  12   32.09   23.24
 -27  -1 -12   -9.46   14.69
  27  -1  12   -6.52   20.49
 -27   1 -12   16.03   17.24
  27   1  12   11.94   20.79
 -27   1 -12  -11.72   21.83
  27   1  12   12.02   20.11
 -29  -1 -12   21.30   16.69
  29  -1  12  -28.58   20.80
  29   1  12   12.21   21.07
 -29   1 -12   59.28   20.97
 -28  -2  12  -11.51   20.56
  28  -2 -12   73.12   28.32
  28  -2 -12   12.79   23.81
 -28  -2  12   51.17   25.33
 -28   2  12   69.84   30.50
  28   2 -12   53.64   22.32
 -28   2  12   -2.80   27.18
  28   2 -12   48.70   24.36
 -26  -2  12   -7.41   18.29
  26  -2 -12   -1.72   21.92
 -26  -2  12   30.96   20.85
  26  -2 -12   29.57   21.53
 -26   2  12   91.30   27.98
  26   2 -12   39.10   21.75
  26   2 -12   12.73   20.90
 -26   2  12   58.74   25.20
  24  -2 -12  162.88   25.38
 -24  -2  12   90.82   22.79
 -24  -2  12  102.10   24.78
  24  -2 -12  101.03   21.80
  24   2 -12  116.84   23.20
 -24   2  12  129.19   26.64
  24   2 -12  127.78   23.28
 -24   2  12   96.95   21.50
 -22  -2  12   21.97   17.13
  22  -2 -12    7.23   15.26
 -22  -2  12   19.55   15.30
  22  -2 -12   18.04   18.77
 -22   2  12   -5.81   16.88
  22   2 -12    5.29   16.12
 -22   2  12    1.15   20.25
  22   2 -12   -3.75   15.11
 -20  -2  12  192.88   25.85
 -20  -2  12  224.49   24.80
  20  -2 -12  208.93   27.23
  20  -2 -12  231.27   29.01
 -20   2  12  221.70   30.19
  20   2 -12  196.11   26.82
  20   2 -12  195.96   23.39
 -18  -2  12   -1.16   12.00
 -18  -2  12   -0.56   12.70
  18  -2 -12  -19.47   11.60
  18   2 -12    6.83   13.14
 -18   2  12   -3.84   15.71
 -18   2  12    5.69   15.07
  18   2 -12    0.98   21.52
  16  -2 -12  207.48   23.42
  16  -2 -12  266.46   24.34
 -16  -2  12  190.53   21.62
 -16   2  12  244.08   28.63
  16   2 -12  288.66   37.27
 -16   2  12  229.90   27.08
  16   2 -12  240.61   24.52
  14  -2 -12  168.34   20.01
  14  -2 -12  177.90   19.56
 -14  -2  12  108.27   14.73
 -14  -2  12  155.72   19.25
 -14   2  12  136.42   19.16
  14   2 -12  147.34   18.70
 -14   2  12  132.09   18.40
  14   2 -12  140.85   18.04
 -12  -2  12    0.27    8.87
  12  -2 -12   -2.77    9.39
 -12  -2  12  -21.05    9.21
  12  -2 -12    1.34    8.86
  12   2 -12  -11.65    8.42
 -12   2  12   -3.19   10.99
  12   2 -12    6.08    9.94
 -12   2  12    2.93    9.80
  10  -2 -12  265.73   19.67
  10  -2 -12  241.82   18.86
 -10  -2  12  313.76   20.91
 -10  -2  12  312.76   20.39
  10   2 -12  285.18   21.28
  10   2 -12  244.90   21.34
 -10   2  12  257.65   22.45
 -10   2  12  259.29   22.17
  -8  -2  12    3.00    8.43
   8  -2 -12   12.63    7.78
  -8  -2  12   -6.46    8.12
   8  -2 -12   21.23    8.62
   8   2 -12    9.31    8.86
   8   2 -12    9.25    8.23
  -8   2  12    4.13    9.70
  -8   2  12    7.60    9.14
   6  -2 -12    0.54    6.63
  -6  -2  12   -5.24    7.30
   6  -2 -12    9.61    7.27
  -6  -2  12    0.97    7.89
   6   2 -12   -2.07    8.53
  -6   2  12    7.52    8.56
  -6   2  12    0.24    8.23
   6   2 -12   -6.01    8.25
  -4  -2  12  108.90   14.02
  -4  -2  12  108.20   14.34
   4  -2 -12   90.24   11.28
   4  -2 -12   83.89   11.44
  -4   2  12   96.37   12.51
   4   2 -12   93.46   12.98
   4   2 -12  102.89   13.58
  -4   2  12  106.93   13.07
  -2  -2  12   21.14    8.20
   2  -2 -12   30.97    7.15
  -2  -2  12   23.27    8.87
   2  -2 -12   24.24    6.90
  -2   2  12   17.20    8.03
   2   2 -12   58.16   10.53
   2   2 -12   23.85    8.52
  -2   2  12   29.72    8.74
   0  -2  12   84.93   12.28
   0  -2 -12   78.76    9.09
   0  -2 -12   85.56    9.33
   0  -2  12   66.91   10.90
   0   2  12   88.96   11.28
   0   2  12   94.42   12.41
   0   2 -12   80.02   12.57
   0   2 -12   71.06   12.28
  -2  -2 -12    3.61    4.58
  -2  -2 -12    2.13    4.39
   2  -2  12  -10.29    7.39
   2  -2  12    4.25    7.67
  -2   2 -12   10.16    8.41
   2   2  12   -8.58    8.19
  -2   2 -12    1.66    7.69
   2   2  12    0.54    6.56
  -4  -2 -12  172.02    9.36
  -4  -2 -12  163.55    9.25
   4  -2  12  141.32   16.83
   4  -2  12  177.54   17.05
  -4   2 -12  162.92   16.70
   4   2  12  189.82   23.46
  -4   2 -12  157.21   17.90
   4   2  12  170.04   14.04
  -6  -2 -12   57.76    6.76
   6  -2  12   60.50   12.18
   6  -2  12   56.26   13.20
  -6  -2 -12   65.33    6.71
  -6   2 -12   89.68   14.99
  -6   2 -12   57.87   11.39
   6   2  12   60.90   10.32
   6   2  12   66.33   10.24
  -8  -2 -12   82.43    6.84
   8  -2  12   95.65   14.73
  -8  -2 -12   86.32    6.86
   8  -2  12   99.27   13.91
   8   2  12  104.54   13.43
  -8   2 -12   92.86   13.55
   8   2  12  112.86   14.66
  -8   2 -12   61.13   12.72
  10  -2  12   28.43   11.34
 -10  -2 -12   14.33    4.18
  10  -2  12    5.02   10.11
 -10  -2 -12   28.09    4.53
  10   2  12   35.57    9.48
  10   2  12   36.99    8.82
 -10   2 -12   14.80   10.13
 -10   2 -12   12.75   10.37
  12  -2  12    9.89   12.29
  12  -2  12   17.78   10.93
 -12  -2 -12    0.92    4.24
 -12  -2 -12    4.37    4.40
  12   2  12   18.64    8.70
  12   2  12    3.55    8.90
 -12   2 -12   -7.73   11.20
 -12   2 -12   -0.87    9.45
 -14  -2 -12   17.96    5.32
 -14  -2 -12   21.97    5.48
  14  -2  12   21.76   12.04
  14   2  12   18.84   10.56
  14   2  12    7.79    9.25
 -14   2 -12   35.86   12.10
 -14   2 -12   23.59   12.62
  16  -2  12  192.40   27.47
 -16  -2 -12  261.72   12.71
 -16  -2 -12  252.06   12.76
  16  -2  12  273.85   28.39
  16   2  12  218.04   20.64
 -16   2 -12  227.67   27.95
  16   2  12  246.00   22.93
 -16   2 -12  259.03   24.19
 -18  -2 -12   25.68    6.83
 -18  -2 -12    9.43    6.39
  18  -2  12   30.63   15.28
  18  -2  12   22.23   15.51
  18   2  12   -7.43   11.32
  18   2  12    3.14   10.83
 -18   2 -12   10.27   15.68
 -18   2 -12   32.15   12.95
  20  -2  12    9.05   16.48
 -20  -2 -12    4.87    7.65
 -20  -2 -12   10.15    7.39
  20  -2  12    2.60   14.80
  20   2  12   30.71   14.55
  20   2  12   18.37   12.47
 -20   2 -12    4.64   13.69
 -20   2 -12    3.55   15.56
  22  -2  12   23.96   18.44
 -22  -2 -12    2.42    8.09
  22  -2  12   26.09   17.71
 -22  -2 -12    5.81    8.20
 -22   2 -12   21.89   16.70
 -22   2 -12  -11.88   17.26
  22   2  12   16.70   15.36
  24  -2  12   39.40   20.46
 -24  -2 -12   37.01   10.41
 -24  -2 -12   15.13   10.09
  24  -2  12   12.84   20.58
  24   2  12   17.10   16.44
 -24   2 -12   65.49   19.23
 -24   2 -12   32.68   22.09
  24   2  12   41.47   19.02
 -26  -2 -12   -0.12   10.82
  26  -2  12   -3.24   20.29
 -26  -2 -12    8.06   15.70
  26  -2  12   16.36   23.18
  26   2  12   34.71   19.22
 -26   2 -12   12.38   24.27
 -26   2 -12  -24.76   17.56
  26   2  12    4.72   20.47
 -25  -3  12    5.13   17.10
  25  -3 -12   -9.09   24.34
  25  -3 -12   19.05   22.10
 -25  -3  12   13.33   16.54
  25   3 -12  -34.55   21.06
  25   3 -12   33.90   21.11
 -25   3  12   17.49   23.24
 -25   3  12   22.74   28.01
  23  -3 -12   78.40   21.88
 -23  -3  12   83.47   18.66
 -23  -3  12   88.67   17.56
  23  -3 -12   92.55   24.73
 -23   3  12   89.53   25.06
  23   3 -12   87.95   22.75
 -23   3  12  100.91   28.57
  23   3 -12   84.49   24.07
  21  -3 -12  -12.12   18.05
 -21  -3  12   18.36   15.44
 -21  -3  12   18.31   13.81
  21  -3 -12   22.53   17.56
  21   3 -12   13.07   17.16
 -21   3  12   16.27   19.03
 -21   3  12    8.79   22.39
  21   3 -12   20.60   17.14
 -19  -3  12   34.95   14.47
  19  -3 -12   45.58   16.46
 -19  -3  12   13.26   12.49
 -19   3  12   34.87   20.65
  19   3 -12   70.19   18.39
  19   3 -12   53.95   17.22
 -17  -3  12   -7.41   11.06
  17  -3 -12   -4.23   12.50
 -17  -3  12  -25.42   12.28
  17  -3 -12    1.46   14.03
 -17   3  12  -22.55   17.26
  17   3 -12    1.23   14.74
  15  -3 -12   27.84   12.77
  15  -3 -12   16.08   13.48
 -15  -3  12    9.93   11.93
 -15  -3  12   12.30   10.72
  15   3 -12   25.28   16.28
  15   3 -12   24.89   13.24
 -15   3  12   31.83   17.20
  13  -3 -12   87.49   14.90
 -13  -3  12   78.23   13.16
  13  -3 -12   82.08   13.74
 -13   3  12  106.47   19.10
  13   3 -12   76.89   14.97
  13   3 -12   98.97   16.94
 -11  -3  12    3.82    9.42
  11  -3 -12   -2.28    8.78
 -11  -3  12   -3.49    9.27
  11  -3 -12   -5.26    9.33
  11   3 -12    7.19   11.42
 -11   3  12   15.91   12.96
 -11   3  12  -23.28   12.56
  11   3 -12   15.54   11.65
  -9  -3  12  152.27   17.22
  -9  -3  12  120.33   16.71
   9  -3 -12  145.17   14.86
   9  -3 -12  129.90   14.45
  -9   3  12  136.15   17.21
   9   3 -12  112.86   15.88
   9   3 -12  160.90   21.09
  -9   3  12  153.96   21.18
  -7  -3  12   62.25   11.85
   7  -3 -12   67.86    8.73
   7  -3 -12   57.01    8.84
  -7  -3  12   45.24   10.39
   7   3 -12   56.58   11.85
  -7   3  12   74.83   13.62
  -7   3  12   74.94   13.03
   7   3 -12   50.95   13.12
  -5  -3  12   11.41    9.15
   5  -3 -12   13.21    4.93
  -5  -3  12   -2.49    8.57
   5  -3 -12    2.64    4.70
   5   3 -12   19.83   10.33
  -5   3  12    9.09   10.19
   5   3 -12   18.51   10.89
  -5   3  12   11.52    9.36
  -3  -3  12   39.11    9.50
  -3  -3  12   47.70   10.08
  -3   3  12   59.79   11.32
  -3   3  12   33.68    9.94
   3   3 -12   52.00   10.93
   3   3 -12   40.13   12.18
  -1  -3  12  152.54   16.68
  -1  -3  12  126.39   15.09
  -1   3  12  147.19   15.61
   1   3 -12  138.78   17.98
   1   3 -12  160.30   19.98
  -1   3  12  160.82   15.68
   1  -3  12   43.59   10.43
   1  -3  12   55.20   11.87
  -1   3 -12   41.40   11.79
  -1   3 -12   43.39   11.73
   1   3  12   51.45   11.45
   1   3  12   54.34    9.79
   3  -3  12   30.85    9.75
   3  -3  12   28.69   10.70
  -3   3 -12   16.33   10.48
  -3   3 -12   39.20   12.58
   3   3  12   35.49    8.35
   3   3  12   39.33   12.16
   5  -3  12   -0.81    9.73
   5  -3  12    0.92    9.42
  -5   3 -12   11.34   10.66
  -5   3 -12   -2.44   10.37
   5   3  12   -8.90    6.79
   5   3  12   -1.35    7.70
   7  -3  12  109.17   16.01
   7  -3  12  111.55   16.11
   7   3  12  101.38   11.78
  -7   3 -12  134.94   19.43
   7   3  12   99.11   16.07
  -7   3 -12   87.10   14.91
   9  -3  12   40.97   13.29
   9  -3  12   37.94   12.76
  -9   3 -12   19.73   12.76
   9   3  12   31.80   11.63
  -9   3 -12   44.76   14.41
   9   3  12   36.82    8.87
  11  -3  12   68.02   15.59
  11  -3  12   34.52   14.48
 -11   3 -12   55.69   20.29
  11   3  12   65.57   12.09
 -11   3 -12   48.04   13.80
  11   3  12   60.44   11.47
  13  -3  12   23.00   14.09
  13  -3  12   12.36   18.35
 -13   3 -12   -1.25   12.12
 -13   3 -12   12.92   15.61
  13   3  12   16.82   10.32
  13   3  12   25.71   10.83
  15  -3  12    1.43   14.40
  15  -3  12  -20.58   14.08
 -15   3 -12   11.99   15.97
  15   3  12    8.73   11.42
  15   3  12    1.45    9.86
 -15   3 -12   19.83   14.26
  17  -3  12   25.09   16.97
  17  -3  12   12.31   16.29
 -17   3 -12   29.33   16.06
 -17   3 -12    0.73   16.23
  17   3  12    9.12   12.99
  17   3  12   11.54   11.64
  19  -3  12   18.21   17.41
  19  -3  12   48.10   20.19
  19   3  12   46.34   15.32
 -19   3 -12   10.91   17.13
 -19   3 -12   55.59   21.64
  19   3  12   12.24   13.68
  21  -3  12   11.59   22.18
  21  -3  12   31.90   20.37
 -21   3 -12   14.02   17.72
  21   3  12   -5.39   14.28
  21   3  12   -5.74   16.39
 -21   3 -12    5.85   20.44
  23  -3  12   49.84   26.98
  23  -3  12   71.77   24.49
  23   3  12   40.99   19.05
 -23   3 -12   48.86   25.34
 -23   3 -12    4.42   20.54
  20  -4 -12  106.96   20.14
  20  -4 -12  122.38   23.12
  20   4 -12  111.45   24.21
 -20   4  12   96.98   28.64
  20   4 -12   93.87   23.07
 -20   4  12   89.59   25.37
  18  -4 -12   32.56   15.42
  18  -4 -12    8.28   16.55
  18   4 -12    3.00   17.79
  18   4 -12  -14.76   18.62
 -18   4  12  -29.13   23.56
 -18   4  12   12.28   20.29
  16  -4 -12  127.72   16.61
  16  -4 -12  117.69   17.27
 -16   4  12  123.57   26.10
  16   4 -12  132.60   21.22
  16   4 -12  119.21   20.36
  14  -4 -12    5.48   15.96
  14  -4 -12   25.05   11.13
  14   4 -12    1.30   16.13
 -14   4  12    6.82   19.47
 -14   4  12   25.18   18.79
  12  -4 -12   -1.64    8.46
  12  -4 -12    8.04    8.00
 -12   4  12   10.87   16.54
 -12   4  12  -29.16   18.79
  12   4 -12   10.13   14.88
  12   4 -12  -20.94   14.15
 -10  -4  12   82.96    9.22
  10   4 -12   80.51   17.74
 -10   4  12   89.87   18.71
 -10   4  12   73.98   18.63
  -8  -4  12    9.22    7.49
   8   4 -12   10.49   14.16
  -8   4  12  -13.16   14.05
   8   4 -12   -0.21   13.94
  -8   4  12   -6.95   14.04
  -6  -4  12    5.73    8.01
  -6  -4  12   15.24    8.03
   6   4 -12   25.75   13.20
  -6   4  12    8.47   12.91
   6   4 -12   14.76   12.75
  -6   4  12   10.58   12.93
  -4  -4  12   60.98   10.35
  -4  -4  12   69.60   10.05
   4   4 -12   63.45   15.12
   4   4 -12   73.21   15.12
  -4   4  12   71.01   14.22
  -4   4  12   86.43   14.40
  -2  -4  12   21.42    9.64
  -2  -4  12   28.43    9.83
   2   4 -12   14.95   13.59
   2   4 -12   27.06   13.39
  -2   4  12   11.65   10.50
  -2   4  12   24.37   11.34
   0  -4  12    9.39    9.96
   0   4 -12   -3.51   12.74
   0   4  12   10.45   10.16
   0   4  12   14.01    9.96
   0   4 -12  -23.69   17.76
   2  -4  12  -12.79    9.61
   2  -4  12   10.66   10.76
   2   4  12   23.69   10.29
  -2   4 -12   -1.00   13.05
   2   4  12    2.18    9.64
  -2   4 -12    8.28   14.13
   4  -4  12   41.75   11.81
   4  -4  12   30.52   12.12
   4   4  12   19.59    9.02
   4   4  12   32.69   13.79
  -4   4 -12    6.92   13.56
  -4   4 -12   51.72   18.01
   6  -4  12   11.10   12.68
   6  -4  12    3.54   11.98
   6   4  12    4.55    8.88
  -6   4 -12   28.35   14.22
  -6   4 -12   17.56   14.56
   6   4  12   10.94    8.53
   8  -4  12  143.87   18.43
   8  -4  12  104.89   17.13
  -8   4 -12  133.35   19.59
   8   4  12  103.60   12.28
  -8   4 -12  128.02   20.31
   8   4  12  136.83   16.27
  10  -4  12   43.32   15.18
  10  -4  12   49.24   15.71
 -10   4 -12   87.37   20.16
 -10   4 -12   49.39   19.11
  10   4  12   65.77   10.59
  12  -4  12   30.36   16.49
  12  -4  12   20.25   26.03
  12   4  12   12.10   10.90
  12   4  12   34.58   10.87
 -12   4 -12   93.61   21.25
 -12   4 -12   32.01   17.80
  14  -4  12   28.87   17.74
  14  -4  12   39.84   18.53
  14   4  12   40.78   13.93
 -14   4 -12   61.97   19.43
 -14   4 -12   41.00   20.42
  14   4  12   55.78   12.47
  16  -4  12  172.44   25.57
  16  -4  12  122.50   22.88
 -16   4 -12  142.04   24.72
  16   4  12  123.38   16.69
 -16   4 -12  136.66   26.73
  16   4  12  139.97   17.63
  18  -4  12   32.95   22.07
  18  -4  12  -23.95   21.09
 -18   4 -12   -3.28   20.29
  18   4  12   -3.36   15.23
  18   4  12   -2.69   13.54
 -18   4 -12   17.11   23.59
   9   5 -12   39.83   19.60
  -9   5  12    6.04   18.40
   9   5 -12    6.70   18.59
  -9   5  12    8.12   22.22
  -7   5  12   36.92   17.90
  -7   5  12    6.87   18.18
   7   5 -12   -4.07   18.40
   7   5 -12   30.70   18.01
  -5   5  12    7.72   16.25
   5   5 -12   -2.87   16.68
   5   5 -12   11.83   17.51
  -5   5  12   10.76   16.72
  -3   5  12   62.25   16.20
   3   5 -12   68.31   18.75
   3   5 -12   33.85   17.71
  -3   5  12   49.89   15.18
  -1   5  12  178.95   22.72
  -1   5  12  185.16   23.05
   1   5 -12  203.56   26.49
   1   5 -12  179.85   23.78
  -1   5 -12   60.65   19.51
  -1   5 -12   31.59   19.62
   1   5  12   35.86   13.36
   1   5  12   48.23   13.64
   3   5  12   59.42   12.62
   3   5  12   62.07   13.75
  -3   5 -12   71.54   20.37
  -3   5 -12   67.98   19.98
   5  -5  12   57.82   12.51
  -5   5 -12   49.24   19.33
   5   5  12   26.27   11.76
  -5   5 -12   61.68   19.17
   7  -5  12   -2.49   13.98
   7  -5  12  -20.35   13.58
   7   5  12    8.66   11.90
  -7   5 -12   26.20   20.44
  -7   5 -12   11.90   20.29
   7   5  12   24.06   10.68
   9  -5  12   57.60   16.44
   9  -5  12   74.19   16.75
   9   5  12   57.14   13.25
  -9   5 -12   36.78   20.82
  -9   5 -12   59.87   22.90
   9   5  12   49.85   11.85
  28   0 -13  -11.79   22.65
 -28   0  13    5.41   27.05
 -28   0  13    2.37   24.72
  28   0 -13   26.95   21.82
  26   0 -13   -0.31   18.08
 -26   0  13   32.44   19.43
 -26   0  13    8.20   22.61
  26   0 -13   15.73   20.58
 -24   0  13   -1.30   17.37
  24   0 -13   11.71   18.19
 -24   0  13   22.81   20.49
  24   0 -13   -3.54   15.75
 -22   0  13   -6.68   17.01
  22   0 -13   -9.06   14.53
  22   0 -13    4.65   14.90
  20   0 -13   11.59   14.73
  20   0 -13    1.44   14.43
 -20   0  13   19.45   15.19
 -18   0  13   12.69   14.78
  18   0 -13   23.45   13.83
 -18   0  13    1.49   15.10
 -16   0  13    6.75   13.79
 -16   0  13  -15.99   11.11
  16   0 -13    9.67   11.51
  16   0 -13    0.13   12.13
  14   0 -13    6.39   10.46
 -14   0  13   25.44   11.53
 -14   0  13    8.73   10.75
  14   0 -13   19.84   10.04
 -12   0  13  -16.09   10.03
  12   0 -13   -9.23    8.98
  12   0 -13   -4.88    9.02
 -12   0  13   12.15   10.32
  10   0 -13  -14.10    7.63
  10   0 -13   -7.44    7.34
 -10   0  13   -8.94    8.53
 -10   0  13   -2.79    8.95
  -8   0  13    8.22    8.30
   8   0 -13   -3.16    8.03
   8   0 -13    0.94    7.41
  -8   0  13   10.84    9.11
  -6   0  13  -13.71    6.81
  -6   0  13   14.16    8.38
   6   0 -13    7.25    7.53
   6   0 -13   -1.28    6.93
   4   0 -13  -11.65    6.64
  -4   0  13   -0.06    6.71
   4   0 -13    6.08    7.19
  -4   0  13    1.41    6.33
   2   0 -13    5.83    6.78
  -2   0  13   -9.40    6.73
   2   0 -13    5.51    7.37
  -2   0  13   -3.25    7.44
   0   0  13   -0.10    6.84
   0   0  13   -9.26    6.63
   0   0 -13    1.61    6.37
   0   0 -13    8.70    6.89
  -2   0 -13    1.22    6.19
  -2   0 -13   -2.97    7.13
   2   0  13   -0.45    7.46
   2   0  13    4.90    7.12
  -4   0 -13   -5.89    7.05
   4   0  13   -8.72    6.26
   4   0  13    1.09    6.95
  -4   0 -13   -0.42    6.44
   6   0  13   -6.82    6.75
  -6   0 -13   -7.96    6.47
   6   0  13   10.82    9.00
  -6   0 -13    4.06    6.79
  -8   0 -13   -8.11    6.45
   8   0  13    0.54    7.84
  -8   0 -13   -8.72    7.78
   8   0  13   23.56    8.48
  10   0  13   -0.93    8.84
  10   0  13    4.95    8.78
 -10   0 -13   -3.11    7.00
 -10   0 -13   -5.07    7.62
  12   0  13   20.16    9.54
 -12   0 -13   -1.88    7.36
 -12   0 -13   18.83    9.48
  12   0  13  -12.39   10.21
 -14   0 -13    9.57    9.63
 -14   0 -13   19.46    9.31
  14   0  13   -7.77    9.05
  14   0  13   -3.54    8.73
  16   0  13    6.34   10.80
 -16   0 -13    2.88    9.12
  16   0  13    4.31   10.67
 -16   0 -13   -5.28   10.17
  18   0  13   15.29   15.37
  18   0  13   -7.65   13.32
 -18   0 -13  -23.19   10.16
 -18   0 -13    5.28   11.50
  20   0  13  -25.73   11.62
 -20   0 -13    6.18   12.86
  20   0  13   -8.99   15.28
  22   0  13   -0.72   13.75
  22   0  13    9.68   15.82
 -22   0 -13    8.03   12.74
 -22   0 -13   -7.23   17.74
  24   0  13  -16.93   15.98
  24   0  13   43.44   17.94
 -24   0 -13  -25.04   15.50
  26   0  13   14.28   19.24
 -26   0 -13   -4.78   18.23
 -26   0 -13  -10.81   15.18
  26   0  13   10.91   18.86
  28   0  13   -8.98   24.35
 -28   0 -13  -17.66   19.06
  28   0  13    6.90   20.97
 -28   0 -13   -7.22   17.70
  29  -1 -13  -28.02   24.49
 -29  -1  13   10.67   24.74
  29  -1 -13  -17.09   25.45
 -29  -1  13   30.92   24.64
 -29   1  13   15.94   25.63
  29   1 -13   43.85   22.86
  29   1 -13   12.08   25.30
 -29   1  13   -3.54   29.22
  27  -1 -13  310.07   40.85
 -27  -1  13  224.39   30.26
 -27  -1  13  136.67   27.70
  27  -1 -13  211.58   32.36
  27   1 -13  232.92   31.62
 -27   1  13  147.85   25.05
  27   1 -13  213.36   29.57
 -27   1  13  206.75   32.07
  25  -1 -13   84.23   21.47
 -25  -1  13   48.18   21.15
 -25  -1  13   54.85   21.34
  25  -1 -13    7.54   19.72
 -25   1  13   71.31   25.56
  25   1 -13   62.31   20.60
 -25   1  13   62.36   22.02
  25   1 -13   62.60   20.63
  23  -1 -13   31.58   19.58
  23  -1 -13   10.68   18.79
 -23  -1  13    8.16   17.20
 -23  -1  13   35.07   17.32
 -23   1  13   32.91   21.13
 -23   1  13    2.63   18.40
  23   1 -13  -15.10   16.59
  23   1 -13   22.50   17.03
 -21  -1  13   -8.80   14.70
  21  -1 -13    0.94   15.96
 -21  -1  13   10.05   15.01
  21  -1 -13   11.77   14.18
  21   1 -13    7.53   14.90
 -21   1  13    8.40   17.68
  21   1 -13  -21.43   13.65
  19  -1 -13    3.64   13.58
  19  -1 -13   24.71   13.52
 -19  -1  13    4.31   15.17
 -19   1  13    5.31   15.21
  19   1 -13   -4.11   12.46
 -19   1  13   10.49   16.32
  19   1 -13    0.10   13.18
  17  -1 -13   79.25   15.99
 -17  -1  13   75.01   16.96
 -17  -1  13   68.48   15.71
  17   1 -13   54.08   14.05
 -17   1  13   56.58   16.37
 -17   1  13   53.20   25.24
  17   1 -13   62.88   15.52
  15  -1 -13   70.19   13.89
 -15  -1  13   60.72   14.16
  15  -1 -13   57.55   13.20
 -15  -1  13   73.28   15.06
  15   1 -13   69.60   13.35
 -15   1  13   65.10   15.57
 -15   1  13   43.47   14.33
  15   1 -13   48.27   13.23
 -13  -1  13    8.24   10.75
  13  -1 -13    5.98   10.48
  13  -1 -13   -0.12    9.47
 -13  -1  13   -0.78   10.09
  13   1 -13   10.72   10.00
  13   1 -13   12.88   11.10
 -13   1  13   25.35   12.08
 -13   1  13    8.95   12.76
 -11  -1  13  103.48   14.98
 -11  -1  13   83.90   14.10
  11  -1 -13   83.80   13.33
  11  -1 -13   65.45   12.14
 -11   1  13   91.62   15.39
  11   1 -13   57.91   12.32
 -11   1  13   67.21   13.92
  11   1 -13   85.53   14.63
   9  -1 -13  246.88   19.54
  -9  -1  13  232.87   19.44
  -9  -1  13  214.40   19.39
   9  -1 -13  238.08   18.93
  -9   1  13  222.99   20.13
  -9   1  13  260.36   20.76
   9   1 -13  263.34   21.13
   9   1 -13  270.53   20.19
   7  -1 -13 1185.23   40.10
  -7  -1  13 1163.15   41.18
   7  -1 -13 1103.94   38.68
  -7  -1  13 1164.84   39.91
   7   1 -13 1157.24   41.88
  -7   1  13 1183.32   40.49
  -7   1  13 1137.16   41.21
   7   1 -13 1123.54   40.18
  -5  -1  13  239.81   18.55
   5  -1 -13  208.66   16.25
   5  -1 -13  213.78   16.70
  -5  -1  13  210.76   17.89
   5   1 -13  200.09   17.30
  -5   1  13  188.73   17.32
   5   1 -13  214.62   18.61
  -5   1  13  212.06   17.32
   3  -1 -13  133.45   13.86
  -3  -1  13  128.74   15.14
  -3  -1  13   90.78   12.73
   3  -1 -13  124.38   13.31
  -3   1  13  125.49   15.13
   3   1 -13  123.53   15.55
  -3   1  13  139.13   15.18
   3   1 -13  150.47   15.13
  -1  -1  13  188.76   16.36
   1  -1 -13  158.83   14.23
   1  -1 -13  140.64   13.35
  -1  -1  13  142.29   15.87
   1   1 -13  132.95   14.62
   1   1 -13  139.10   16.02
  -1   1  13  142.40   15.11
  -1   1  13  161.64   15.17
  -1  -1 -13   71.14   10.43
   1  -1  13   71.37   10.79
   1  -1  13   66.18   11.27
  -1   1 -13   73.27   10.63
   1   1  13   97.57   12.51
  -1   1 -13   70.14   12.54
   1   1  13  101.22   13.40
   3  -1  13  143.76   16.01
  -3  -1 -13  125.99   13.76
   3  -1  13  137.97   16.26
  -3  -1 -13  136.70   15.70
   3   1  13  110.56   14.23
  -3   1 -13  148.56   15.08
  -3   1 -13  149.20   17.24
   3   1  13  135.34   14.27
   5  -1  13  251.89   19.24
  -5  -1 -13  230.38   19.41
   5  -1  13  225.82   19.02
  -5  -1 -13  239.06   16.00
  -5   1 -13  240.66   18.18
   5   1  13  232.43   17.05
   5   1  13  250.11   18.03
  -5   1 -13  215.50   19.08
   7  -1  13   14.54    8.69
  -7  -1 -13    9.91    7.25
   7  -1  13   32.20    9.25
   7   1  13   36.30    9.68
  -7   1 -13   20.17    8.73
  -7   1 -13   10.45    7.35
   7   1  13   13.50    8.20
   9  -1  13   43.83   11.81
  -9  -1 -13   72.03   10.57
   9  -1  13   51.03   11.43
  -9  -1 -13   83.63   11.64
   9   1  13   67.94   13.13
   9   1  13   66.01   11.83
  -9   1 -13   54.32   10.61
  -9   1 -13   90.12   15.39
 -11  -1 -13    8.28    6.96
  11  -1  13    9.89    8.85
  11  -1  13   17.01   11.02
 -11  -1 -13   18.90    8.31
  11   1  13    9.66    9.26
 -11   1 -13   24.34   11.03
  11   1  13   27.89    9.53
 -11   1 -13    8.96    8.24
 -13  -1 -13  500.16   24.46
  13  -1  13  498.07   30.64
  13  -1  13  483.82   28.90
 -13  -1 -13  515.90   23.40
 -13   1 -13  527.54   30.61
 -13   1 -13  526.32   28.06
  13   1  13  512.50   28.30
  13   1  13  539.26   27.83
  15  -1  13  128.19   27.02
 -15  -1 -13  136.66   16.98
 -15  -1 -13  133.88   15.08
  15  -1  13  109.31   17.16
 -15   1 -13  113.20   15.79
  15   1  13  103.42   15.67
  15   1  13  129.11   16.97
 -15   1 -13  173.43   21.76
  17  -1  13   12.88   13.90
 -17  -1 -13   11.22    9.78
 -17  -1 -13   24.08    9.69
  17  -1  13    1.33   12.38
 -17   1 -13   17.40   16.60
  17   1  13    2.89   10.70
 -17   1 -13    3.20   12.18
  17   1  13   10.79   12.11
  19  -1  13  231.47   26.63
 -19  -1 -13  196.75   19.30
  19  -1  13  191.99   24.51
 -19  -1 -13  220.70   21.98
 -19   1 -13  246.25   24.92
 -19   1 -13  211.47   27.78
  19   1  13  215.30   24.77
  19   1  13  200.43   26.40
 -21  -1 -13    4.49   11.72
 -21  -1 -13   10.08   10.93
  21  -1  13    9.72   14.34
  21  -1  13   39.48   17.79
 -21   1 -13    8.74   13.99
  21   1  13   23.26   13.46
  21   1  13    1.17   14.54
 -21   1 -13  -19.39   14.40
  23  -1  13   28.22   17.27
  23  -1  13   40.35   19.89
 -23  -1 -13   18.79   12.79
 -23  -1 -13   34.00   13.73
  23   1  13   50.54   18.74
  23   1  13   30.41   17.25
 -23   1 -13   29.81   19.03
 -23   1 -13   36.61   14.80
  25  -1  13  306.59   35.09
 -25  -1 -13  257.00   26.68
  25  -1  13  161.94   26.24
 -25  -1 -13  232.49   24.77
  25   1  13  232.57   32.61
  25   1  13  216.70   27.61
 -25   1 -13  266.23   33.07
 -25   1 -13  221.64   30.32
  27  -1  13    2.80   21.99
 -27  -1 -13   18.00   17.07
  27  -1  13   53.63   22.84
 -27   1 -13   33.44   20.73
 -27   1 -13  -18.63   22.76
  27   1  13   36.41   21.91
  27   1  13   38.88   22.85
 -26  -2  13  146.10   23.83
 -26  -2  13  160.77   26.74
  26  -2 -13  123.16   29.10
  26  -2 -13  190.92   29.26
 -26   2  13  140.15   28.13
  26   2 -13  209.78   30.72
 -26   2  13  206.34   33.00
  26   2 -13  203.76   31.99
  24  -2 -13   81.35   21.58
 -24  -2  13  104.69   20.92
  24  -2 -13   69.96   23.75
 -24  -2  13  102.52   22.18
  24   2 -13  103.68   24.32
 -24   2  13   76.22   23.40
 -24   2  13  101.58   27.35
  24   2 -13  138.31   25.67
  22  -2 -13   13.76   18.34
 -22  -2  13   40.87   17.88
 -22  -2  13   38.03   24.83
  22  -2 -13   48.38   18.97
  22   2 -13    1.09   16.49
 -22   2  13   -8.69   18.55
  22   2 -13   20.84   16.87
 -22   2  13   30.53   21.00
 -20  -2  13   97.43   19.29
 -20  -2  13  126.96   18.41
  20  -2 -13   66.72   18.06
  20  -2 -13  108.23   20.47
  20   2 -13  125.13   20.12
 -20   2  13  133.64   24.02
  20   2 -13  137.93   20.57
  18  -2 -13   80.08   17.37
  18  -2 -13   79.75   16.86
 -18  -2  13   85.33   16.00
 -18   2  13   82.86   19.91
  18   2 -13   77.68   17.69
  18   2 -13   73.29   17.24
 -18   2  13   84.52   20.24
  16  -2 -13   11.36   12.95
  16  -2 -13   -7.16   11.25
 -16  -2  13  -20.63   11.59
 -16  -2  13    3.15   12.02
  16   2 -13    1.08   12.87
  16   2 -13  -17.99   12.45
 -16   2  13    8.77   19.55
 -16   2  13   -5.68   13.87
  14  -2 -13   52.05   13.54
 -14  -2  13   40.59   12.94
 -14  -2  13   49.61   13.60
  14  -2 -13   50.34   12.22
  14   2 -13   45.86   14.79
  14   2 -13   54.83   14.08
 -14   2  13   61.69   16.29
  12  -2 -13   13.51   10.29
 -12  -2  13   -6.18    9.95
  12  -2 -13   -0.40    9.45
 -12  -2  13    4.92   10.09
 -12   2  13   -1.90   11.86
  12   2 -13   -5.69   10.04
 -12   2  13   25.06   12.49
  12   2 -13   12.39    9.76
  10  -2 -13  254.98   20.13
 -10  -2  13  248.62   20.74
 -10  -2  13  243.15   21.54
  10  -2 -13  252.76   19.95
 -10   2  13  245.08   22.24
  10   2 -13  287.54   21.81
  10   2 -13  250.75   22.79
 -10   2  13  252.46   22.86
   8  -2 -13  350.16   21.12
   8  -2 -13  394.96   21.80
  -8  -2  13  334.29   22.66
  -8  -2  13  350.41   22.32
  -8   2  13  394.33   24.22
   8   2 -13  360.09   22.95
  -8   2  13  359.64   24.19
   8   2 -13  422.15   26.32
   6  -2 -13  269.60   18.03
  -6  -2  13  259.50   19.34
  -6  -2  13  250.35   19.76
   6  -2 -13  261.33   17.28
   6   2 -13  256.32   21.44
  -6   2  13  205.17   19.25
   6   2 -13  219.45   19.38
  -6   2  13  260.84   19.98
  -4  -2  13   61.76   11.15
   4  -2 -13   74.43   10.56
   4  -2 -13   85.03   10.99
  -4  -2  13   48.44   11.02
  -4   2  13   90.84   12.92
  -4   2  13   80.14   12.40
   4   2 -13   64.33   12.46
   4   2 -13   73.88   11.98
   2  -2 -13   75.82   10.63
  -2  -2  13   75.94   12.99
   2  -2 -13   63.10    9.50
  -2  -2  13   81.20   12.70
  -2   2  13   71.07   11.80
   2   2 -13   50.76   11.49
   2   2 -13   86.29   12.92
  -2   2  13   63.53   11.20
   0  -2 -13    7.12    5.52
   0  -2 -13   -0.69    5.93
   0  -2  13    1.07    8.69
   0  -2  13    3.92    8.44
   0   2  13    0.49    7.61
   0   2  13   -7.12    7.19
   0   2 -13    6.93    7.99
   0   2 -13    4.47    7.97
   2  -2  13    8.22    9.18
   2  -2  13   10.45    9.01
  -2  -2 -13   -4.38    5.22
  -2  -2 -13   18.06    5.67
   2   2  13    4.47    7.53
   2   2  13    3.01    7.48
  -2   2 -13   17.13    9.39
  -2   2 -13   -5.04    7.59
   4  -2  13   -2.77    8.71
  -4  -2 -13    9.48    5.18
   4  -2  13    5.44    9.29
  -4  -2 -13    2.87    4.88
   4   2  13    9.49    7.63
  -4   2 -13    7.87    8.22
   4   2  13    2.30    7.48
  -4   2 -13   -1.45    8.91
  -6  -2 -13  222.01   11.49
   6  -2  13  252.24   20.52
   6  -2  13  230.07   20.91
  -6  -2 -13  214.67   11.36
  -6   2 -13  214.32   21.15
   6   2  13  234.92   18.02
  -6   2 -13  235.12   20.06
   6   2  13  232.36   16.97
  -8  -2 -13   36.55    5.81
   8  -2  13   45.70   12.52
  -8  -2 -13   39.22    6.06
   8  -2  13   63.61   13.34
   8   2  13   32.21    9.49
   8   2  13   51.59   10.85
  -8   2 -13   50.68   13.73
  -8   2 -13   39.92   11.54
  10  -2  13   16.40   10.76
  10  -2  13   26.22   11.47
 -10  -2 -13   21.40    5.39
 -10  -2 -13   25.30    5.28
 -10   2 -13   14.39   10.71
  10   2  13   38.93    9.94
 -10   2 -13   28.88   12.60
  10   2  13   15.61    9.18
  12  -2  13   60.89   15.28
 -12  -2 -13   62.68    8.38
 -12  -2 -13   74.42    8.55
  12  -2  13   60.19   14.77
 -12   2 -13   53.36   13.32
 -12   2 -13   44.41   14.42
  12   2  13   52.71   11.72
  12   2  13   48.76   11.75
  14  -2  13   11.73   12.43
  14  -2  13   14.30   21.22
 -14  -2 -13    9.74    5.73
 -14  -2 -13    1.05    5.78
 -14   2 -13   -2.97   12.24
  14   2  13    9.06   11.16
 -14   2 -13   -0.39   11.05
  14   2  13   10.51   10.09
  16  -2  13   47.64   15.77
 -16  -2 -13   60.57    7.95
 -16  -2 -13   76.68   10.33
  16  -2  13   51.24   16.62
  16   2  13   40.61   12.96
 -16   2 -13   83.69   17.41
  16   2  13   87.93   15.00
 -16   2 -13   72.99   18.76
  18  -2  13    1.36   14.85
 -18  -2 -13    4.60    7.08
  18  -2  13   -0.21   16.35
 -18  -2 -13    2.77    6.84
  18   2  13    4.82   13.15
 -18   2 -13   10.97   15.85
  18   2  13   -0.76   12.10
 -18   2 -13   -1.93   12.12
 -20  -2 -13   42.65    9.27
  20  -2  13   71.70   20.33
  20  -2  13   69.72   19.25
 -20  -2 -13   51.59    9.27
 -20   2 -13   52.00   18.92
  20   2  13   63.90   19.75
  20   2  13   82.11   16.01
 -20   2 -13   47.28   15.81
  22  -2  13   54.95   20.92
  22  -2  13   61.83   23.39
 -22  -2 -13   37.08    9.81
 -22  -2 -13   47.59   10.04
  22   2  13   59.93   18.00
 -22   2 -13   -2.33   17.25
  22   2  13   39.81   17.95
 -22   2 -13   46.86   20.66
  24  -2  13   22.12   20.52
 -24  -2 -13   15.35   10.25
  24  -2  13   67.56   23.95
 -24  -2 -13   18.59   10.22
  24   2  13   36.09   19.22
 -24   2 -13   12.51   22.63
 -24   2 -13    8.65   17.84
  24   2  13    6.34   16.78
 -26  -2 -13   -2.02   15.32
  26  -2  13   -0.13   23.19
  26  -2  13   -3.78   23.08
 -26  -2 -13   -1.51   11.60
  26   2  13   -0.26   21.20
 -26   2 -13  -11.55   19.84
 -26   2 -13  -10.46   24.18
  26   2  13  -12.01   19.49
  23  -3 -13  161.17   25.96
 -23  -3  13  179.94   22.96
 -23  -3  13  152.16   20.79
  23  -3 -13  146.23   27.11
  23   3 -13   89.42   23.56
  23   3 -13  177.49   26.10
 -23   3  13  194.95   29.85
  21  -3 -13   16.27   19.59
  21  -3 -13   21.35   17.97
 -21  -3  13   19.16   16.79
 -21  -3  13  -27.08   14.47
 -21   3  13    5.41   21.30
  21   3 -13    7.98   17.14
 -21   3  13   10.52   23.31
  21   3 -13   32.44   19.37
 -19  -3  13   92.51   18.20
  19  -3 -13   79.72   20.92
 -19  -3  13   61.24   15.78
  19  -3 -13   50.74   30.44
  19   3 -13   51.46   18.23
 -19   3  13  104.55   23.90
  19   3 -13   92.67   20.21
  17  -3 -13  114.66   20.47
 -17  -3  13   88.88   15.65
  17  -3 -13  130.26   19.29
 -17  -3  13  129.31   17.47
 -17   3  13   95.94   20.91
  17   3 -13  102.07   20.10
 -17   3  13   67.41   19.80
  17   3 -13   77.02   18.90
  15  -3 -13   15.43   13.56
  15  -3 -13    8.04   12.50
 -15  -3  13   16.98   11.98
 -15   3  13   35.94   17.54
 -15   3  13   58.98   17.89
  15   3 -13   49.95   15.25
  13  -3 -13  -12.05   11.62
  13  -3 -13   18.92   11.14
 -13  -3  13   -1.63   10.67
  13   3 -13   23.38   14.78
  13   3 -13   -4.53   12.86
 -13   3  13   21.33   15.85
  11  -3 -13  547.95   26.93
  11  -3 -13  562.65   27.01
 -11  -3  13  554.99   27.96
 -11  -3  13  591.52   27.63
 -11   3  13  552.67   32.50
  11   3 -13  530.49   33.08
 -11   3  13  594.84   34.52
  11   3 -13  573.08   35.53
  -9  -3  13  -17.10    9.66
   9  -3 -13  -11.47    9.57
  -9  -3  13    1.12   10.52
   9  -3 -13    1.98    8.73
   9   3 -13    4.03   11.58
  -9   3  13   13.60   12.27
  -9   3  13  -10.65   12.12
   9   3 -13  -14.04   11.32
   7  -3 -13    5.63    7.53
   7  -3 -13   16.71    7.22
  -7  -3  13   40.48   11.50
  -7  -3  13    8.96    9.95
   7   3 -13   31.37   12.44
   7   3 -13   23.94   13.02
  -7   3  13    3.73   11.76
  -7   3  13   26.64   12.40
   5  -3 -13  156.98   11.12
   5  -3 -13  164.91   11.20
  -5  -3  13  141.14   17.94
  -5  -3  13  171.34   18.02
  -5   3  13  184.19   19.44
   5   3 -13  171.82   20.19
   5   3 -13  171.69   21.77
  -5   3  13  148.03   19.27
  -3  -3  13  184.64   19.32
  -3  -3  13  174.20   18.23
  -3   3  13  175.73   18.58
  -3   3  13  183.93   18.37
   3   3 -13  178.64   19.60
   3   3 -13  216.83   21.74
  -1  -3  13   21.27    9.62
  -1  -3  13    4.55   10.04
   1   3 -13   14.58   10.43
  -1   3  13  -11.83    8.85
  -1   3  13    6.91    9.33
   1   3 -13   12.23   11.24
   1  -3  13  381.25   23.57
   1  -3  13  401.40   24.38
   1   3  13  374.88   21.17
  -1   3 -13  393.63   27.64
  -1   3 -13  364.57   25.05
   1   3  13  395.91   22.05
   3  -3  13   91.04   14.51
   3  -3  13  103.73   15.49
  -3   3 -13  126.00   18.23
  -3   3 -13   86.60   15.45
   3   3  13   94.94   12.84
   3   3  13   97.71   12.41
   5  -3  13   29.70   12.10
   5  -3  13   34.38   11.87
  -5   3 -13   42.60   15.31
  -5   3 -13   57.01   15.24
   5   3  13   37.20    9.87
   5   3  13   50.99    9.57
   7  -3  13  557.46   31.07
   7  -3  13  545.06   30.83
  -7   3 -13  582.22   31.68
  -7   3 -13  534.40   32.90
   7   3  13  575.30   24.48
   7   3  13  533.43   24.98
   9  -3  13  941.16   40.62
   9  -3  13  902.70   40.49
  -9   3 -13  901.89   40.56
   9   3  13  966.20   33.20
   9   3  13  899.53   33.94
  -9   3 -13  825.04   58.27
  11  -3  13   80.56   17.02
  11   3  13   77.38   12.51
  11   3  13   63.88   12.42
 -11   3 -13   78.94   16.05
 -11   3 -13   78.66   19.24
  13  -3  13   45.22   18.80
  13  -3  13   20.77   15.73
  13   3  13   40.79   12.35
  13   3  13   11.10   10.44
 -13   3 -13   18.97   14.17
 -13   3 -13   61.04   17.28
  15  -3  13  125.47   19.83
  15  -3  13   99.42   19.61
  15   3  13  110.25   15.00
  15   3  13  106.95   16.97
 -15   3 -13  108.07   22.60
 -15   3 -13   89.12   19.44
  17  -3  13  108.37   21.10
  17  -3  13  127.05   23.07
 -17   3 -13   81.20   19.60
  17   3  13  129.46   18.62
 -17   3 -13   72.49   22.76
  17   3  13   88.56   15.16
  19  -3  13   22.15   18.73
  19  -3  13  -34.43   19.82
  19   3  13  -14.49   14.84
 -19   3 -13    0.06   19.85
  19   3  13    8.24   13.77
 -19   3 -13   23.66   19.12
  21  -3  13  324.11   38.71
  21  -3  13  342.93   37.98
 -21   3 -13  392.14   43.81
 -21   3 -13  283.00   35.86
  21   3  13  327.87   29.78
  21   3  13  378.95   33.65
  23  -3  13  123.12   25.90
  23  -3  13  105.52   30.36
  23   3  13   93.60   21.41
 -23   3 -13  145.94   30.23
  23   3  13  111.64   23.44
 -23   3 -13   76.79   24.00
  18  -4 -13  130.03   20.88
  18  -4 -13  161.51   20.70
 -18   4  13   95.55   24.51
 -18   4  13  183.08   31.00
  18   4 -13  160.78   26.02
  16  -4 -13  -10.35   13.02
  16  -4 -13   19.54   15.50
  16   4 -13   46.06   19.04
  16   4 -13   31.02   18.96
 -16   4  13   10.68   22.08
  14  -4 -13    9.75   11.30
 -14  -4  13   -4.23    9.08
 -14  -4  13    0.67    8.24
 -14   4  13  -18.06   18.29
 -14   4  13  -22.27   19.28
  14   4 -13   -6.41   16.76
  14   4 -13  -29.40   16.15
 -12  -4  13   24.20    9.58
 -12  -4  13   12.17    8.54
  12  -4 -13    4.16    8.63
  12  -4 -13    0.50    8.62
 -12   4  13   -8.61   17.69
  12   4 -13   29.51   18.49
  12   4 -13   -7.25   16.35
 -12   4  13   -3.07   19.44
 -10  -4  13   71.80   10.34
 -10   4  13   71.86   18.49
 -10   4  13   63.12   25.30
  10   4 -13   55.02   16.79
  -8  -4  13   65.07   10.47
   8   4 -13   50.92   15.20
  -8   4  13   41.79   15.74
  -8   4  13   72.33   17.67
   8   4 -13   70.14   16.78
  -6  -4  13  121.64   15.42
  -6  -4  13  125.10   14.24
   6   4 -13  125.52   18.55
  -6   4  13  135.09   19.01
  -6   4  13  135.48   17.81
   6   4 -13  105.15   18.33
  -4  -4  13    8.83   10.28
  -4  -4  13   16.28   13.46
  -4   4  13    0.57   12.12
   4   4 -13   13.12   13.75
   4   4 -13    3.05   13.37
  -4   4  13    7.75   12.68
  -2  -4  13   95.41   13.20
  -2  -4  13   69.90   12.39
  -2   4  13   81.78   14.14
   2   4 -13   47.03   16.32
  -2   4  13   70.91   14.19
   2   4 -13   72.90   16.24
   0  -4  13    7.33   10.86
   0  -4  13   14.17   10.94
   0   4 -13    0.32   14.03
   0   4  13    0.40   10.72
   0   4 -13   11.44   14.14
   0   4  13   -3.90   10.55
   2  -4  13   22.69   11.93
   2  -4  13   11.17   11.23
   2   4  13   14.77   10.30
   2   4  13   17.60   10.51
  -2   4 -13   20.99   14.46
   4  -4  13  127.80   17.89
   4  -4  13  112.71   16.03
  -4   4 -13  119.55   18.82
  -4   4 -13  112.22   19.16
   4   4  13  116.94   14.35
   4   4  13  127.49   16.39
   6  -4  13   54.53   14.20
   6  -4  13   42.49   13.89
  -6   4 -13   36.09   16.11
  -6   4 -13   37.97   16.41
   6   4  13   40.36   10.46
   6   4  13   41.82   11.25
   8  -4  13   83.89   17.37
   8  -4  13   98.28   17.31
  -8   4 -13  110.51   19.89
   8   4  13   91.70   13.49
  -8   4 -13   96.62   20.73
   8   4  13  110.99   13.47
  10  -4  13    8.50   14.95
  10  -4  13   17.31   15.86
 -10   4 -13   27.36   17.45
  10   4  13   14.38   11.17
  10   4  13    2.74    9.93
 -10   4 -13   10.78   17.95
  12  -4  13  -33.73   15.42
  12   4  13   14.69   10.77
 -12   4 -13   26.08   18.21
  12   4  13   13.80   13.16
 -12   4 -13   36.00   19.61
  14  -4  13   18.17   18.54
  14  -4  13   -8.33   17.79
 -14   4 -13   42.99   21.79
  14   4  13   23.53   12.29
 -14   4 -13   18.89   18.62
  14   4  13   40.02   13.79
  16  -4  13   34.17   21.74
  16  -4  13   41.52   19.99
 -16   4 -13    4.23   22.44
  16   4  13    6.55   13.57
 -16   4 -13    8.36   20.46
  16   4  13   34.51   15.14
  18  -4  13   34.90   23.95
  18  -4  13    5.32   21.25
  18   4  13   10.04   17.34
  18   4  13   -4.85   15.08
 -18   4 -13   67.04   26.10
 -18   4 -13  -12.73   21.49
  -7   5  13   22.87   19.02
   7   5 -13   66.07   20.55
   7   5 -13   55.87   21.61
  -5   5  13   11.23   17.61
   5   5 -13  -19.90   18.02
   5   5 -13    4.39   18.91
  -5   5  13    9.12   18.07
   3   5 -13   13.70   19.14
  -3   5  13    1.48   15.98
  -3   5  13   21.02   16.41
   3   5 -13   -4.37   17.86
  -1   5  13  -15.67   15.05
   1   5 -13   22.64   19.28
   1   5 -13   16.22   17.75
  -1   5  13    8.84   14.57
   1   5  13  -12.87   13.12
  -1   5 -13   24.71   19.84
  -1   5 -13  -11.34   18.53
   1   5  13    4.62   14.31
   3  -5  13   32.30   11.71
   3  -5  13   47.83   12.15
   3   5  13   58.80   14.18
  -3   5 -13   12.81   19.86
   3   5  13   33.69   12.94
  -3   5 -13   78.90   23.21
   5  -5  13  111.55   16.09
   5  -5  13   80.78   20.90
  -5   5 -13   49.57   21.02
  -5   5 -13  110.72   24.27
   5   5  13   98.76   14.51
   5   5  13   97.82   15.25
   7  -5  13  -14.51   15.02
   7  -5  13  -10.01   14.88
  -7   5 -13    4.50   20.81
   7   5  13   32.88   12.40
  -7   5 -13  -15.86   21.45
   7   5  13  -16.53   12.85
 -28   0  14  -32.63   26.98
  28   0 -14   -1.12   22.09
 -28   0  14  -29.42   23.46
  28   0 -14   24.51   23.31
  26   0 -14   60.63   22.00
  26   0 -14   24.20   20.44
 -26   0  14    0.98   25.07
 -26   0  14   54.03   23.67
 -24   0  14   35.70   21.58
  24   0 -14   -3.10   16.05
 -24   0  14   61.95   21.68
  24   0 -14   49.50   19.85
  22   0 -14  255.30   31.17
  22   0 -14  224.35   29.43
 -22   0  14  223.82   31.40
  20   0 -14  228.48   27.18
 -20   0  14  208.93   28.68
 -20   0  14  228.38   28.95
  20   0 -14  199.46   27.43
 -18   0  14    2.92   14.56
  18   0 -14   -6.50   13.81
 -18   0  14   14.85   16.63
  18   0 -14    6.63   13.27
 -16   0  14   45.31   14.35
  16   0 -14   51.08   15.95
 -16   0  14   37.65   15.04
  16   0 -14   41.75   13.26
 -14   0  14   23.07   12.96
  14   0 -14   -1.61   10.78
  14   0 -14   21.26   12.69
 -14   0  14   14.29   12.05
  12   0 -14  212.22   21.03
 -12   0  14  220.67   21.55
 -12   0  14  213.82   21.98
  12   0 -14  181.38   20.20
 -10   0  14   -9.89    9.67
  10   0 -14    3.76    8.65
 -10   0  14   -1.28    9.27
  10   0 -14    6.76    8.86
   8   0 -14  931.09   35.61
   8   0 -14  888.36   36.61
  -8   0  14  881.46   36.68
  -8   0  14  892.53   35.98
  -6   0  14   10.93    8.67
  -6   0  14    7.03    7.14
   6   0 -14    4.10    8.71
   6   0 -14    4.40    8.02
   4   0 -14  556.08   26.10
   4   0 -14  519.19   26.27
  -4   0  14  555.02   26.43
   2   0 -14  196.51   16.71
   2   0 -14  238.59   18.19
  -2   0  14  220.76   17.99
  -2   0  14  202.20   18.01
   0   0  14   42.05    9.85
   0   0 -14   71.25   11.99
   0   0  14   56.22   11.50
   0   0 -14   45.40    9.41
   2   0  14   12.90    7.65
  -2   0 -14   -2.58    7.28
  -2   0 -14   -1.20    7.28
   2   0  14   24.60    9.29
  -4   0 -14   18.13    8.25
  -4   0 -14   18.30    8.47
   4   0  14   22.06    8.92
   4   0  14    8.97    7.68
  -6   0 -14  992.58   35.70
  -6   0 -14 1019.10   37.56
   6   0  14  998.02   37.14
   6   0  14 1044.08   39.04
  -8   0 -14  640.54   29.44
  -8   0 -14  592.49   26.72
   8   0  14  596.16   28.76
   8   0  14  615.24   30.26
 -10   0 -14   80.16   12.72
  10   0  14  104.64   15.69
  10   0  14  110.75   16.78
 -10   0 -14  111.69   15.30
 -12   0 -14  860.49   33.99
 -12   0 -14  887.41   36.68
  12   0  14  837.58   36.53
  12   0  14  866.67   38.66
  14   0  14  612.25   33.62
  14   0  14  644.69   32.44
 -14   0 -14  638.34   29.25
 -14   0 -14  595.00   31.64
 -16   0 -14   31.04   11.84
  16   0  14   12.21   12.14
  16   0  14    8.08   11.81
 -16   0 -14    3.63   11.93
 -18   0 -14   49.95   13.08
  18   0  14   27.18   14.51
 -18   0 -14   41.81   14.35
  18   0  14   30.20   13.66
 -20   0 -14   17.60   13.24
  20   0  14   37.52   16.80
 -20   0 -14   50.21   16.39
  20   0  14   48.55   16.13
  22   0  14  -12.58   15.99
  22   0  14   10.71   17.90
 -22   0 -14   11.93   13.54
 -22   0 -14    1.52   14.62
 -24   0 -14  -15.83   14.29
 -24   0 -14   28.27   17.07
  24   0  14  -14.56   16.29
  24   0  14  -45.02   18.68
  26   0  14  364.51   38.00
 -26   0 -14  318.50   35.90
  26   0  14  336.13   37.23
 -26   0 -14  295.77   31.95
 -28   0 -14  191.91   27.68
  28   0  14  200.16   31.09
 -28   0 -14  191.79   25.86
  28   0  14  170.71   29.68
  27  -1 -14   42.53   23.65
  27  -1 -14  -13.24   22.14
 -27  -1  14    4.42   24.97
 -27  -1  14   13.14   22.56
 -27   1  14   -4.41   26.89
 -27   1  14    5.31   23.03
  27   1 -14  -10.69   21.94
  27   1 -14  -16.97   20.86
 -25  -1  14   47.88   21.45
  25  -1 -14   81.26   23.07
  25  -1 -14   62.08   21.97
 -25  -1  14    8.04   20.83
 -25   1  14   23.22   23.80
  25   1 -14   48.66   21.22
 -25   1  14   31.56   21.06
  25   1 -14   53.85   20.96
  23  -1 -14   43.04   19.65
  23  -1 -14   24.11   18.97
 -23  -1  14   50.50   19.76
 -23  -1  14   76.94   20.93
  23   1 -14   78.09   20.10
  23   1 -14   65.03   21.11
 -23   1  14   66.40   23.81
 -21  -1  14   14.72   16.84
  21  -1 -14   52.06   17.25
  21  -1 -14   51.11   18.15
  21   1 -14   23.78   16.47
 -21   1  14   48.91   20.49
  21   1 -14   -4.95   14.73
  19  -1 -14  466.20   33.38
  19  -1 -14  557.61   34.98
 -19  -1  14  452.11   40.28
 -19  -1  14  511.36   34.97
  19   1 -14  460.18   33.33
 -19   1  14  504.98   37.50
  19   1 -14  515.62   35.02
 -19   1  14  536.36   37.28
 -17  -1  14   39.27   14.61
  17  -1 -14   30.31   14.25
 -17   1  14   28.66   16.21
 -17   1  14   46.80   16.37
  17   1 -14   26.68   14.15
  17   1 -14   38.86   15.03
  15  -1 -14   22.43   11.72
 -15  -1  14   28.73   13.82
  15  -1 -14   38.91   12.89
 -15  -1  14   20.10   15.24
 -15   1  14   13.08   13.73
 -15   1  14   59.72   16.39
  15   1 -14   37.49   13.98
  15   1 -14   41.46   12.65
 -13  -1  14   -2.89   10.02
  13  -1 -14   10.36   11.31
  13  -1 -14   10.46   10.69
 -13  -1  14   25.14   11.79
  13   1 -14   20.45   11.12
 -13   1  14   20.03   13.03
 -13   1  14   19.11   13.40
  13   1 -14   24.80   12.50
 -11  -1  14   43.60   12.02
  11  -1 -14   36.81   11.11
  11  -1 -14   38.19   11.95
 -11  -1  14   69.36   13.12
 -11   1  14   84.52   15.97
 -11   1  14   68.53   14.21
  11   1 -14   45.13   13.44
  11   1 -14   57.51   13.91
   9  -1 -14    4.15    8.40
  -9  -1  14    9.64    9.31
  -9  -1  14  -16.99    8.62
   9  -1 -14   18.02    9.60
   9   1 -14   12.54    9.68
   9   1 -14    0.39   10.03
  -9   1  14   22.46   11.01
  -9   1  14   24.79   11.22
   7  -1 -14   58.65   10.99
   7  -1 -14   28.21    9.23
  -7  -1  14   43.28   11.49
  -7  -1  14   62.94   12.92
   7   1 -14   24.42    9.40
  -7   1  14   38.18   11.37
   7   1 -14   44.15   11.82
  -7   1  14   11.17    9.37
   5  -1 -14  474.89   24.44
   5  -1 -14  466.97   23.35
  -5  -1  14  440.99   25.46
  -5  -1  14  468.32   25.29
  -5   1  14  443.57   24.84
   5   1 -14  440.05   25.79
   5   1 -14  477.03   25.06
  -5   1  14  480.78   25.07
   3  -1 -14   11.87    7.90
  -3  -1  14   16.15    9.65
  -3  -1  14    4.37    8.23
   3  -1 -14   14.84    7.30
   3   1 -14    3.92    8.20
  -3   1  14   26.19    9.86
   3   1 -14    7.45    8.46
  -3   1  14   17.42    8.86
   1  -1 -14   -2.80    7.11
  -1  -1  14   11.56    9.18
   1  -1 -14  -11.81    6.29
  -1  -1  14   -4.67    7.09
  -1   1  14    0.12    8.90
   1   1 -14    6.16    7.75
  -1   1  14   -7.66    7.20
   1   1 -14  -14.92    6.44
   1  -1  14   32.46    9.81
  -1  -1 -14    6.99    7.37
  -1  -1 -14   15.56    6.93
   1  -1  14   11.88    8.57
   1   1  14    7.29    8.68
  -1   1 -14   12.26    9.51
  -1   1 -14   20.53    8.22
   1   1  14   20.75    8.72
   3  -1  14   26.30   10.46
  -3  -1 -14   27.44    8.15
  -3  -1 -14   19.89    8.06
   3  -1  14   17.14    9.08
  -3   1 -14   39.83   10.91
   3   1  14   24.90    8.55
  -3   1 -14   22.03    8.20
   3   1  14   32.81    9.78
  -5  -1 -14   12.95    7.13
   5  -1  14   21.15   10.54
  -5  -1 -14   19.18    7.99
   5  -1  14   20.23    9.59
  -5   1 -14   10.59    8.75
   5   1  14   19.74    9.40
   5   1  14   32.63   10.17
  -5   1 -14   14.41    8.55
  -7  -1 -14    0.63    7.54
   7  -1  14   -3.27    8.42
   7  -1  14   -0.57    8.65
  -7  -1 -14   -8.38    6.53
   7   1  14   15.88    8.72
   7   1  14   -4.58    7.73
  -7   1 -14    6.91    8.48
  -7   1 -14   10.28    9.99
  -9  -1 -14   17.00    8.14
   9  -1  14   31.79   11.06
  -9  -1 -14    6.30    7.84
   9  -1  14   26.61    9.93
   9   1  14    7.00    9.75
  -9   1 -14   24.55    8.77
  -9   1 -14   20.83   10.35
   9   1  14   15.98    8.42
 -11  -1 -14  277.48   18.26
  11  -1  14  313.14   23.12
  11  -1  14  307.74   25.14
 -11  -1 -14  322.95   20.05
 -11   1 -14  304.32   22.97
  11   1  14  317.46   22.65
  11   1  14  290.97   22.84
 -11   1 -14  308.92   24.75
  13  -1  14   26.22   11.07
 -13  -1 -14   49.51   11.09
 -13  -1 -14   63.23   11.02
  13   1  14   41.63   12.61
 -13   1 -14   54.88   12.74
 -13   1 -14   31.76   12.59
  13   1  14   42.03   12.24
  15  -1  14  291.50   27.80
 -15  -1 -14  331.12   22.19
 -15  -1 -14  303.58   20.71
  15   1  14  346.68   27.29
 -15   1 -14  354.50   28.45
 -15   1 -14  323.95   25.31
  15   1  14  321.86   24.90
  17  -1  14   14.08   12.98
 -17  -1 -14   28.19   10.21
  17  -1  14   26.37   13.93
 -17  -1 -14   35.36   11.73
 -17   1 -14   30.06   12.23
 -17   1 -14   38.42   16.23
  17   1  14   14.85   12.08
 -19  -1 -14    0.66   10.25
  19  -1  14  -20.94   13.14
  19  -1  14    5.26   14.05
 -19  -1 -14   -6.94   11.41
 -19   1 -14    7.68   14.95
  19   1  14   40.77   16.02
 -19   1 -14   -3.45   12.44
 -21  -1 -14   18.67   12.27
  21  -1  14   23.41   17.66
  21  -1  14  -17.35   15.74
 -21  -1 -14   14.38   12.72
  21   1  14   15.74   14.74
  21   1  14   -7.60   15.60
 -21   1 -14   -2.32   14.24
 -21   1 -14   13.62   16.67
  23  -1  14   27.99   21.03
  23  -1  14   13.89   17.87
 -23  -1 -14   21.62   13.63
 -23  -1 -14   27.82   14.01
 -23   1 -14   30.36   16.12
  23   1  14   55.11   20.38
  23   1  14   41.15   16.94
 -23   1 -14   29.34   21.45
  25  -1  14    7.32   22.05
  25  -1  14    0.60   19.95
 -25  -1 -14  -19.44   14.68
 -25  -1 -14  -19.09   14.65
 -25   1 -14   15.79   19.03
 -25   1 -14  -24.77   19.69
  25   1  14   -5.05   20.13
  25   1  14  -10.34   18.84
  27  -1  14   10.54   26.70
  27  -1  14  -33.85   20.97
 -27  -1 -14   -9.54   15.93
  27   1  14   21.15   21.23
 -27   1 -14   17.15   20.08
  27   1  14   21.08   25.03
 -27   1 -14   16.16   22.63
  26  -2 -14   39.32   24.09
 -26  -2  14   46.87   23.98
  26  -2 -14   28.92   26.75
 -26  -2  14   22.35   22.02
  26   2 -14   42.37   22.30
  26   2 -14   32.06   23.55
 -26   2  14  -16.94   22.05
 -26   2  14   51.04   29.06
  24  -2 -14   19.10   19.95
 -24  -2  14  -19.44   20.54
  24  -2 -14  -11.25   22.38
 -24  -2  14   22.43   19.42
  24   2 -14  -27.22   19.65
  24   2 -14   13.57   20.95
 -24   2  14    6.56   20.14
 -24   2  14   51.31   25.79
  22  -2 -14    1.61   21.47
  22  -2 -14   53.97   21.00
 -22  -2  14   55.05   19.82
 -22  -2  14   38.31   19.22
  22   2 -14   69.92   20.14
  22   2 -14   68.02   20.46
 -22   2  14   75.70   23.68
  20  -2 -14    8.39   17.48
 -20  -2  14   16.22   27.38
  20  -2 -14   -5.63   16.51
 -20  -2  14   47.49   17.21
  20   2 -14   34.28   16.50
 -20   2  14   46.92   20.14
  20   2 -14   23.80   17.16
 -20   2  14   28.23   20.42
  18  -2 -14  -20.29   14.71
 -18  -2  14    2.29   14.86
  18  -2 -14   -0.71   15.82
  18   2 -14    4.39   14.26
 -18   2  14   -8.82   16.28
  18   2 -14   10.43   14.97
 -18   2  14   20.76   18.85
 -16  -2  14  212.59   24.66
  16  -2 -14  240.33   26.67
  16  -2 -14  208.58   25.09
 -16  -2  14  245.72   25.75
  16   2 -14  232.29   27.50
 -16   2  14  243.76   26.80
 -16   2  14  222.16   29.35
  16   2 -14  262.86   27.00
  14  -2 -14  285.47   24.87
  14  -2 -14  318.48   26.36
 -14  -2  14  299.32   26.60
 -14  -2  14  279.42   24.97
 -14   2  14  288.13   28.95
  14   2 -14  316.15   27.13
  14   2 -14  276.73   25.85
 -14   2  14  306.21   30.52
  12  -2 -14  135.15   17.57
  12  -2 -14  149.12   20.83
 -12  -2  14  138.26   17.33
 -12  -2  14  180.73   21.29
 -12   2  14  154.29   19.32
  12   2 -14  145.72   19.12
 -12   2  14  157.89   21.25
  12   2 -14  130.53   25.78
  10  -2 -14   44.64   10.77
 -10  -2  14   59.79   13.29
  10  -2 -14   34.72   11.57
 -10  -2  14   32.54   11.73
 -10   2  14   55.21   13.68
 -10   2  14   27.45   12.01
  10   2 -14   56.59   13.25
  10   2 -14   30.00   12.45
  -8  -2  14   -2.86   10.03
  -8  -2  14   -3.35   10.02
   8  -2 -14    3.52    8.06
   8  -2 -14    3.79    9.16
  -8   2  14   -0.64    9.97
  -8   2  14   15.97   11.27
   8   2 -14   11.48    9.76
   8   2 -14    0.75   10.09
   6  -2 -14   59.83   10.77
  -6  -2  14   45.83   12.43
  -6  -2  14   39.38   10.97
   6  -2 -14   65.23   10.86
   6   2 -14   45.48   12.01
  -6   2  14   43.85   12.28
  -6   2  14   58.18   13.02
   6   2 -14   54.84   12.67
  -4  -2  14  187.61   18.62
   4  -2 -14  166.99   15.21
  -4  -2  14  240.11   19.53
   4   2 -14  224.62   19.97
  -4   2  14  191.18   18.45
  -4   2  14  184.76   18.75
   4   2 -14  201.02   21.08
  -2  -2  14  123.93   16.72
   2  -2 -14  111.51   12.57
   2  -2 -14   89.44   12.34
  -2  -2  14  110.98   15.62
   2   2 -14  129.94   17.90
  -2   2  14  143.92   16.34
  -2   2  14   86.88   12.82
   2   2 -14   78.01   12.66
   0  -2 -14    6.55    6.66
   0  -2  14    1.63    9.15
   0  -2 -14   -6.75    6.22
   0  -2  14   -5.85    8.67
   0   2  14   -9.86    8.36
   0   2  14   -9.83    8.29
   0   2 -14   16.93    9.18
   0   2 -14   11.95   10.37
  -2  -2 -14  542.93   20.63
  -2  -2 -14  554.86   20.94
   2  -2  14  604.23   28.97
   2  -2  14  511.38   28.12
   2   2  14  536.59   25.87
   2   2  14  551.43   25.47
  -2   2 -14  501.26   29.32
  -2   2 -14  548.84   28.24
   4  -2  14    9.90    9.77
  -4  -2 -14   -3.03    5.60
   4  -2  14    6.26    9.43
  -4  -2 -14    7.20    5.75
   4   2  14    4.60    7.92
  -4   2 -14   -1.45    9.72
   4   2  14   -8.39    7.76
  -4   2 -14  -10.37    9.02
   6  -2  14   25.47   12.23
  -6  -2 -14   35.77    6.86
   6  -2  14   38.07   11.40
  -6  -2 -14   31.23    6.59
  -6   2 -14   33.12   11.23
   6   2  14   44.37   10.23
  -6   2 -14   30.43   11.06
   6   2  14   35.33   11.27
   8  -2  14   35.20   11.50
  -8  -2 -14   32.84    6.29
   8  -2  14   49.63   14.66
  -8  -2 -14   27.00    6.23
  -8   2 -14   22.82   11.04
   8   2  14   27.85    9.86
   8   2  14   13.54    9.17
  -8   2 -14   14.09   10.59
 -10  -2 -14  135.09   10.94
 -10  -2 -14  150.57   11.13
  10  -2  14  118.32   17.40
  10  -2  14  175.06   21.58
  10   2  14  189.06   18.27
 -10   2 -14  166.57   23.15
  10   2  14  169.27   19.46
 -10   2 -14  166.72   21.94
 -12  -2 -14  133.92   10.85
  12  -2  14  108.09   15.98
 -12  -2 -14  111.62   10.80
  12  -2  14   88.24   17.22
  12   2  14   97.86   15.10
  12   2  14  104.54   14.62
 -12   2 -14   94.47   15.98
  14  -2  14   32.68   15.59
  14  -2  14    9.23   13.07
 -14  -2 -14   -2.10    6.63
 -14  -2 -14    6.70    6.34
 -14   2 -14    1.14   12.64
  14   2  14    9.04   11.48
 -14   2 -14  -15.48   11.19
  14   2  14    1.37   11.21
 -16  -2 -14   16.61    7.18
  16  -2  14    9.21   14.48
  16  -2  14   24.60   14.26
 -16  -2 -14   19.45    7.72
  16   2  14   32.93   12.66
 -16   2 -14   42.98   14.66
  16   2  14   29.37   13.22
 -16   2 -14   36.60   15.16
 -18  -2 -14   23.08    7.85
  18  -2  14   29.75   17.80
  18  -2  14   15.53   15.26
 -18  -2 -14   27.68    8.55
 -18   2 -14   37.24   18.14
  18   2  14   19.09   13.87
 -18   2 -14   -2.32   14.37
  18   2  14   25.11   26.33
 -20  -2 -14  123.94   14.52
  20  -2  14  150.93   26.29
  20  -2  14  104.34   21.99
 -20  -2 -14  110.10   14.36
 -20   2 -14  164.63   27.58
 -20   2 -14  115.55   20.61
  20   2  14   98.29   19.11
  22  -2  14  217.39   30.76
  22  -2  14  134.15   24.67
 -22  -2 -14  132.67   16.25
 -22  -2 -14  144.52   16.81
  22   2  14  149.76   21.37
  22   2  14  181.17   25.76
 -22   2 -14  191.26   29.70
 -22   2 -14  142.88   23.00
  24  -2  14   42.05   23.39
 -24  -2 -14   52.24   12.82
 -24  -2 -14   33.22   10.73
  24  -2  14  -17.06   19.65
 -24   2 -14   31.79   20.01
  24   2  14   37.14   21.03
 -24   2 -14   16.70   23.92
  24   2  14   -0.02   18.61
  23  -3 -14   -7.46   24.26
 -23  -3  14   -8.69   18.17
  23  -3 -14   -8.86   20.25
 -23  -3  14  -11.62   19.60
 -23   3  14  -54.00   26.64
 -23   3  14   -9.10   23.50
  23   3 -14  -16.26   20.72
  23   3 -14  -30.91   20.03
 -21  -3  14   39.53   17.16
 -21  -3  14   87.09   20.30
  21  -3 -14   17.60   21.96
  21  -3 -14   96.30   21.03
  21   3 -14   33.41   21.60
 -21   3  14  137.82   29.05
  21   3 -14   67.89   21.35
  19  -3 -14  -27.96   18.54
 -19  -3  14   23.92   16.97
  19  -3 -14    2.26   18.58
 -19  -3  14  -19.80   14.60
  19   3 -14  -18.95   17.88
  19   3 -14  -13.22   16.67
 -19   3  14   11.43   22.71
  17  -3 -14   39.61   14.81
  17  -3 -14  -17.38   16.13
 -17  -3  14   -1.95   13.57
 -17  -3  14  -12.79   14.28
  17   3 -14  -11.35   16.24
 -17   3  14   33.26   20.06
 -17   3  14  -27.34   18.79
  17   3 -14    4.76   16.30
  15  -3 -14   14.70   13.00
 -15  -3  14   -2.22   12.86
  15  -3 -14  -15.96   13.72
  15   3 -14  -10.35   14.66
  15   3 -14   32.03   16.03
 -15   3  14   -6.24   17.61
 -15   3  14   27.75   17.31
  13  -3 -14   -6.55   11.52
 -13  -3  14  -14.14   11.67
  13  -3 -14  -14.74   12.38
 -13  -3  14   12.55   13.04
  13   3 -14   45.72   27.93
 -13   3  14   10.38   20.44
 -13   3  14  -23.69   16.23
  13   3 -14   -8.18   13.16
 -11  -3  14  -11.70   11.55
  11  -3 -14   -7.67   11.04
 -11  -3  14    2.29   11.58
  11  -3 -14    1.67   10.13
 -11   3  14  -24.72   14.17
  11   3 -14   -1.47   12.85
  11   3 -14   -5.32   13.40
  -9  -3  14    7.98   11.16
   9  -3 -14   22.51    9.77
  -9  -3  14    4.35   11.19
  -9   3  14   27.92   14.64
   9   3 -14   15.35   14.05
   9   3 -14  -27.93   22.98
  -9   3  14   46.47   15.19
  -7  -3  14    7.30   11.15
   7  -3 -14    5.44    8.27
  -7  -3  14   11.00   11.07
   7  -3 -14    0.58    7.76
  -7   3  14   20.19   12.80
  -7   3  14  -15.69   11.47
   7   3 -14   13.04   14.88
   7   3 -14  -11.88   11.67
   5  -3 -14    2.85    6.37
   5  -3 -14   -0.08    6.53
  -5  -3  14    0.85   10.48
  -5  -3  14   -5.50   10.32
  -5   3  14    5.30   11.10
  -5   3  14    6.50   11.56
   5   3 -14   24.63   13.04
   5   3 -14  -10.27   12.17
  -3  -3  14    5.26   10.53
  -3  -3  14    9.57   10.22
  -3   3  14   15.62   11.43
  -3   3  14   13.41   10.67
   3   3 -14   -1.89   11.39
   3   3 -14  -10.44   10.43
  -1  -3  14   25.44   11.73
  -1  -3  14    4.48   10.09
   1   3 -14    9.19   12.22
  -1   3  14   39.22   10.72
   1   3 -14   15.32   13.90
  -1   3  14   17.40   10.42
   1  -3  14   13.17   11.81
   1  -3  14   30.40   11.66
   1   3  14   33.84   10.44
  -1   3 -14   -4.37   15.52
   1   3  14   15.36    9.88
  -1   3 -14    9.59   11.00
   3  -3  14   63.78   14.27
   3  -3  14   95.47   15.36
  -3   3 -14  114.58   17.89
   3   3  14  107.11   13.10
   3   3  14   92.54   13.52
  -3   3 -14   84.24   18.90
   5  -3  14    8.61   12.08
   5  -3  14    9.40   11.53
   5   3  14   14.16    8.97
   5   3  14   -4.79    9.53
  -5   3 -14   24.96   12.43
  -5   3 -14   -4.96   12.79
   7  -3  14   22.68   12.50
   7  -3  14    2.71   12.56
  -7   3 -14   -3.21   11.64
   7   3  14    1.18    9.73
  -7   3 -14   -7.15   15.09
   7   3  14   -3.44    9.42
   9  -3  14   24.31   17.88
   9  -3  14   19.45   14.19
   9   3  14   17.20   10.50
  -9   3 -14   28.84   14.04
  -9   3 -14   14.07   12.50
   9   3  14   16.47   10.17
  11  -3  14   53.13   16.52
  11   3  14   45.32   12.86
 -11   3 -14   10.89   14.95
  11   3  14   44.90   11.22
 -11   3 -14   28.26   14.23
  13  -3  14   31.43   17.31
  13  -3  14   45.80   16.37
  13   3  14   22.37   12.55
  13   3  14   22.12   12.05
 -13   3 -14   23.39   15.08
 -13   3 -14   31.09   16.45
  15  -3  14  -23.14   17.34
  15  -3  14  -14.24   17.84
  15   3  14   -1.99   13.57
  15   3  14    1.66   12.66
 -15   3 -14   -6.27   17.10
 -15   3 -14    4.01   15.75
  17  -3  14  -15.81   18.30
  17  -3  14   52.46   19.09
  17   3  14   19.13   14.27
  17   3  14  -19.27   14.69
 -17   3 -14   -4.70   16.86
 -17   3 -14    5.58   19.11
  19  -3  14   44.42   21.48
  19  -3  14   35.33   22.33
 -19   3 -14   20.28   17.71
  19   3  14   33.07   23.62
  19   3  14   21.79   15.76
 -19   3 -14   33.29   21.40
  21  -3  14   -2.04   23.46
  21  -3  14    3.39   19.82
 -21   3 -14  -20.39   19.87
 -21   3 -14   -5.16   23.52
  21   3  14   30.41   18.61
  18   4 -14   35.84   21.72
 -18   4  14   51.74   26.78
 -16  -4  14  -11.60   11.68
  16  -4 -14   -5.14   15.53
 -16  -4  14   -4.31   10.34
  16  -4 -14   33.98   14.53
 -16   4  14   -9.28   22.06
  16   4 -14    6.83   19.00
  16   4 -14    1.46   19.21
  14  -4 -14   -1.58   11.52
 -14  -4  14   -4.63   10.33
 -14  -4  14   36.74   12.10
 -14   4  14   39.38   20.67
 -14   4  14    0.15   21.14
  14   4 -14    9.57   17.81
  12  -4 -14    9.46    9.20
 -12  -4  14  -10.80   12.11
 -12  -4  14   -0.83   10.36
  12  -4 -14   10.58    9.67
 -12   4  14   -1.93   18.58
 -12   4  14    7.91   19.48
[truncated: 160,059 more chars]
